# Supplementary material for: Mitochondrial Ribosomal Protein MRPS15 Is a Component of Cytosolic Ribosomes and Regulates Translation in Stressed Cardiomyocytes
Source: Int J Mol Sci. 2024 Mar 13;25(6):3250. doi: 10.3390/ijms25063250 (PMC10970015; doi:10.3390/ijms25063250)
Supplement: Supplementary file 1 [file ijms-25-03250-s001.zip]

Archive with 24 entries (22 files):
- Supplementary Material/
- Supplementary Material/.DS_Store
- Supplementary Material/David et al Figure S1 (ext data Fig. 4).pdf
- Supplementary Material/David et al Figure S1 (ext data Fig. 4).pptx
- Supplementary Material/David et al, Figure S2 (ext data 1 Fig. 8).pdf
- Supplementary Material/David et al, Figure S2 (ext data 1 Fig. 8).pptx
- Supplementary Material/David et al, Figure S3(ext data 2 Fig. 8).pdf
- Supplementary Material/David et al, Figure S3(ext data 2 Fig. 8).pptx
- Supplementary Material/Figure 1 Full Blots (Jess).pptx
- Supplementary Material/Figure 3 Full Blots (Jess).pptx
- Supplementary Material/Figure 4 Full Blots (Jess).pptx
- Supplementary Material/Figure 5 Full Blots (Jess).pptx
- Supplementary Material/Figure 6 Full Blots (Jess).pptx
- Supplementary Material/Tables 22 fev 2024/
- Supplementary Material/Tables 22 fev 2024/Table S1 GRP78 eIF2a and P_M.pdf
- Supplementary Material/Tables 22 fev 2024/Table S10 polysome IP profiling Fev 2024.xlsx
- Supplementary Material/Tables 22 fev 2024/Table S2 Stoichiometry Calculation_22-12-23.xlsx
- Supplementary Material/Tables 22 fev 2024/Table S3 MRPS15 quantif.pdf
- Supplementary Material/Tables 22 fev 2024/Table S4 PLA.pdf
- Supplementary Material/Tables 22 fev 2024/Table S5 Co-IP V2 29012024.pdf
- Supplementary Material/Tables 22 fev 2024/Table S6 Kinetics of FGF1 IRES activity.pdf
- Supplementary Material/Tables 22 fev 2024/Table S7 Kinetics of IGF1R IRES activity.pdf
- Supplementary Material/Tables 22 fev 2024/Table S8 MRPS15 knock-down.pdf
- Supplementary Material/Tables 22 fev 2024/Table S9 MRPS15 overexpression.pdf
