# Supplementary material for: Mitochondrial Ribosomal Protein MRPS15 Is a Component of Cytosolic Ribosomes and Regulates Translation in Stressed Cardiomyocytes
Source: Int J Mol Sci. 2024 Mar 13;25(6):3250. doi: 10.3390/ijms25063250 (PMC10970015; doi:10.3390/ijms25063250)
Supplement: Supplementary file 1 [file ijms-25-03250-s001.zip › Supplementary Material/Tables 22 fev 2024/Table S10 polysome IP profiling Fev 2024.xlsx]

## Sheet: Table S10a
Gene	baseMean Input (tm vs nt)	log2FoldChange Input (tm vs nt)	lfcSE Input (tm vs nt)	stat Input (tm vs nt)	pvalue Input (tm vs nt)	padj Input (tm vs nt)	baseMean NT (elution vs input)	log2FoldChange NT (elution vs input)	lfcSE NT (elution vs input)	stat NT (elution vs input)	pvalue NT (elution vs input)	padj NT (elution vs input)	baseMean Tm (elution vs input)	log2FoldChange Tm (elution vs input)	lfcSE Tm (elution vs input)	stat Tm (elution vs input)	pvalue Tm (elution vs input)	padj Tm (elution vs input)	baseMean elution (tm vs nt)	log2FoldChange elution (tm vs nt)	lfcSE elution (tm vs nt)	stat elution (tm vs nt)	pvalue elution (tm vs nt)	padj elution (tm vs nt)
ADAR	6042.82	-0.369252	0.278475	-1.32598	0.184846	0.771543	9668.97	0.79536	0.244755	3.24962	0.0011556	0.0032559	8814.98	1.08588	0.178024	6.09962	1.06323e-09	3.85864e-09	12306.6	-0.103143	0.168824	-0.610951	0.541232	0.841465
APAF1	614.993	-0.877067	0.302274	-2.90156	0.00371307	0.175723	1461.46	1.30172	0.266334	4.88753	1.02107e-06	5.1975e-06	1274.77	2.16917	0.188955	11.4798	1.66622e-30	1.8434e-29	2081.27	-0.0340397	0.178403	-0.190803	0.84868	0.96007
BAX	2871.64	0.150276	0.300469	0.500138	0.616978	0.962569	1471.84	-2.41386	0.287433	-8.398	4.54152e-17	1.13078e-15	1880.23	-2.62545	0.158493	-16.5651	1.24505e-61	5.64655e-60	536.776	-0.100508	0.173896	-0.577976	0.563281	0.85382
BCL2	147.616	0.0478356	0.323616	0.147816	0.882488	0.994618	230.178	1.00716	0.301409	3.34152	0.000833215	0.00242881	204.428	0.618938	0.234854	2.63541	0.00840351	0.0152944	285.473	-0.363161	0.238402	-1.52331	0.127681	0.430169
BCL2L1	2050.13	0.1728	0.312767	0.552489	0.580613	0.95694	1116.37	-1.97578	0.291083	-6.78769	1.13945e-11	1.2517e-10	1366.62	-2.50839	0.198544	-12.6339	1.37266e-36	2.03378e-35	476.303	-0.397049	0.200273	-1.98254	0.0474188	0.244978
CASP2	3046.27	-0.0322925	0.218452	-0.147824	0.882482	0.994618	3173.48	0.0665479	0.214051	0.310897	0.755879	0.81422	3455.44	0.19267	0.161088	1.19605	0.231676	0.297552	3544.5	0.0663062	0.179547	0.369297	0.711907	0.915204
CCN1	16583.9	-0.652721	0.255301	-2.55667	0.010568	0.306738	15345.4	-0.816612	0.226302	-3.60851	0.000307965	0.000981123	10842.8	-0.799508	0.197688	-4.0443	5.24807e-05	0.000129135	10449	-0.670865	0.190634	-3.51913	0.000432968	0.00850157
CDK1	1826.44	-0.514526	0.309263	-1.66371	0.0961696	0.666843	2462.9	0.333439	0.279875	1.19139	0.233502	0.323906	1921.99	0.473946	0.159548	2.97057	0.00297251	0.0058711	2600.2	-0.397927	0.166173	-2.39466	0.0166359	0.123102
CDK2	3976.95	-0.108757	0.243378	-0.446865	0.654972	0.970332	3236.11	-0.689448	0.215356	-3.20143	0.00136747	0.00379026	3592.09	-0.403816	0.176288	-2.29067	0.0219828	0.0367863	2879.68	0.149381	0.174175	0.857649	0.391086	0.743897
CDKN1B	3810.86	0.111726	0.223099	0.500791	0.616518	0.962569	3123.15	-0.438239	0.208617	-2.10069	0.0356682	0.0672476	3687.87	-0.434686	0.169183	-2.56932	0.0101897	0.0182397	2983.88	0.0846321	0.169731	0.498626	0.618043	0.878678
CSDE1	6455.99	-0.480555	0.239154	-2.0094	0.0444946	0.529538	10783.6	0.811052	0.223399	3.63051	0.000282862	0.000907172	7990.93	0.816187	0.172431	4.73341	2.2078e-06	6.20463e-06	12415	-0.497917	0.175426	-2.83833	0.00453498	0.0497679
FGF1	520.181	-0.252387	0.352445	-0.716104	0.473927	0.928801	408.964	-0.981128	0.357534	-2.74415	0.00606677	0.0143228	348.538	-1.42581	0.224631	-6.34734	2.19066e-10	8.31525e-10	257.677	-0.730854	0.27058	-2.70107	0.00691168	0.0675554
FGF2	3833.33	0.38626	0.253607	1.52307	0.127742	0.704081	6058.36	1.28676	0.247593	5.19708	2.02438e-07	1.16006e-06	11826.1	2.02921	0.164272	12.3527	4.7088e-35	6.51547e-34	12986.6	1.10241	0.187786	5.87055	4.34357e-09	4.36134e-07
FMR1	861.125	-0.641563	0.295706	-2.16959	0.0300377	0.459422	2284	1.61487	0.264016	6.11655	9.56237e-10	7.86362e-09	1983.79	2.17334	0.159449	13.6303	2.64387e-42	5.04445e-41	3339.89	-0.106561	0.162339	-0.656412	0.511559	0.823368
HAP1	2.36164	-0.209237	1.37222	-0.152481	0.878808		3.0121	0.364002	1.11037	0.327819	0.743049	0.804008	1.84141	-0.793329	1.53348	-0.517338	0.604921	0.670499	2.6496	-1.39848	1.17143	-1.19382	0.232548
HIF1A	3259.62	-0.504313	0.280331	-1.79899	0.0720206	0.605348	7765.49	1.48794	0.257111	5.78717	7.15835e-09	5.16447e-08	7488.82	2.06302	0.183934	11.2161	3.40086e-29	3.53474e-28	11667.4	0.04757	0.181968	0.26142	0.793769	0.943632
HOXA9	272.497	-0.0218247	0.284627	-0.0766784	0.938879	0.998089	195.412	-1.01347	0.255623	-3.9647	7.34888e-05	0.000263577	216.247	-1.01087	0.248662	-4.06522	4.79869e-05	0.00011863	143.459	-0.0508596	0.230477	-0.220671	0.825348	0.951774
HSPA5 (BIP)	14919.4	2.61565	0.276746	9.45147	3.34114e-21	4.57987e-18	3178.3	-0.812708	0.254674	-3.19117	0.00141696	0.00391009	28130.2	0.0582466	0.175995	0.330955	0.740678	0.78919	13597.5	3.45934	0.161911	21.3657	2.78925e-101	1.84843e-97
IGF1R	783.684	-0.149682	0.279479	-0.535575	0.592252	0.960597	1227.56	0.892444	0.254645	3.50466	0.000457199	0.00140788	1209.2	1.03213	0.199626	5.17029	2.33725e-07	7.1321e-07	1625.2	-0.0363285	0.202553	-0.179353	0.85766	0.961524
IGF2	74.1282	0.0101254	0.322456	0.0314007	0.97495	0.998089	106.416	0.824111	0.308361	2.67255	0.00752768	0.0173356	128.029	1.15179	0.29035	3.96691	7.28103e-05	0.000176096	154.163	0.30122	0.275602	1.09295	0.274415	0.633696
IGF2R	942.71	-0.2244	0.27207	-0.824788	0.409492	0.904406	1210.08	0.417907	0.262707	1.59077	0.111661	0.175898	1174.34	0.606126	0.162877	3.72138	0.000198139	0.00045683	1430.76	-0.0608756	0.190991	-0.318735	0.749927	0.928319
IRF2	288.728	-0.338676	0.344921	-0.981895	0.326152	0.866915	342.772	0.152756	0.274759	0.555963	0.578236	0.663297	331.892	0.526292	0.248197	2.12046	0.0339672	0.0543773	384.804	0.00829072	0.187661	0.0441793	0.964761	0.988801
LAMB1	708.454	-0.242731	0.265792	-0.913234	0.361119	0.887419	989.863	0.588987	0.236911	2.48611	0.012915	0.0277801	939.433	0.762488	0.201111	3.79138	0.00014981	0.000349776	1207.19	-0.0940465	0.185918	-0.505851	0.612962	0.877169
LEF1	396.643	0.0476148	0.259606	0.183412	0.854475	0.993344	421.155	0.176047	0.258084	0.682133	0.495155	0.588094	426.212	-0.0375048	0.191175	-0.196181	0.844469	0.87554	450.261	-0.193396	0.211849	-0.912896	0.361297	0.716111
MYCL	30.0087	-0.279367	0.434243	-0.643342	0.520002	0.943082	23.8892	-0.982066	0.429659	-2.28569	0.0222727	0.0446556	22.169	-0.931052	0.470831	-1.97747	0.047989	0.0741595	16.8763	-0.258584	0.450773	-0.573647	0.566207
NFIL3	794.235	1.21963	0.336719	3.6221	0.000292217	0.0279041	519.968	0.215506	0.291322	0.739752	0.459451	0.554778	1313.9	0.274365	0.216495	1.26731	0.205045	0.26813	944.973	1.2544	0.184835	6.78659	1.14816e-11	1.6541e-09
NKRF	292.572	-0.536639	0.287365	-1.86745	0.061839	0.579871	668.747	1.39287	0.275873	5.04896	4.44227e-07	2.40349e-06	643.187	2.01022	0.18109	11.1006	1.2456e-28	1.25755e-27	994.725	0.0579657	0.209271	0.276988	0.781789	0.938997
NR1D1	180.78	0.274393	0.269458	1.01832	0.308528	0.858877	147.666	-0.294991	0.307473	-0.959404	0.337355	0.435318	176.482	-0.591834	0.211527	-2.79792	0.00514333	0.00973386	142.384	-0.0483817	0.26222	-0.184508	0.853615	0.961016
PER1	599.409	0.97576	0.259925	3.754	0.000174034	0.0180036	386.741	-0.124739	0.237933	-0.524261	0.600097	0.682489	817.967	-0.112846	0.192739	-0.585488	0.55822	0.627128	559.922	0.955103	0.185484	5.14924	2.61545e-07	1.62747e-05
PFKM	2235.5	-0.344194	0.238625	-1.4424	0.149189	0.732337	2224.3	-0.322466	0.237546	-1.35749	0.174625	0.254821	2266.93	0.195106	0.170916	1.14153	0.253651	0.321866	2254.11	0.145323	0.187093	0.776739	0.437313	0.775819
RRBP1	665.465	-0.116379	0.231133	-0.503516	0.614602	0.962132	1017.85	0.862925	0.255439	3.3782	0.000729607	0.00215325	1149.36	1.23818	0.179406	6.90154	5.1442e-12	2.17675e-11	1452.4	0.231129	0.214368	1.07819	0.280949	0.640292
SETD7	2020.88	-0.478641	0.286086	-1.67307	0.0943136	0.661695	3530.48	0.905645	0.273333	3.31334	0.000921889	0.00265838	3047.45	1.24721	0.154678	8.06329	7.42701e-16	3.94856e-15	4520.18	-0.164365	0.187481	-0.8767	0.38065	0.735053
SLC7A1	4541.99	0.401412	0.226615	1.77134	0.0765048	0.616409	3621.91	-0.215092	0.206687	-1.04066	0.298031	0.394337	5433.13	-0.0599137	0.147949	-0.404963	0.685505	0.741652	4326.53	0.526892	0.144863	3.63717	0.000275648	0.00589974
SREBF1	1212.05	0.231763	0.288186	0.804212	0.421274	0.910486	829.599	-0.881641	0.293551	-3.00337	0.00267008	0.00690892	1103.5	-0.799162	0.183677	-4.35091	1.35571e-05	3.55257e-05	713.33	0.277494	0.215488	1.28775	0.197833	0.540802
SSTR2	16.9341	0.220897	0.568826	0.388338	0.697766	0.975272	30.4171	1.40041	0.412126	3.39802	0.000678749	0.00201671	41.1258	1.67205	0.408435	4.0938	4.24362e-05	0.00010544	51.9914	0.467788	0.296116	1.57975	0.114165	0.4052
TP53	9082.23	0.280347	0.2497	1.12273	0.261551	0.834292	6526.99	-0.645851	0.23857	-2.70718	0.00678569	0.0157978	8373.15	-0.809799	0.152626	-5.30577	1.12196e-07	3.50892e-07	5786.89	0.0873231	0.169076	0.516473	0.605524	0.87377
TXNIP	16191.1	0.473771	0.257936	1.83678	0.0662431	0.591593	13238.6	-0.0609845	0.266225	-0.229072	0.818813	0.864508	20474.5	0.0476337	0.153816	0.309679	0.756805	0.8025	16777.8	0.554647	0.206888	2.6809	0.00734234	0.0705184
UTRN	499.321	-0.185309	0.29935	-0.619038	0.535892	0.944843	2062.03	2.59625	0.257505	10.0823	6.61341e-24	4.25257e-22	3531.94	3.7145	0.187674	19.7924	3.46394e-87	5.62413e-85	4736.34	0.906221	0.173592	5.22042	1.78519e-07	1.18304e-05
VEGFA	2047.07	1.49033	0.286472	5.20236	1.96773e-07	5.29253e-05	1146.16	0.151202	0.333586	0.453262	0.65036	0.726176	2927.52	-0.301103	0.215179	-1.39932	0.161718	0.218176	1847.58	1.00886	0.451819	2.23289	0.0255559	0.165288
VEGFC	741.127	0.318242	0.242915	1.3101	0.190163	0.781075	626.429	-0.14665	0.238748	-0.614246	0.539053	0.628514	868.686	-0.039291	0.15392	-0.25527	0.798515	0.836879	729.557	0.391933	0.176714	2.2179	0.0265615	0.169253
XIAP	1120.84	-0.146843	0.286372	-0.512772	0.608111	0.961891	2584.12	1.62813	0.245754	6.62504	3.47158e-11	3.56857e-10	2824.11	1.98468	0.170279	11.6554	2.15297e-31	2.49024e-30	4135.02	0.185209	0.150273	1.23248	0.21777	0.567566

## Sheet: Table S10b
Gene	baseMean Input (tm vs nt)	log2FoldChange Input (tm vs nt)	lfcSE Input (tm vs nt)	stat Input (tm vs nt)	pvalue Input (tm vs nt)	padj Input (tm vs nt)	baseMean NT (elution vs input)	log2FoldChange NT (elution vs input)	lfcSE NT (elution vs input)	stat NT (elution vs input)	pvalue NT (elution vs input)	padj NT (elution vs input)	baseMean Tm (elution vs input)	log2FoldChange Tm (elution vs input)	lfcSE Tm (elution vs input)	stat Tm (elution vs input)	pvalue Tm (elution vs input)	padj Tm (elution vs input)	baseMean elution (tm vs nt)	log2FoldChange elution (tm vs nt)	lfcSE elution (tm vs nt)	stat elution (tm vs nt)	pvalue elution (tm vs nt)	padj elution (tm vs nt)
ATF4	15966.2	1.65359	0.28756	5.75042	8.90241e-09	2.99306e-06	4344.78	-2.11432	0.274193	-7.71107	1.2477e-14	2.10579e-13	16156	-2.0175	0.160945	-12.5353	4.78494e-36	6.92609e-35	3800.99	1.71182	0.180915	9.46203	3.02036e-21	1.33439e-18
CALR	6639.39	0.913668	0.217226	4.20607	2.59855e-05	0.00377606	2969.59	-1.42124	0.23951	-5.93395	2.95727e-09	2.25911e-08	6909.05	-1.0363	0.148782	-6.96521	3.27911e-12	1.4041e-11	2967.65	1.26646	0.189886	6.6696	2.56503e-11	3.54135e-09
CANX	2375.48	0.302581	0.259836	1.16451	0.244219	0.821595	1985.74	-0.182148	0.230206	-0.79124	0.428804	0.525798	3461.08	0.549709	0.163231	3.36768	0.000758043	0.00162834	2886.17	1.00576	0.153296	6.56091	5.34798e-11	6.88176e-09
DDIT3 (CHOP)	5304.38	4.30646	0.26895	16.0121	1.05124e-57	8.48246e-54	338.594	-1.29995	0.260265	-4.9947	5.89269e-07	3.12275e-06	6645.09	-2.10897	0.177957	-11.851	2.12599e-32	2.58712e-31	1184.97	3.46057	0.185077	18.698	5.13983e-78	1.36247e-74
DERL3	116.972	2.13973	0.386513	5.53599	3.09472e-08	9.24861e-06	34.1879	-0.685008	0.435416	-1.57323	0.115667	0.181364	159.352	-0.842047	0.248836	-3.38395	0.000714518	0.0015421	64.6869	1.92938	0.28142	6.85588	7.08744e-12	1.07973e-09
DNAJC3	448.506	1.43416	0.251259	5.70788	1.1439e-08	3.61965e-06	353.365	0.845932	0.225555	3.75044	0.000176524	0.000590444	1475.24	1.67824	0.165994	10.1103	4.97514e-24	4.03047e-23	1217.05	2.24046	0.154901	14.4638	2.05133e-47	2.71883e-44
EDEM1	1111.24	1.24142	0.222365	5.58281	2.36659e-08	7.30414e-06	687.831	0.0949978	0.2035	0.466821	0.640628	0.717288	1731.38	0.0965316	0.153817	0.627574	0.530283	0.600762	1190.61	1.21631	0.158888	7.65516	1.93077e-14	4.6528e-12
EIF2AK3	263.291	0.721087	0.244828	2.94529	0.00322657	0.161208	259.021	0.608032	0.230713	2.63545	0.00840254	0.0190968	588.136	1.23038	0.172904	7.11597	1.11129e-12	4.90809e-12	535.035	1.31538	0.177382	7.41551	1.21156e-13	2.47047e-11
ERO1B	131.283	1.35565	0.328472	4.12715	3.6729e-05	0.00499546	106.998	0.842688	0.315401	2.6718	0.00754454	0.0173618	340.119	1.23523	0.208508	5.92411	3.13985e-09	1.10439e-08	282.9	1.71962	0.215554	7.97768	1.49112e-15	3.95266e-13
HERPUD1	22133	4.55266	0.282925	16.0914	2.92929e-58	4.72729e-54	1254.25	-1.13252	0.297079	-3.81217	0.000137752	0.000469817	33378.4	-1.09298	0.144532	-7.56224	3.962e-14	1.90706e-13	9504.14	4.56236	0.202267	22.5562	1.1684e-112	1.5486e-108
HSP90B1	1673.34	1.71192	0.227244	7.53338	4.94436e-14	3.06892e-11	1826.93	1.73471	0.229354	7.56348	3.92415e-14	6.17365e-13	9161.98	2.50138	0.169187	14.7847	1.83882e-49	4.7608e-48	8187.07	2.45813	0.188976	13.0076	1.10704e-38	1.04805e-35
HSPA5 (BIP)	14919.4	2.61565	0.276746	9.45147	3.34114e-21	4.57987e-18	3178.3	-0.812708	0.254674	-3.19117	0.00141696	0.00391009	28130.2	0.0582466	0.175995	0.330955	0.740678	0.78919	13597.5	3.45934	0.161911	21.3657	2.78925e-101	1.84843e-97
PDIA3	1241.11	0.132069	0.238557	0.553616	0.579842	0.956851	962.823	-0.580228	0.221779	-2.61624	0.0088903	0.0200859	1571.86	0.334081	0.153919	2.1705	0.0299692	0.0486318	1226.87	1.01628	0.157589	6.44895	1.12627e-10	1.3951e-08
PDIA4	3067.86	2.48361	0.232581	10.6785	1.28364e-26	2.58941e-23	657.774	-1.04645	0.240091	-4.35856	1.30919e-05	5.46473e-05	4472.86	-0.719355	0.157248	-4.57466	4.76988e-06	1.30454e-05	1703.13	2.77863	0.185331	14.9928	8.18118e-51	1.20482e-47
PDIA5	205.704	0.834617	0.267203	3.12353	0.00178697	0.107205	148.847	0.0140808	0.319311	0.0440974	0.964827	0.974839	326.766	0.388549	0.226388	1.7163	0.086108	0.124837	247.949	1.18167	0.275673	4.2865	1.8151e-05	0.000624866
PDIA6	1003.31	0.82708	0.229888	3.59775	0.000320983	0.0299424	530.865	-0.909336	0.228157	-3.98558	6.73163e-05	0.000243682	1194.34	-0.442871	0.162598	-2.72372	0.00645519	0.0120051	663.298	1.2636	0.177361	7.12446	1.04491e-12	1.82227e-10
SEC63	268.488	0.375253	0.285708	1.31341	0.189045	0.780131	405.809	1.19707	0.264598	4.52409	6.06549e-06	2.68443e-05	755.484	1.86727	0.181447	10.291	7.74087e-25	6.48548e-24	828.454	1.01963	0.189693	5.37516	7.65135e-08	5.63394e-06
SEL1L	632.133	0.908162	0.270578	3.35638	0.000789702	0.0619584	581.868	0.646229	0.249731	2.5877	0.00966186	0.0215951	1743.3	1.55991	0.156453	9.97051	2.05178e-23	1.6153e-22	1521.65	1.7934	0.16547	10.8382	2.26916e-27	1.30763e-24
SELENOS	820.225	1.63475	0.25014	6.53533	6.34713e-11	2.92657e-08	274.889	-1.1516	0.235287	-4.89445	9.8579e-07	5.02785e-06	891.375	-1.54471	0.176812	-8.73644	2.40566e-18	1.46728e-17	303.129	1.20982	0.181769	6.65583	2.81715e-11	3.84933e-09
SYVN1	631.153	1.34851	0.271274	4.97101	6.66037e-07	0.000155776	282.539	-0.661735	0.27149	-2.43742	0.0147925	0.0312872	840.838	-0.456498	0.176599	-2.58494	0.0097396	0.0175151	437.502	1.51957	0.189398	8.02319	1.03037e-15	2.78705e-13
WFS1	916.356	0.552955	0.278713	1.98396	0.0472604	0.539356	460.186	-1.61507	0.281284	-5.74178	9.36847e-09	6.62468e-08	863.576	-1.06334	0.170854	-6.22367	4.85662e-10	1.80093e-09	384.926	1.06576	0.196187	5.43236	5.56146e-08	4.25784e-06
XBP1	8431	2.60243	0.250508	10.3886	2.79474e-25	4.51015e-22	1497.71	-1.54525	0.246411	-6.27102	3.587e-10	3.15733e-09	11710.8	-0.965439	0.153969	-6.27035	3.60232e-10	1.34876e-09	3855.04	3.15096	0.172812	18.2335	2.79776e-74	6.18026e-71
