# Supplementary material for: Mitochondrial Ribosomal Protein MRPS15 Is a Component of Cytosolic Ribosomes and Regulates Translation in Stressed Cardiomyocytes
Source: Int J Mol Sci. 2024 Mar 13;25(6):3250. doi: 10.3390/ijms25063250 (PMC10970015; doi:10.3390/ijms25063250)
Supplement: Supplementary file 1 [file ijms-25-03250-s001.zip › Supplementary Material/Tables 22 fev 2024/Table S2 Stoichiometry Calculation_22-12-23.xlsx]

## Sheet: Legend
Table S2
Differential quantitative analysis to determine Polysome composition
Proteins purified from polysomal fractions of untreated cells (Polysome unt) and tunicamycin-treated cells (Polysome tm) were identified and quantified using a label-free quantitative mass spectrometry approach
An unpaired bilateral student t-test with equal variance was used. Variant significance thresholds are represented by an absolute log2-transformed fold-change (FC) greater than 1 and a -log10-transformed (p-value) greater than 1.3.
Determination of RP and MRP stoichiometry in ribosomes
The stoichiometry of RPs and MRPs in Polysome unt compared to Polysome tm is determined by calculating the intensity-based absolute quantifiaction (iBAQ) values.
The iBAQ values correspond to the sum of intensities of all tryptic peptides for each protein divided by the number of theoritically observable peptides
These values are relevant to rank the absolute abundance of different proteins within a single sample (Schwanhausser et al. 20111) and to study protein stoichiometry (Smits et al. 20132)
1. Schwanhäusser, B., Busse, D., Li, N., Dittmar, G., Schuchhardt, J., Wolf, J., Chen, W., and Selbach, M. (2011). Global quantification of mammalian gene expression control. Nature 473, 337–342. 10.1038/nature10098.
2. Smits, A.H., Jansen, P.W.T.C., Poser, I., Hyman, A.A., and Vermeulen, M. (2013). Stoichiometry of chromatin-associated protein complexes revealed by label-free quantitative mass spectrometry-based proteomics. Nucleic Acids Res 41, e28–e28. 10.1093/nar/gks941.
The calculated iBAQ values corresponding to the averaged iBAQ values over all replicates by condition for each protein and log10-transformed are used to separatively plot protein stoichiometries for 40S ribosomal proteins, 60S ribosomal proteins and MRPs in Polysome unt and Polysome tm.
30S risosomal proteins
50S ribosomal proteins
Mitochondrial ribosomal proteins (MRPs)
Parameter	Description
Accession	Displays by default the unique identifier assigned to the protein by the FASTA database used to generate the report.
Gene Name	Provides the gene name of the protein exclusive of the identifier that appears in the Accession column.
Description	Provides the name of the protein exclusive of the identifier that appears in the Accession column.
Sum PEP Score	Protein score calculated as the sum of the negative logarithms of the PEP values of the connected PSMs. The application uses these scores to rank the list of proteins.
Coverage [%]	The percentage of the protein sequences covered by identified peptides.
Modifications	The modifications identified in the protein consolidated from all PSMs
MW [kDa]	Displays the calculated molecular weight of the protein. The application calculates the molecular weight without considering PTMs.
#observable_peptides	The total number of theoritically observable peptides
Number of PSMs	Displays the number of identified peptide spectrum matches identified from all included searches, including those redundantly identified.
Number of Peptides	The total number of distinct peptide sequences identified for the protein from all included searches
Number of Unique Peptides	Displays the total number of distinct peptide sequences unique to the protein group.
Ratio	Displays abundance ratios as normal space values.
Ratio (log2)	Displays the abundance ratios as log2 values (Fold change log2 ratio). Used to plot the Volcano representation.
Ratio P-Value	Displays the P value of the sample group calculated by running the paired Student's t-test [t-test (Background Based): t-test based on the background population of proteins] The P value is a number between 0 and 1. If the null hypothesis states that there is no difference between the sample groups for the variance tests, one of the following pertains: • A low P value means there is a low probabil…
Ratio P-Value (-log10)	Displays the P value as -log10 values.Used to plot the Volcano representation.
Ratio Adj. P-Value	Displays the p-values adjusted by using the Benjamini-Hochberg correction for the false discovery rate
Presence at n≥3 at least in one condition	Displays the presence of the protein in at least three biological replicates in one of the two conditions (VRAI if it is considered as present, FALSE if it is not considered as present)
Significantly variant	Test for the selection of the significantly variant proteins on the Ratio ≥2 ou ≤0.5 (Fold change log2 ratio ≥1 ou ≤-1), and the Ratio Adj. p-value <0.05 (-Log10(p-value)>1.3) and the presence of the protein in at least three biological replicates in one of the two conditions. Displays the Gene name if it is considered as significantly variant
Abundances (Grouped)	Displays the abundance values of the sample groups.
	A grouped abundance value is calculated as the arithmetic mean of all the replicate abundance values within a sample group.
	This column appears when you group samples in the analysis setup, and there is at least one sample group consisting of at least two samples.
Non-imputed Value Count	Displays the number of biological replicates with non-imputed abundance values in a sample group
Abundances (by Bio. Rep.)	Displays the abundance values of the biological replicates.
Abundances (by Bio. Rep.) Count before Imputation	Displays the number of sample injections with detected abundance values in a biological replicate before imputation
Abundances (Normalized)	Displays the normalized abundances values of the samples and imputated
Abundances	Displays the abundance values of the samples before normalization and imputation
Abundances Counts	Displays the number of abundance values used to calculate the sample abundance.
iBAQ (by Bio. Rep.)	Displays the iBAQ value ( normalized abundances values of the biological replicates/# Observable Peptides ) associated with the protein group in each biological replicate for each condition
iBAQ (Grouped)	Displays the mean iBAQ value from the different conditions
LOG10 iBAQ (Grouped)	Displays the mean of LOG10 iBAQ value from the different conditions

## Sheet: Differential Analysis
Accession	Gene Name	Description	Sum PEP Score	Coverage [%]	Modifications	MW [kDa]	# Observable Peptides	# PSMs	# Peptides	# Unique Peptides	Ratio: Polysome tm / Polysome unt	Ratio (log2): Polysome tm / Polysome unt	Ratio P-Value: Polysome tm / Polysome unt	Ratio P-Value (-log10): Polysome tm / Polysome unt	Ratio Adj. P-Value: Polysome tm / Polysome unt	Presence at n≥3 at least in one condition	Significantly variant	Abundances (Grouped): Polysome unt	Non-mputed Value Count: Polysome unt	Abundances (Grouped): Polysome tm	Non-mputed Value Count: Polysome tm	Abundances (by Bio. Rep.): Polysome unt, P1	Abundances (by Bio. Rep.): Polysome unt, P3	Abundances (by Bio. Rep.): Polysome unt, P4	Abundances (by Bio. Rep.): Polysome unt, P5	Abundances (by Bio. Rep.): Polysome unt, P1	Abundances (by Bio. Rep.): Polysome unt, P3	Abundances (by Bio. Rep.): Polysome unt, P4	Abundances (by Bio. Rep.): Polysome unt, P5	Abundances (by Bio. Rep.) Count before Imputation: Polysome unt, P1	Abundances (by Bio. Rep.) Count before Imputation: Polysome unt, P3	Abundances (by Bio. Rep.) Count before Imputation: Polysome unt, P4	Abundances (by Bio. Rep.) Count before Imputation: Polysome unt, P5	Abundances (by Bio. Rep.) Count before Imputation: Polysome unt, P1	Abundances (by Bio. Rep.) Count before Imputation: Polysome unt, P3	Abundances (by Bio. Rep.) Count before Imputation: Polysome unt, P4	Abundances (by Bio. Rep.) Count before Imputation: Polysome unt, P5	Abundances (Normalized): Polysome unt, P1, Inj1	Abundances (Normalized): Polysome unt, P1, Inj2	Abundances (Normalized): Polysome unt, P3, Inj1	Abundances (Normalized): Polysome unt, P3, Inj2	Abundances (Normalized): Polysome unt, P4, Inj1	Abundances (Normalized): Polysome unt, P4, Inj2	Abundances (Normalized): Polysome unt, P5, Inj1	Abundances (Normalized): Polysome unt, P5, Inj2	Abundances (Normalized): Polysome tm, P1, Inj1	Abundances (Normalized): Polysome tm, P1, Inj2	Abundances (Normalized): Polysome tm, P3, Inj1	Abundances (Normalized): Polysome tm, P3, Inj2
A6NNZ2	LOC260334	Tubulin beta-8 chain-like protein LOC260334 OS=Homo sapiens PE=1 SV=1	181.862	27	Oxidation [P218; P220]	49.5	20	1086	11	1	100	6.64	1e-17	17	1.26585e-16	+	LOC260334		0	519941	4					542052	498732	452453	880171	0	0	0	0	2	1	1	2									443897	661910	462970	537257
Q13526	PIN1	Peptidyl-prolyl cis-trans isomerase NIMA-interacting 1 OS=Homo sapiens GN=PIN1 PE=1 SV=1	44.186	55	Acetyl [N-Term]	18.2	11	37	6	6	100	6.64	1e-17	17	1.26585e-16	+	PIN1		0	673151	3					552320	723633	626192	1.01056e+06	0	0	0	0	0	2	2	2									798793	381899	514200	1.01837e+06
P58107	EPPK1	Epiplakin OS=Homo sapiens GN=EPPK1 PE=1 SV=2	43.569	8		555.3	311	69	6	1	100	6.64	1e-17	17	1.26585e-16	+	EPPK1		0	965298	4					880404	643421	1.17899e+06	1.05838e+06	0	0	0	0	2	1	2	1									1.06919e+06	724949	436836	947701
Q9Y3L5	RAP2C	Ras-related protein Rap-2c OS=Homo sapiens GN=RAP2C PE=1 SV=1	31.145	42		20.7	12	22	6	2	100	6.64	1e-17	17	1.26585e-16	+	RAP2C		0	765378	3					941485	766718	764041	678416	0	0	0	0	1	0	1	1									1.08916e+06	813830	741965	792296
O60256	PRPSAP2	Phosphoribosyl pyrophosphate synthase-associated protein 2 OS=Homo sapiens GN=PRPSAP2 PE=1 SV=1	26.715	21	Phospho [S227(100)]	40.9	26	21	4	3	100	6.64	1e-17	17	1.26585e-16	+	PRPSAP2		0	386519	3					366738	711689	362203	407367	0	0	0	0	0	1	1	1									379577	354334	644412	785989
P61024	CKS1B	Cyclin-dependent kinases regulatory subunit 1 OS=Homo sapiens GN=CKS1B PE=1 SV=1	16.511	33		9.7	5	5	2	2	100	6.64	1e-17	17	1.26585e-16	+	CKS1B		0	1.65219e+06	3					2.35947e+06	1.46746e+06	1.08989e+06	1.86017e+06	0	0	0	0	2	0	2	2									2.28719e+06	2.43403e+06	1.6034e+06	1.34304e+06
Q13217	DNAJC3	DnaJ homolog subfamily C member 3 OS=Homo sapiens GN=DNAJC3 PE=1 SV=1	15.345	12		57.5	32	4	4	4	100	6.64	1e-17	17	1.26585e-16	+	DNAJC3		0	687111	4					685951	688272	563908	888478	0	0	0	0	1	2	2	2									674681	697410	671581	705378
O00308	WWP2	NEDD4-like E3 ubiquitin-protein ligase WWP2 OS=Homo sapiens GN=WWP2 PE=1 SV=2	14.758	4		98.9	55	6	3	2	100	6.64	1e-17	17	1.26585e-16	+	WWP2		0	175316	3					176355	190432	164462	174284	0	0	0	0	0	1	1	1									165070	188412	145459	249311
Q13042	CDC16	Cell division cycle protein 16 homolog OS=Homo sapiens GN=CDC16 PE=1 SV=2	13.909	7		71.6	35	5	3	3	100	6.64	1e-17	17	1.26585e-16	+	CDC16		0	308445	3					314868	279896	360083	302152	0	0	0	0	1	1	2	0									315415	314322	278318	281483
O00399	DCTN6	Dynactin subunit 6 OS=Homo sapiens GN=DCTN6 PE=1 SV=1	13.169	15		20.7	8	8	2	2	100	6.64	1e-17	17	1.26585e-16	+	DCTN6		0	366916	4					357696	838951	347064	376374	0	0	0	0	2	1	2	2									290047	441124	447641	1.57233e+06
P49748	ACADVL	Very long-chain specific acyl-CoA dehydrogenase, mitochondrial OS=Homo sapiens GN=ACADVL PE=1 SV=1	10.756	5		70.3	43	3	2	2	100	6.64	1e-17	17	1.26585e-16	+	ACADVL		0	520974	3					375765	460768	589047	608471	0	0	0	0	1	2	0	2									289555	487643	470954	450803
P57772	EEFSEC	Selenocysteine-specific elongation factor OS=Homo sapiens GN=EEFSEC PE=1 SV=4	8.953	5		65.3	34	4	2	2	100	6.64	1e-17	17	1.26585e-16	+	EEFSEC		0	506165	4					537168	453865	573823	476952	0	0	0	0	2	1	2	2									452445	637754	380123	541912
Q9NZJ4	SACS	Sacsin OS=Homo sapiens GN=SACS PE=1 SV=2	8.783	1		520.8	288	3	2	2	100	6.64	1e-17	17	1.26585e-16	+	SACS		0	1.34766e+06	3					1.34728e+06	1.34805e+06	1.92476e+06	1.13105e+06	0	0	0	0	2	0	2	2									1.40921e+06	1.28807e+06	1.44614e+06	1.25661e+06
Q9Y548	YIPF1	Protein YIPF1 OS=Homo sapiens GN=YIPF1 PE=1 SV=1	8.057	11		34.3	8	10	2	2	100	6.64	1e-17	17	1.26585e-16	+	YIPF1		0	290641	4					320656	309854	267508	272619	0	0	0	0	2	2	2	2									281214	365630	272748	352007
O00189	AP4M1	AP-4 complex subunit mu-1 OS=Homo sapiens GN=AP4M1 PE=1 SV=2	8.009	3		49.9	33	12	1	1	100	6.64	1e-17	17	1.26585e-16	+	AP4M1		0	629065	3					910830	654935	536529	604216	0	0	0	0	2	0	1	2									610364	1.35921e+06	491227	873202
Q13625	TP53BP2	Apoptosis-stimulating of p53 protein 2 OS=Homo sapiens GN=TP53BP2 PE=1 SV=2	7.955	3		125.5	62	6	2	2	100	6.64	1e-17	17	1.26585e-16	+	TP53BP2		0	223083	3					260348	188310	220493	225703	0	0	0	0	2	1	2	0									180940	374605	237086	149568
P82914	MRPS15	28S ribosomal protein S15, mitochondrial OS=Homo sapiens GN=MRPS15 PE=1 SV=1	7.683	8		29.8	18	8	2	2	100	6.64	1e-17	17	1.26585e-16	+	MRPS15		0	5.26099e+06	4					5.52117e+06	5.01308e+06	9.14176e+06	4.84266e+06	0	0	0	0	1	1	2	2									6.15063e+06	4.95614e+06	5.48933e+06	4.57814e+06
O15321	TM9SF1	Transmembrane 9 superfamily member 1 OS=Homo sapiens GN=TM9SF1 PE=2 SV=2	6.055	2		68.8	24	3	1	1	100	6.64	1e-17	17	1.26585e-16	+	TM9SF1		0	741916	3					656747	838130	561675	860191	0	0	0	0	2	0	2	1									1.95457e+06	220671	735070	955641
P50542	PEX5	Peroxisomal targeting signal 1 receptor OS=Homo sapiens GN=PEX5 PE=1 SV=3	5.565	4		70.8	35	3	2	2	100	6.64	1e-17	17	1.26585e-16	+	PEX5		0	287155	3					302337	272734	318335	245513	0	0	0	0	2	0	1	1									371894	245790	307595	241825
Q9GZP1	NRSN2	Neurensin-2 OS=Homo sapiens GN=NRSN2 PE=2 SV=1	5.491	6		22	10	1	1	1	100	6.64	1e-17	17	1.26585e-16	+	NRSN2		0	370048	4					329192	336555	434858	406874	0	0	0	0	1	1	2	2									234353	462411	362817	312194
P53701	HCCS	Cytochrome c-type heme lyase OS=Homo sapiens GN=HCCS PE=1 SV=1	5.086	8		30.6	17	2	2	2	100	6.64	1e-17	17	1.26585e-16	+	HCCS		0	443664	3					427875	823079	460037	281855	0	0	0	0	1	2	0	1									586294	312261	890099	761105
O00400	SLC33A1	Acetyl-coenzyme A transporter 1 OS=Homo sapiens GN=SLC33A1 PE=1 SV=1	4.856	2		60.9	23	3	1	1	100	6.64	1e-17	17	1.26585e-16	+	SLC33A1		0	455494	4					396389	719294	381989	523413	0	0	0	0	1	2	2	1									387670	405304	645888	801042
Q9P0P0	RNF181	E3 ubiquitin-protein ligase RNF181 OS=Homo sapiens GN=RNF181 PE=1 SV=1	4.714	11		17.9	9	5	2	2	100	6.64	1e-17	17	1.26585e-16	+	RNF181		0	185548	3					122745	172852	480838	199177	0	0	0	0	1	2	2	0									84500.8	178299	189854	157373
Q969V6	MKL1	MKL/myocardin-like protein 1 OS=Homo sapiens GN=MKL1 PE=1 SV=1	4.56	4		98.9	25	2	2	2	100	6.64	1e-17	17	1.26585e-16	+	MKL1		0	249915	4					248695	219264	301270	251142	0	0	0	0	1	1	1	1									289568	213591	207474	231724
Q8WUY8	NAT14	N-acetyltransferase 14 OS=Homo sapiens GN=NAT14 PE=1 SV=1	3.126	11		21.6	9	4	1	1	100	6.64	1e-17	17	1.26585e-16	+	NAT14		0	506158	4					386678	533385	480320	1.00173e+06	0	0	0	0	1	2	1	2									437336	341887	506033	562216
Q8TAF3	WDR48	WD repeat-containing protein 48 OS=Homo sapiens GN=WDR48 PE=1 SV=1	2.942	2		76.2	44	1	1	1	100	6.64	1e-17	17	1.26585e-16	+	WDR48		0	311729	3					242468	328689	324231	299708	0	0	0	0	1	1	1	0									248961	236145	328147	329231
Q9H3F6	KCTD10	BTB/POZ domain-containing adapter for CUL3-mediated RhoA degradation protein 3 OS=Homo sapiens GN=KCTD10 PE=1 SV=1	2.234	3		35.4	21	1	1	1	100	6.64	1e-17	17	1.26585e-16	+	KCTD10		0	1.15496e+06	4					1.10659e+06	1.59189e+06	1.20546e+06	1.04905e+06	0	0	0	0	1	2	2	2									845589	1.44814e+06	1.62129e+06	1.56302e+06
Q13546	RIPK1	Receptor-interacting serine/threonine-protein kinase 1 OS=Homo sapiens GN=RIPK1 PE=1 SV=3	17.936	6		75.9	37	4	3	3	60.914	5.93	1e-17	17	1.26585e-16	+	RIPK1	614104	3	1.52888e+07	2	604655	623700	507730	625889	1.84371e+07	1.30211e+07	7.18939e+06	1.79515e+07	1	2	0	1	1	0	1	0	583958	626085	664428	585468	565719	455685	677127	578528	2.32887e+07	1.45962e+07	1.46041e+07	1.16097e+07
P21817	RYR1	Ryanodine receptor 1 OS=Homo sapiens GN=RYR1 PE=1 SV=3	3.924	1		564.8	274	3	2	2	12.196	3.61	1e-17	17	1.26585e-16	+	RYR1	221282	2	2.78316e+06	4	204552	239380	262838	191554	2.95208e+06	1.9541e+06	2.6239e+06	3.31138e+06	1	1	0	0	1	1	2	2	251804	166166	268194	213661	283119	244009	171851	213517	3.34547e+06	2.60494e+06	2.50089e+06	1.52685e+06
Q8NHZ8	CDC26	Anaphase-promoting complex subunit CDC26 OS=Homo sapiens GN=CDC26 PE=1 SV=1	15.192	24		9.8	4	17	2	2	11.629	3.54	1e-17	17	1.26585e-16	+	CDC26	240237	3	2.83784e+06	4	237310	243201	282465	232890	4.78402e+06	3.45665e+06	2.3298e+06	1.44038e+06	0	2	1	1	2	2	2	2	163023	345447	228310	259064	252040	316562	254083	213465	5.16108e+06	4.43451e+06	3.96859e+06	3.01074e+06
Q9UKA9	PTBP2	Polypyrimidine tract-binding protein 2 OS=Homo sapiens GN=PTBP2 PE=1 SV=1	5.372	2		57.5	22	17	1	1	9.894	3.31	1e-17	17	1.26585e-16	+	PTBP2	665881	2	7.58858e+06	4	669234	662544	683239	602074	7.48961e+06	7.68887e+06	6.5273e+06	9.14805e+06	0	0	2	1	2	2	2	2	854362	524221	677627	647797	717690	650443	550654	658295	7.62583e+06	7.35582e+06	7.34566e+06	8.04811e+06
P36404	ARL2	ADP-ribosylation factor-like protein 2 OS=Homo sapiens GN=ARL2 PE=1 SV=4	13.761	17		20.9	10	3	3	3	9.601	3.26	1e-17	17	1.26585e-16	+	ARL2	441737	1	4.89244e+06	4	443895	439589	473687	421437	5.72754e+06	5.21421e+06	4.34023e+06	4.59053e+06	1	0	0	0	2	2	2	1	519009	379653	525606	367649	471592	475790	460544	385650	5.15345e+06	6.36558e+06	4.76044e+06	5.71125e+06
Q0VGL1	LAMTOR4	Ragulator complex protein LAMTOR4 OS=Homo sapiens GN=LAMTOR4 PE=1 SV=1	7.451	17	Acetyl [N-Term]	10.7	3	6	2	2	5.525	2.47	1.10222e-08	7.95773	1.35844e-07	+	LAMTOR4	396503	2	1.90929e+06	4	388202	404795	416841	388380	1.95843e+06	1.86139e+06	1.7955e+06	8.20511e+06	1	1	0	0	2	2	2	2	410013	367551	411469	398230	476004	365032	418153	360727	1.74765e+06	2.19462e+06	2.19379e+06	1.57936e+06
Q5VT79	ANXA8L1	Annexin A8-like protein 1 OS=Homo sapiens GN=ANXA8L1 PE=2 SV=2	2.991	5		36.9	23	1	1	1	4.492	2.17	2.97965e-07	6.52583	3.58711e-06	+	ANXA8L1	490332	4	1.8736e+06	3	395799	434923	552801	928992	2.0838e+06	3.67277e+06	1.32499e+06	1.68461e+06	1	1	1	1	0	1	1	2	354146	442352	415882	454835	574661	531773	632940	1.36352e+06	2.43403e+06	1.78396e+06	2.53312e+06	5.32514e+06
Q15011	HERPUD1	Homocysteine-responsive endoplasmic reticulum-resident ubiquitin-like domain member 1 protein OS=Homo sapiens GN=HERPUD1 PE=1 SV=1	19.24	13		43.7	15	14	4	4	4.256	2.09	1.19812e-07	6.9215	1.44984e-06	+	HERPUD1	308978	4	2.92906e+06	4	406106	340903	280043	236970	2.3738e+06	3.20251e+06	2.691e+06	3.18818e+06	2	2	2	1	2	2	2	2	403272	408960	394142	294856	260456	301102	321870	174464	2.67602e+06	2.10572e+06	3.01802e+06	3.39827e+06
Q9NVH2	INTS7	Integrator complex subunit 7 OS=Homo sapiens GN=INTS7 PE=1 SV=1	20.318	7		106.8	56	17	5	5	3.945	1.98	1.16301e-08	7.93442	1.42958e-07	+	INTS7	1.32809e+06	3	5.16334e+06	3	1.57118e+06	1.12261e+06	862491	2.26441e+06	6.8109e+06	4.22457e+06	6.31072e+06	3.8954e+06	2	0	2	1	0	2	2	2	5.51282e+06	447796	834897	1.50947e+06	1.2505e+06	594873	1.26527e+06	4.05253e+06	7.21907e+06	6.42582e+06	1.24255e+07	1.43632e+06
P20336	RAB3A	Ras-related protein Rab-3A OS=Homo sapiens GN=RAB3A PE=1 SV=1	6.885	9		25	16	16	2	1	3.569	1.84	0.000142795	3.84529	0.00158432	+	RAB3A	315761	1	1.15022e+06	4	298797	324154	348061	307586	1.07273e+06	1.2333e+06	894124	1.50399e+06	0	0	0	1	2	2	2	2	318984	279888	382441	274750	339563	356772	322381	293470	1.10136e+06	1.04485e+06	1.58487e+06	959725
Q8NCC3	PLA2G15	Group XV phospholipase A2 OS=Homo sapiens GN=PLA2G15 PE=1 SV=2	6.713	6		46.6	21	2	2	2	3.539	1.82	6.94635e-07	6.15824	8.29831e-06	+	PLA2G15	937175	3	2.84017e+06	3	1.01525e+06	698747	865107	1.17115e+06	2.71651e+06	2.96945e+06	2.50267e+06	3.17763e+06	2	1	0	1	1	1	0	2	956728	1.07734e+06	761068	641529	932225	802821	995369	1.37797e+06	2.2005e+06	3.35351e+06	2.93508e+06	3.00423e+06
Q9NRG1	PRTFDC1	Phosphoribosyltransferase domain-containing protein 1 OS=Homo sapiens GN=PRTFDC1 PE=1 SV=1	8.243	13		25.7	9	18	3	2	3.476	1.8	0.00029347	3.53244	0.0032028	+	PRTFDC1	197457	2	681312	3	218472	198832	157212	196091	601525	771681	793660	545682	1	0	1	0	1	1	0	1	270755	176284	153267	257944	133792	184732	140785	273121	743570	486615	921948	645906
Q9UHA4	LAMTOR3	Ragulator complex protein LAMTOR3 OS=Homo sapiens GN=LAMTOR3 PE=1 SV=1	3.723	8		13.6	9	9	1	1	3.374	1.75	2.2764e-06	5.64275	2.67835e-05	+	LAMTOR3	768445	2	2.81413e+06	3	945640	780857	756230	711580	2.9219e+06	2.71033e+06	425378	3.25517e+06	1	1	0	0	1	0	2	2	975334	916850	848606	718516	721765	792341	713030	710134	2.40085e+06	3.55602e+06	2.68081e+06	2.74017e+06
Q9Y3Z3	SAMHD1	Deoxynucleoside triphosphate triphosphohydrolase SAMHD1 OS=Homo sapiens GN=SAMHD1 PE=1 SV=2	24.398	10		72.2	41	31	5	5	3.291	1.72	1.75762e-06	5.75508	2.07844e-05	+	SAMHD1	1.36255e+06	4	3.5284e+06	4	1.63723e+06	1.37408e+06	1.35112e+06	974351	6.61584e+06	2.00513e+06	5.22514e+06	2.38263e+06	2	2	2	2	2	2	2	2	1.34247e+06	1.9967e+06	1.37458e+06	1.37359e+06	1.25296e+06	1.45697e+06	1.01675e+06	933723	6.79921e+06	6.43741e+06	2.15981e+06	1.86153e+06
Q9BTW9	TBCD	Tubulin-specific chaperone D OS=Homo sapiens GN=TBCD PE=1 SV=2	51.524	13		132.5	66	29	11	11	3.282	1.71	8.04037e-08	7.09472	9.80589e-07	+	TBCD	4.13291e+06	4	1.10845e+07	4	4.45485e+06	4.09782e+06	3.76878e+06	4.1683e+06	6.73243e+06	6.43606e+06	2.10081e+07	1.82497e+07	2	2	1	2	1	2	2	2	4.37432e+06	4.53687e+06	4.65569e+06	3.6068e+06	3.54748e+06	4.00388e+06	4.58471e+06	3.7897e+06	3.22716e+06	1.4045e+07	2.30331e+06	1.79841e+07
Q9NWV4	C1orf123	UPF0587 protein C1orf123 OS=Homo sapiens GN=C1orf123 PE=1 SV=1	17.642	35		18	11	16	4	4	3.251	1.7	0.000447685	3.34903	0.00485183	+	C1orf123	203359	3	946956	4	174698	208141	213824	198687	939038	1.22739e+06	954941	912160	1	2	0	1	1	2	2	2	158287	192812	193973	223345	264752	172693	191591	206046	747287	1.17999e+06	1.65822e+06	908492
O75208	COQ9	Ubiquinone biosynthesis protein COQ9, mitochondrial OS=Homo sapiens GN=COQ9 PE=1 SV=1	5.14	7		35.5	18	1	1	1	3.15	1.66	0.000553373	3.25698	0.00583478	+	COQ9	361008	3	1.14419e+06	2	271342	373422	349008	444189	1.13384e+06	578202	1.20494e+06	1.15464e+06	1	0	2	1	0	1	2	0	267900	274829	390684	356922	384134	317094	418757	471165	1.41036e+06	911533	268866	1.24344e+06
P56211	ARPP19	cAMP-regulated phosphoprotein 19 OS=Homo sapiens GN=ARPP19 PE=1 SV=2	24.869	40		12.3	8	41	3	2	3.116	1.64	0.000792707	3.10089	0.00821005	+	ARPP19	106451	3	305622	4	94059.2	248275	120475	86682.3	248686	247755	375593	400931	0	1	2	2	1	1	2	2	88195.4	100313	121160	508750	104531	138851	89528.9	83926.3	279688	221120	432146	142041
Q92759	GTF2H4	General transcription factor IIH subunit 4 OS=Homo sapiens GN=GTF2H4 PE=1 SV=1	11.791	7		52.2	24	4	3	3	3.057	1.61	0.00164518	2.78379	0.0164907	+	GTF2H4	238182	4	756199	3	277987	253391	223886	195602	644908	846805	837227	683012	2	2	2	1	1	1	0	1	328403	235310	212079	302750	193410	259163	168140	227550	606326	685944	459818	1.55948e+06
O00471	EXOC5	Exocyst complex component 5 OS=Homo sapiens GN=EXOC5 PE=1 SV=1	6.738	3		81.8	47	3	3	3	3.023	1.6	0.000572416	3.24229	0.00599496	+	EXOC5	444008	4	1.28378e+06	4	588569	435913	450069	438028	1.2834e+06	1.31588e+06	1.28415e+06	1.13736e+06	1	1	1	1	2	1	2	2	510625	678411	524364	362383	435113	465540	482305	397815	1.29682e+06	1.27013e+06	1.33387e+06	1.29814e+06
Q8WVY7	UBLCP1	Ubiquitin-like domain-containing CTD phosphatase 1 OS=Homo sapiens GN=UBLCP1 PE=1 SV=2	4.88	7		36.8	19	4	2	2	2.783	1.48	0.00350376	2.45547	0.0321534	+	UBLCP1	255467	2	718851	4	271421	218550	344082	240450	712905	724846	411092	753908	0	0	2	2	1	1	2	2	268546	274328	212146	225148	418656	282791	239384	241521	679080	748416	695069	755899
Q96HR9	REEP6	Receptor expression-enhancing protein 6 OS=Homo sapiens GN=REEP6 PE=1 SV=2	14.814	11		23.4	11	13	2	2	2.735	1.45	8.53762e-05	4.06866	0.000960945	+	REEP6	1.50618e+06	4	2.46579e+06	4	1.61388e+06	1.18679e+06	1.50745e+06	1.5049e+06	2.15897e+06	1.97615e+06	2.81621e+06	2.84926e+06	2	2	2	2	2	2	2	2	1.58312e+06	1.64524e+06	1.25604e+06	1.12136e+06	1.39162e+06	1.63292e+06	1.65882e+06	1.36527e+06	2.08881e+06	2.23148e+06	2.06377e+06	1.89224e+06
Q96T83	SLC9A7	Sodium/hydrogen exchanger 7 OS=Homo sapiens GN=SLC9A7 PE=1 SV=1	8.741	6		80.1	32	7	3	3	2.722	1.44	0.00216039	2.66547	0.0211112	+	SLC9A7	372326	3	1.01021e+06	3	751725	358277	338368	386926	914302	1.11619e+06	913607	1.33075e+06	2	2	2	0	2	0	2	2	775786	728409	353374	363248	321946	355627	384802	389063	786248	1.06321e+06	1.15541e+06	1.0783e+06
Q9HAS0	C17orf75	Protein Njmu-R1 OS=Homo sapiens GN=C17orf75 PE=1 SV=2	24.843	20		44.6	26	21	6	6	2.697	1.43	0.000327458	3.48484	0.0035654	+	C17orf75	632338	3	2.1801e+06	3	689292	644656	620257	595730	2.11054e+06	2.42753e+06	2.23781e+06	2.12388e+06	1	2	0	2	1	0	2	2	700247	678508	523859	793307	731889	525651	775380	457704	1.97738e+06	2.25267e+06	2.3373e+06	2.52125e+06
Q9NX04	C1orf109	Uncharacterized protein C1orf109 OS=Homo sapiens GN=C1orf109 PE=1 SV=1	18.351	20	Acetyl [N-Term]	23.4	10	9	3	3	2.668	1.42	5.25524e-05	4.27941	0.000603126	+	C1orf109	1.69714e+06	4	3.1253e+06	4	1.54747e+06	1.6904e+06	1.70391e+06	2.32875e+06	3.18485e+06	2.88311e+06	3.06686e+06	3.77041e+06	2	2	1	2	2	2	2	2	1.53398e+06	1.56107e+06	1.6041e+06	1.78135e+06	1.6154e+06	1.79726e+06	2.40129e+06	2.2584e+06	3.2316e+06	3.13878e+06	2.84417e+06	2.92259e+06
Q9P0M9	MRPL27	39S ribosomal protein L27, mitochondrial OS=Homo sapiens GN=MRPL27 PE=1 SV=1	20.905	28		16.1	11	6	3	3	2.655	1.41	0.00318439	2.49697	0.0296892	+	MRPL27	283099	1	753573	4	245448	268354	300848	298654	726971	781148	676245	785139	0	0	1	0	2	2	1	2	271832	221625	237954	302638	314059	288192	298385	298924	627386	842364	846448	720887
Q5ZPR3	CD276	CD276 antigen OS=Homo sapiens GN=CD276 PE=1 SV=1	38.662	15		57.2	20	24	4	4	2.64	1.4	0.000136737	3.86411	0.00152434	+	CD276	1.5575e+06	4	3.10742e+06	4	1.40414e+06	1.85194e+06	1.36182e+06	1.72763e+06	2.74867e+06	3.00533e+06	3.21298e+06	3.55694e+06	2	2	1	2	1	2	1	2	1.43406e+06	1.37484e+06	1.99437e+06	1.71967e+06	1.46032e+06	1.26997e+06	1.57006e+06	1.90101e+06	2.4465e+06	3.08815e+06	2.60399e+06	3.46852e+06
P01116	KRAS	GTPase KRas OS=Homo sapiens GN=KRAS PE=1 SV=1	33.998	47		21.6	11	24	5	1	2.635	1.4	0.00359915	2.4438	0.0328352	+	KRAS	282788	1	788115	4	418525	304211	262873	252324	535807	1.15882e+06	535997	1.86601e+06	0	1	0	0	2	2	2	2	438033	399886	287855	321497	239295	288775	240222	265036	454492	631670	1.23338e+06	1.08877e+06
Q96C01	FAM136A	Protein FAM136A OS=Homo sapiens GN=FAM136A PE=1 SV=1	3.274	7		15.6	29	5	1	1	2.618	1.39	0.00439902	2.35664	0.0389902	+	FAM136A	289623	4	729700	3	315293	383455	259523	266043	428925	764434	838052	696545	2	2	1	1	0	2	2	2	286998	346377	520984	282231	282251	238625	230797	306671	815517	225595	946673	617277
O60725	ICMT	Protein-S-isoprenylcysteine O-methyltransferase OS=Homo sapiens GN=ICMT PE=1 SV=1	3.128	3		31.9	11	6	1	1	2.624	1.39	0.00253503	2.59602	0.0243144	+	ICMT	340906	2	861163	4	379575	276301	306176	485473	440383	1.04969e+06	706499	1.37623e+06	0	0	1	1	2	2	2	2	342379	420812	209142	365026	326966	286708	437066	539241	575792	336818	957001	1.15135e+06
Q9NPA8	ENY2	Transcription and mRNA export factor ENY2 OS=Homo sapiens GN=ENY2 PE=1 SV=1	38.27	37		11.5	6	37	4	4	2.596	1.38	0.000470993	3.32699	0.00509261	+	ENY2	1.08697e+06	4	1.84725e+06	4	1.0497e+06	1.12556e+06	1.17822e+06	830707	1.82423e+06	1.37375e+06	2.20408e+06	1.87057e+06	2	2	1	1	2	2	2	2	1.10635e+06	995945	1.0824e+06	1.17043e+06	1.18021e+06	1.17624e+06	806420	855724	1.62319e+06	2.05016e+06	1.58002e+06	1.19441e+06
Q8IWE4	DCUN1D3	DCN1-like protein 3 OS=Homo sapiens GN=DCUN1D3 PE=1 SV=1	33.805	20		34.3	22	30	5	5	2.589	1.37	0.000551838	3.25819	0.00583175	+	DCUN1D3	601158	2	2.29107e+06	3	582269	620659	628158	461056	2.50553e+06	2.39813e+06	2.16499e+06	2.18879e+06	2	0	0	1	1	0	1	2	663911	510667	640802	601150	827506	476833	488073	435535	2.47288e+06	2.53861e+06	2.58035e+06	2.22879e+06
Q96FN4	CPNE2	Copine-2 OS=Homo sapiens GN=CPNE2 PE=1 SV=3	23.688	11		61.2	28	35	5	4	2.542	1.35	0.00028101	3.55128	0.003074	+	CPNE2	2.02991e+06	3	1.90631e+06	1	2.2616e+06	2.47758e+06	1.64254e+06	1.82195e+06	2.5102e+06	1.86621e+06	1.84923e+06	1.94727e+06	2	2	2	0	0	0	0	2	2.1832e+06	2.34282e+06	2.61053e+06	2.35141e+06	2.26259e+06	1.19241e+06	2.00902e+06	1.65229e+06	2.33884e+06	2.69412e+06	1.63342e+06	2.13217e+06
P22413	ENPP1	Ectonucleotide pyrophosphatase/phosphodiesterase family member 1 OS=Homo sapiens GN=ENPP1 PE=1 SV=2	32.935	11		104.9	50	13	5	5	2.537	1.34	0.00396831	2.40139	0.035853	+	ENPP1	923792	3	593294	3	806322	931497	1.19628e+06	916151	531543	662218	435113	762345	1	1	0	1	1	0	1	2	650682	999189	1.04069e+06	833759	1.08727e+06	1.31621e+06	783284	1.07156e+06	540060	523161	689619	635906
Q9BTV4	TMEM43	Transmembrane protein 43 OS=Homo sapiens GN=TMEM43 PE=1 SV=1	45.118	28		44.8	24	22	7	7	2.457	1.3	1.16548e-05	4.93349	0.00013576	+	TMEM43	3.16535e+06	4	6.98891e+06	4	3.31506e+06	3.02241e+06	3.52417e+06	2.93689e+06	6.84593e+06	8.04688e+06	5.90075e+06	7.13487e+06	2	2	2	2	2	2	2	2	3.35963e+06	3.27108e+06	2.6884e+06	3.39792e+06	3.85864e+06	3.21868e+06	3.66132e+06	2.3558e+06	6.4694e+06	7.24437e+06	8.10872e+06	7.98552e+06
P16278	GLB1	Beta-galactosidase OS=Homo sapiens GN=GLB1 PE=1 SV=2	20.543	8		76	29	5	4	4	2.463	1.3	3.51733e-05	4.45379	0.000406669	+	GLB1	2.25743e+06	4	5.19042e+06	2	1.99764e+06	2.39712e+06	2.12589e+06	2.41611e+06	5.00085e+06	5.19173e+06	5.37116e+06	5.18912e+06	2	1	1	2	0	0	1	2	2.60054e+06	1.53451e+06	2.41363e+06	2.38072e+06	2.30394e+06	1.9616e+06	2.38626e+06	2.44633e+06	5.28822e+06	4.7291e+06	4.39611e+06	6.13134e+06
Q9UJX2	CDC23	Cell division cycle protein 23 homolog OS=Homo sapiens GN=CDC23 PE=1 SV=3	9.833	6		68.8	35	3	3	3	2.459	1.3	0.00553823	2.25663	0.0478652	+	CDC23	21664	3	52001.1	4	20302.4	42652.6	23117	17537.7	55087.4	52777.6	51236	49553.7	1	2	1	0	1	1	1	1	24385.2	16903.1	18108.2	100465	22781.2	23457.7	15229.1	20196.2	77190.5	39313.4	56317.2	49460.4
Q13162	PRDX4	Peroxiredoxin-4 OS=Homo sapiens GN=PRDX4 PE=1 SV=1	42.774	32		30.5	16	161	8	5	2.41	1.27	9.92109e-06	5.00344	0.000115854	+	PRDX4	2.73023e+06	4	8.03581e+06	4	3.19706e+06	3.2771e+06	2.33157e+06	1.62157e+06	1.21691e+07	8.55307e+06	7.04303e+06	7.54982e+06	2	2	2	2	2	2	2	2	3.15893e+06	3.23565e+06	3.10826e+06	3.45511e+06	3.22051e+06	1.688e+06	2.00042e+06	1.31446e+06	1.22172e+07	1.21212e+07	9.14076e+06	8.00317e+06
P53634	CTSC	Dipeptidyl peptidase 1 OS=Homo sapiens GN=CTSC PE=1 SV=2	21.689	17		51.8	23	19	6	6	2.414	1.27	0.000532634	3.27357	0.00568021	+	CTSC	849583	4	3.2384e+06	3	963479	899906	794773	802074	3.56468e+06	3.45994e+06	3.03105e+06	2.91069e+06	2	1	1	2	1	0	2	2	1.1684e+06	794496	968812	835901	726549	869404	851165	755813	3.52433e+06	3.6055e+06	3.48764e+06	3.43245e+06
Q9UL26	RAB22A	Ras-related protein Rab-22A OS=Homo sapiens GN=RAB22A PE=1 SV=2	19.228	22		21.8	14	47	3	1	2.395	1.26	0.00238839	2.62189	0.0230024	+	RAB22A	656650	3	1.59086e+06	2	626261	935304	595646	688513	1.32946e+06	769412	1.90366e+06	2.7659e+06	0	1	1	1	0	2	0	2	760690	515589	1.27761e+06	684712	469781	755234	664839	713030	1.23007e+06	1.43689e+06	779704	759256
Q9Y291	MRPS33	28S ribosomal protein S33, mitochondrial OS=Homo sapiens GN=MRPS33 PE=1 SV=1	12.5	28	Acetyl [N-Term]	12.6	6	14	3	3	2.369	1.24	0.00400534	2.39736	0.0360481	+	MRPS33	764633	4	1.03502e+06	4	708893	796114	734396	990246	693298	1.20505e+06	888979	1.94579e+06	2	2	2	2	2	2	2	2	936584	536556	852905	743104	1.02458e+06	526399	1.03466e+06	947737	774029	620988	1.10897e+06	1.30945e+06
Q7Z7K0	CMC1	COX assembly mitochondrial protein homolog OS=Homo sapiens GN=CMC1 PE=1 SV=1	3.881	9	Acetyl [N-Term]	12.5	7	7	1	1	2.303	1.2	0.00406116	2.39135	0.036467	+	CMC1	563412	3	1.30907e+06	3	513479	590175	604250	537863	1.33861e+06	1.41488e+06	859941	1.28018e+06	0	2	1	1	0	2	2	2	517214	509771	606227	574548	504625	723545	513061	563863	1.3689e+06	1.30899e+06	1.55237e+06	1.28957e+06
P86790	CCZ1B	Vacuolar fusion protein CCZ1 homolog B OS=Homo sapiens GN=CCZ1B PE=1 SV=1	16.078	8	Acetyl [N-Term]	55.8	35	4	3	3	2.235	1.16	0.00118222	2.9273	0.0120571	+	CCZ1B	2.12554e+06	4	1.98767e+06	4	2.15912e+06	2.23323e+06	1.94258e+06	2.09248e+06	2.06846e+06	1.84789e+06	2.23508e+06	1.91003e+06	1	1	1	1	1	2	2	2	2.18589e+06	2.13268e+06	2.70269e+06	1.84532e+06	2.68111e+06	1.40748e+06	1.80037e+06	2.43198e+06	2.03134e+06	2.10626e+06	2.2104e+06	1.54483e+06
Q9BRA2	TXNDC17	Thioredoxin domain-containing protein 17 OS=Homo sapiens GN=TXNDC17 PE=1 SV=1	28.193	38		13.9	9	53	4	4	2.192	1.13	0.00119015	2.9244	0.0121115	+	TXNDC17	1.59549e+06	4	3.86265e+06	4	1.25603e+06	1.66075e+06	1.97185e+06	1.5328e+06	2.83529e+06	4.41959e+06	3.37589e+06	4.72803e+06	2	2	2	2	2	2	2	2	1.24217e+06	1.27005e+06	1.83645e+06	1.50186e+06	2.18973e+06	1.77565e+06	1.603e+06	1.46568e+06	2.8225e+06	2.84815e+06	4.7578e+06	4.10541e+06
Q9Y394	DHRS7	Dehydrogenase/reductase SDR family member 7 OS=Homo sapiens GN=DHRS7 PE=1 SV=1	19.925	22		38.3	25	7	5	5	2.184	1.13	0.00579085	2.23726	0.0498141	+	DHRS7	1.38264e+06	4	1.05554e+06	4	1.38331e+06	1.38196e+06	1.41297e+06	1.29515e+06	1.18152e+06	1.03762e+06	1.06343e+06	1.04772e+06	2	2	2	2	1	1	1	1	1.77621e+06	1.07732e+06	1.68139e+06	1.13586e+06	1.40878e+06	1.41718e+06	1.53717e+06	1.09123e+06	1.07071e+06	1.3038e+06	1.00044e+06	1.07619e+06
Q9UMY1	NOL7	Nucleolar protein 7 OS=Homo sapiens GN=NOL7 PE=1 SV=2	6.01	7		29.4	10	8	2	2	2.134	1.09	0.00291188	2.53583	0.0274222	+	NOL7	1.32334e+06	4	1.97479e+06	4	1.32068e+06	1.39355e+06	1.32599e+06	1.06194e+06	1.28675e+06	1.57028e+06	2.48352e+06	3.21272e+06	2	2	2	2	2	2	2	2	1.16602e+06	1.49586e+06	1.31011e+06	1.48231e+06	1.16975e+06	1.5031e+06	1.08009e+06	1.04409e+06	1.1506e+06	1.43902e+06	1.69853e+06	1.45171e+06
P51397	DAP	Death-associated protein 1 OS=Homo sapiens GN=DAP PE=1 SV=3	21.98	58	Phospho [S51(99.4)]; Acetyl [N-Term]	11.2	8	55	5	5	2.106	1.07	0.000685696	3.16387	0.00715228	+	DAP	5.63281e+06	4	1.04507e+07	4	4.31852e+06	6.26105e+06	5.3254e+06	5.95796e+06	8.7141e+06	9.91853e+06	1.20026e+07	1.10115e+07	2	2	2	2	2	2	2	2	3.97145e+06	4.69592e+06	6.91101e+06	5.67222e+06	4.70397e+06	6.02893e+06	6.25656e+06	5.67362e+06	8.22672e+06	9.23035e+06	9.82817e+06	1.00097e+07
Q15154	PCM1	Pericentriolar material 1 protein OS=Homo sapiens GN=PCM1 PE=1 SV=4	343.66	32	Phospho [S65(100); S69(99.6)]	228.4	100	401	50	50	0.501	-1	0.00554379	2.25619	0.0478652	+	PCM1	2.76542e+07	4	1.12291e+07	4	3.00843e+07	3.61942e+07	2.54204e+07	1.99945e+07	1.32561e+07	1.0258e+07	1.14564e+07	1.10062e+07	2	2	2	2	2	2	2	2	3.11535e+07	2.90517e+07	3.78145e+07	3.46432e+07	2.55476e+07	2.52938e+07	2.00169e+07	1.99721e+07	1.31496e+07	1.33635e+07	9.73778e+06	1.0806e+07
P05121	SERPINE1	Plasminogen activator inhibitor 1 OS=Homo sapiens GN=SERPINE1 PE=1 SV=1	46.036	28		45	21	43	8	8	0.495	-1.01	0.00500976	2.30018	0.0435765	+	SERPINE1	7.5642e+06	4	3.49828e+06	4	9.08164e+06	1.24462e+07	6.30031e+06	5.15863e+06	3.24824e+06	3.73598e+06	3.27569e+06	4.76568e+06	2	2	2	2	2	2	2	2	9.17243e+06	8.99176e+06	1.23708e+07	1.25221e+07	5.53178e+06	7.17561e+06	4.79355e+06	5.5515e+06	3.32609e+06	3.17222e+06	4.01243e+06	3.47858e+06
Q9NYF8	BCLAF1	Bcl-2-associated transcription factor 1 OS=Homo sapiens GN=BCLAF1 PE=1 SV=2	119.582	22	Phospho [S177(100); S385(100); S397(100); S512(100); S658(100)]	106.1	50	270	19	18	0.492	-1.02	0.00163982	2.7852	0.0164723	+	BCLAF1	5.60913e+07	4	3.2406e+07	4	5.96716e+07	9.79552e+07	5.27258e+07	3.80164e+07	2.95364e+07	2.12251e+07	3.92367e+07	3.55543e+07	2	2	2	2	2	2	2	2	6.20032e+07	5.74278e+07	1.04959e+08	9.14187e+07	4.78893e+07	5.80507e+07	3.85041e+07	3.7535e+07	2.83742e+07	3.07463e+07	2.1122e+07	2.13287e+07
Q9BUQ8	DDX23	Probable ATP-dependent RNA helicase DDX23 OS=Homo sapiens GN=DDX23 PE=1 SV=3	70.772	19		95.5	54	107	14	14	0.485	-1.04	0.00227145	2.6437	0.0219214	+	DDX23	2.93625e+07	4	1.39058e+07	4	2.88164e+07	5.23133e+07	2.9919e+07	1.82862e+07	8.11727e+06	1.37711e+07	1.40418e+07	1.71089e+07	2	2	2	2	2	2	2	2	3.14316e+07	2.64188e+07	5.32938e+07	5.13509e+07	3.02812e+07	2.95612e+07	1.93187e+07	1.73089e+07	7.78164e+06	8.46737e+06	1.36691e+07	1.38739e+07
Q9BW19	KIFC1	Kinesin-like protein KIFC1 OS=Homo sapiens GN=KIFC1 PE=1 SV=2	64.15	20		73.7	43	88	9	9	0.485	-1.04	0.00430474	2.36605	0.0382271	+	KIFC1	6.80722e+06	4	3.75332e+06	4	7.62209e+06	1.08931e+07	6.07948e+06	4.44657e+06	3.27598e+06	2.80434e+06	4.42722e+06	4.30022e+06	2	2	2	2	2	2	2	2	7.92381e+06	7.33185e+06	1.13915e+07	1.04166e+07	5.62071e+06	6.57569e+06	4.56237e+06	4.33371e+06	3.08463e+06	3.4792e+06	2.90134e+06	2.71058e+06
O75976	CPD	Carboxypeptidase D OS=Homo sapiens GN=CPD PE=1 SV=2	113.391	18		152.8	79	95	19	19	0.482	-1.05	0.003405	2.46788	0.0313703	+	CPD	9.49471e+06	4	3.83326e+06	4	1.09552e+07	1.4876e+07	8.19856e+06	8.22889e+06	3.64619e+06	3.73064e+06	3.9387e+06	4.76939e+06	2	2	2	2	2	2	2	2	1.16381e+07	1.03124e+07	1.50604e+07	1.46938e+07	8.27643e+06	8.12142e+06	8.23371e+06	8.22408e+06	4.10625e+06	3.23767e+06	3.73626e+06	3.72503e+06
Q969M3	YIPF5	Protein YIPF5 OS=Homo sapiens GN=YIPF5 PE=1 SV=1	17.148	22	Acetyl [N-Term]	28	2	58	3	3	0.481	-1.05	0.00498283	2.30252	0.0434231	+	YIPF5	6.41558e+06	4	3.30696e+06	4	6.25158e+06	8.35027e+06	6.58388e+06	5.07489e+06	2.39174e+06	4.37534e+06	3.13974e+06	3.48309e+06	2	2	2	2	2	2	2	2	6.77839e+06	5.7657e+06	9.8634e+06	7.06927e+06	6.84518e+06	6.33256e+06	5.57756e+06	4.61753e+06	2.44043e+06	2.34403e+06	4.93825e+06	3.8766e+06
Q9UHI6	DDX20	Probable ATP-dependent RNA helicase DDX20 OS=Homo sapiens GN=DDX20 PE=1 SV=2	230.424	45	Acetyl [N-Term]	92.2	52	339	27	27	0.479	-1.06	0.00246542	2.60811	0.0236954	+	DDX20	2.99061e+07	4	1.07861e+07	4	3.00372e+07	3.98087e+07	2.97755e+07	2.24348e+07	9.74388e+06	1.13999e+07	1.27081e+07	1.02054e+07	2	2	2	2	2	2	2	2	2.9569e+07	3.05128e+07	3.91144e+07	4.05154e+07	2.90186e+07	3.05521e+07	2.0461e+07	2.45989e+07	9.64633e+06	9.84241e+06	1.16602e+07	1.11455e+07
Q99613	EIF3C	Eukaryotic translation initiation factor 3 subunit C OS=Homo sapiens GN=EIF3C PE=1 SV=1	471.237	44	Oxidation [R550]; Phospho [S39(100)]	105.3	46	1219	43	43	0.475	-1.07	0.000911236	3.04037	0.00939599	+	EIF3C	9.08924e+07	4	3.76624e+07	4	1.03601e+08	1.45728e+08	7.97426e+07	4.90417e+07	3.73808e+07	3.68867e+07	3.79461e+07	3.98175e+07	2	2	2	2	2	2	2	2	1.06816e+08	1.00483e+08	1.53498e+08	1.38352e+08	8.14227e+07	7.80972e+07	4.68758e+07	5.13078e+07	3.65102e+07	3.82721e+07	3.69278e+07	3.68457e+07
Q08945	SSRP1	FACT complex subunit SSRP1 OS=Homo sapiens GN=SSRP1 PE=1 SV=1	81.624	26	Acetyl [N-Term]; Phospho [S444(99.5)]	81	40	67	14	14	0.477	-1.07	0.00256436	2.59102	0.0244951	+	SSRP1	2.371e+07	4	1.06384e+07	4	5.6327e+07	2.68944e+07	2.09026e+07	1.07998e+07	8.60675e+06	1.01715e+07	1.38598e+07	1.11267e+07	2	2	2	2	2	2	2	2	5.98353e+07	5.30244e+07	2.95585e+07	2.44704e+07	2.12321e+07	2.05782e+07	1.26138e+07	9.24668e+06	8.56637e+06	8.64733e+06	9.20409e+06	1.12405e+07
P11717	IGF2R	Cation-independent mannose-6-phosphate receptor OS=Homo sapiens GN=IGF2R PE=1 SV=3	709.983	47	Phospho [S2409(100); S2484(100)]	274.2	147	1135	87	87	0.471	-1.09	0.000790077	3.10233	0.008201	+	IGF2R	1.49936e+08	4	7.34018e+07	4	1.99888e+08	2.30023e+08	1.12467e+08	9.7451e+07	7.37938e+07	7.30119e+07	6.99952e+07	1.19128e+08	2	2	2	2	2	2	2	2	2.15777e+08	1.85169e+08	2.39233e+08	2.21168e+08	1.17775e+08	1.07398e+08	9.75782e+07	9.73239e+07	7.58516e+07	7.17918e+07	7.15489e+07	7.45048e+07
Q12841	FSTL1	Follistatin-related protein 1 OS=Homo sapiens GN=FSTL1 PE=1 SV=1	91.328	61		35	23	126	15	15	0.469	-1.09	0.00354679	2.45016	0.0324844	+	FSTL1	2.07225e+07	4	9.06151e+06	4	1.90406e+07	2.2553e+07	1.70806e+07	2.6141e+07	5.76438e+06	8.66621e+06	1.0171e+07	9.47484e+06	2	2	2	2	2	2	2	2	1.96769e+07	1.84248e+07	2.33875e+07	2.17483e+07	1.63439e+07	1.78506e+07	2.76375e+07	2.47256e+07	5.38338e+06	6.17234e+06	9.23662e+06	8.13103e+06
Q15149	PLEC	Plectin OS=Homo sapiens GN=PLEC PE=1 SV=3	2411.22	65	Phospho [S4386(99.2); S4613(100)]; Methyl [K28(100)]	531.5	342	4318	309	302	0.467	-1.1	0.000685982	3.16369	0.00715228	+	PLEC	1.25375e+09	4	6.45338e+08	4	1.37939e+09	1.58545e+09	1.13955e+09	9.43778e+08	6.61297e+08	6.19928e+08	6.29764e+08	7.22818e+08	2	2	2	2	2	2	2	2	1.37369e+09	1.38511e+09	1.62795e+09	1.54406e+09	1.1911e+09	1.09022e+09	1.03221e+09	8.62924e+08	6.84996e+08	6.38417e+08	6.02458e+08	6.37904e+08
P08648	ITGA5	Integrin alpha-5 OS=Homo sapiens GN=ITGA5 PE=1 SV=2	113.189	22		114.5	42	218	17	17	0.466	-1.1	0.000952579	3.0211	0.00975943	+	ITGA5	3.82693e+07	4	1.41921e+07	4	4.48191e+07	4.47319e+07	3.27404e+07	2.70356e+07	1.40213e+07	1.34828e+07	1.4365e+07	2.41367e+07	2	2	2	2	2	2	2	2	4.42339e+07	4.5412e+07	4.7987e+07	4.16975e+07	3.85498e+07	2.78064e+07	3.43276e+07	2.12927e+07	1.55734e+07	1.26238e+07	1.56784e+07	1.15946e+07
Q9BXP5	SRRT	Serrate RNA effector molecule homolog OS=Homo sapiens GN=SRRT PE=1 SV=1	161.796	37	Phospho [T544(100)]	100.6	53	192	29	29	0.463	-1.11	0.00449043	2.34771	0.0395751	+	SRRT	1.16529e+07	4	7.97445e+06	4	1.28844e+07	1.99279e+07	9.81789e+06	1.05392e+07	7.97919e+06	7.09115e+06	9.14423e+06	7.96971e+06	2	2	2	2	2	2	2	2	1.27577e+07	1.30123e+07	2.0408e+07	1.94592e+07	1.03044e+07	9.35435e+06	1.05705e+07	1.0508e+07	7.86126e+06	8.09889e+06	6.48363e+06	7.7556e+06
Q9Y5B9	SUPT16H	FACT complex subunit SPT16 OS=Homo sapiens GN=SUPT16H PE=1 SV=1	90.195	21	Acetyl [N-Term]	119.8	63	141	17	17	0.461	-1.12	0.0026768	2.57238	0.025465	+	SUPT16H	2.07486e+07	4	8.63699e+06	4	2.04241e+07	2.41786e+07	2.10783e+07	1.18182e+07	6.36623e+06	7.77564e+06	1.21155e+07	9.59375e+06	2	2	2	2	2	2	2	2	2.26241e+07	1.84381e+07	2.59962e+07	2.24882e+07	2.10023e+07	2.11545e+07	1.1374e+07	1.22797e+07	6.41111e+06	6.32166e+06	7.66997e+06	7.88277e+06
Q9P0K7	RAI14	Ankycorbin OS=Homo sapiens GN=RAI14 PE=1 SV=2	124.844	29		110	68	124	23	23	0.458	-1.13	0.00421166	2.37555	0.0374717	+	RAI14	1.37593e+07	4	6.99814e+06	4	1.61592e+07	1.52797e+07	1.23901e+07	1.22821e+07	5.84438e+06	7.09046e+06	6.90702e+06	1.21289e+07	2	2	2	2	2	2	2	2	1.72496e+07	1.51378e+07	1.57699e+07	1.48048e+07	1.33066e+07	1.15367e+07	1.17922e+07	1.27923e+07	5.55863e+06	6.14481e+06	6.72917e+06	7.47115e+06
Q8NC60	NOA1	Nitric oxide-associated protein 1 OS=Homo sapiens GN=NOA1 PE=1 SV=2	8.55	5		78.4	40	11	3	3	0.457	-1.13	0.00264041	2.57833	0.0251701	+	NOA1	1.24861e+07	4	256069	1	2.66361e+07	5.09959e+06	1.57934e+07	9.87141e+06	170160	273468	239777	298694	2	2	2	1	0	0	1	0	3.27297e+07	2.1677e+07	6.65052e+06	3.91035e+06	1.2999e+07	1.91886e+07	1.09026e+07	8.93771e+06	198019	146220	257946	289925
Q9UHA3	RSL24D1	Probable ribosome biogenesis protein RLP24 OS=Homo sapiens GN=RSL24D1 PE=1 SV=1	12.288	28		19.6	6	24	3	3	0.448	-1.16	0.00300112	2.52272	0.0280926	+	RSL24D1	5.57967e+06	4	2.47238e+06	4	4.59051e+06	6.15528e+06	6.55498e+06	5.05788e+06	2.3524e+06	2.59848e+06	2.13991e+06	3.43742e+06	2	2	2	2	2	2	2	2	4.82614e+06	4.36639e+06	6.63302e+06	5.71195e+06	7.20752e+06	5.96151e+06	5.90639e+06	4.33126e+06	2.27971e+06	2.4274e+06	2.45534e+06	2.74997e+06
Q14315	FLNC	Filamin-C OS=Homo sapiens GN=FLNC PE=1 SV=3	1021.66	62	Acetyl [N-Term]	290.8	167	1514	121	107	0.444	-1.17	0.000277947	3.55604	0.00304763	+	FLNC	2.10441e+08	4	8.5638e+07	4	2.4961e+08	2.79317e+08	1.77418e+08	1.24076e+08	8.38844e+07	7.23103e+07	9.16966e+07	8.74284e+07	2	2	2	2	2	2	2	2	2.61621e+08	2.38149e+08	2.88602e+08	2.70331e+08	1.78857e+08	1.75991e+08	1.25949e+08	1.22232e+08	8.38908e+07	8.38779e+07	7.12583e+07	7.33778e+07
P49792	RANBP2	E3 SUMO-protein ligase RanBP2 OS=Homo sapiens GN=RANBP2 PE=1 SV=2	73.878	9		358	222	68	16	16	0.444	-1.17	0.00190339	2.72047	0.0187964	+	RANBP2	8.77232e+06	4	3.35226e+06	4	9.47623e+06	1.28605e+07	8.12069e+06	6.59542e+06	3.37955e+06	2.75822e+06	3.3252e+06	3.46569e+06	2	2	2	2	2	2	2	2	9.19365e+06	9.7675e+06	1.34751e+07	1.22739e+07	7.84553e+06	8.4055e+06	5.98039e+06	7.27371e+06	3.45578e+06	3.305e+06	2.91813e+06	2.60708e+06
P30825	SLC7A1	High affinity cationic amino acid transporter 1 OS=Homo sapiens GN=SLC7A1 PE=1 SV=1	12.94	5		67.6	21	24	3	3	0.445	-1.17	0.00356399	2.44806	0.0325781	+	SLC7A1	5.67531e+06	4	1.7095e+06	4	7.66793e+06	8.1472e+06	4.2005e+06	3.65979e+06	1.28128e+06	1.66184e+06	1.75852e+06	3.09371e+06	2	2	2	2	2	2	2	2	8.39356e+06	7.00503e+06	9.0315e+06	7.34949e+06	4.42014e+06	3.99178e+06	3.74396e+06	3.57751e+06	1.11579e+06	1.47132e+06	1.8147e+06	1.52186e+06
Q9Y3T9	NOC2L	Nucleolar complex protein 2 homolog OS=Homo sapiens GN=NOC2L PE=1 SV=4	19.627	7		84.9	32	38	5	5	0.442	-1.18	0.00184479	2.73405	0.0182952	+	NOC2L	5.80703e+06	4	2.84472e+06	4	4.74795e+06	8.6689e+06	7.10234e+06	4.0357e+06	2.33343e+06	2.60626e+06	3.105e+06	4.10992e+06	2	2	2	2	2	2	2	2	4.86531e+06	4.63341e+06	8.87736e+06	8.46535e+06	6.73965e+06	7.48456e+06	3.7609e+06	4.33058e+06	2.46675e+06	2.20732e+06	2.49475e+06	2.72276e+06
P30487	HLA-B	HLA class I histocompatibility antigen, B-49 alpha chain OS=Homo sapiens GN=HLA-B PE=1 SV=2	185.143	63		40.6	21	307	18	6	0.438	-1.19	0.00158599	2.7997	0.0159658	+	HLA-B	8.41152e+06	4	3.75422e+06	4	8.58311e+06	9.35097e+06	8.24336e+06	8.00543e+06	3.01246e+06	4.63027e+06	3.04392e+06	6.44129e+06	2	2	2	2	2	2	2	2	1.06548e+07	6.91422e+06	1.04146e+07	8.39594e+06	9.15789e+06	7.42016e+06	9.01171e+06	7.11152e+06	3.17481e+06	2.85842e+06	4.65395e+06	4.60671e+06
P17813	ENG	Endoglin OS=Homo sapiens GN=ENG PE=1 SV=2	97.529	23		70.5	21	84	11	11	0.418	-1.26	0.000404023	3.39359	0.00438882	+	ENG	7.57793e+06	4	3.35396e+06	4	9.92195e+06	8.86849e+06	5.15554e+06	6.47518e+06	3.06664e+06	3.26837e+06	3.44179e+06	5.51378e+06	2	2	2	2	2	2	1	2	9.49541e+06	1.03676e+07	8.34051e+06	9.4299e+06	6.1617e+06	4.31368e+06	6.87217e+06	6.10113e+06	3.35375e+06	2.80411e+06	3.87565e+06	2.75625e+06
Q6P161	MRPL54	39S ribosomal protein L54, mitochondrial OS=Homo sapiens GN=MRPL54 PE=1 SV=1	31.4	49		15.8	7	47	3	3	0.407	-1.3	0.00409849	2.38738	0.0366744	+	MRPL54	3.21851e+06	4	2.29182e+06	4	2.84985e+06	3.57258e+06	3.98816e+06	2.89953e+06	2.05569e+06	2.4479e+06	2.14569e+06	3.02726e+06	2	2	1	2	2	1	1	2	3.12159e+06	2.60176e+06	3.546e+06	3.59935e+06	4.51467e+06	3.52306e+06	3.20384e+06	2.62412e+06	2.38059e+06	1.77513e+06	2.41414e+06	2.48214e+06
Q9Y6W5	WASF2	Wiskott-Aldrich syndrome protein family member 2 OS=Homo sapiens GN=WASF2 PE=1 SV=3	41.103	16		54.3	21	42	6	5	0.4	-1.32	0.00327427	2.48489	0.0302255	+	WASF2	3.12002e+06	4	1.78595e+06	4	3.14427e+06	3.43494e+06	2.86027e+06	3.09596e+06	1.6349e+06	1.78781e+06	2.12043e+06	1.7841e+06	2	2	2	2	2	2	2	2	2.80186e+06	3.52853e+06	3.26996e+06	3.60825e+06	2.60162e+06	3.14464e+06	2.93265e+06	3.26836e+06	1.61175e+06	1.65839e+06	1.83763e+06	1.73935e+06
Q13427	PPIG	Peptidyl-prolyl cis-trans isomerase G OS=Homo sapiens GN=PPIG PE=1 SV=2	23.993	9		88.6	32	32	6	6	0.401	-1.32	0.00215619	2.66631	0.0211112	+	PPIG	4.42371e+06	4	1.91635e+06	4	4.20649e+06	7.69271e+06	4.65215e+06	2.38262e+06	1.63646e+06	1.27489e+06	2.36108e+06	2.24411e+06	2	2	2	2	2	2	2	2	4.46097e+06	3.96652e+06	8.36058e+06	7.07818e+06	4.76316e+06	4.54373e+06	2.3599e+06	2.40555e+06	1.5595e+06	1.71723e+06	1.25989e+06	1.29007e+06
O95232	LUC7L3	Luc7-like protein 3 OS=Homo sapiens GN=LUC7L3 PE=1 SV=2	24.899	8	Acetyl [N-Term]	51.4	21	20	3	3	0.398	-1.33	0.0048414	2.31503	0.0422695	+	LUC7L3	2.11403e+06	4	490551	4	1.63186e+06	2.57027e+06	1.73877e+06	3.41166e+06	449471	483927	497265	529427	2	2	2	2	1	2	2	2	1.38862e+06	1.91771e+06	3.06654e+06	2.15432e+06	1.42166e+06	2.12661e+06	1.62501e+06	7.16268e+06	374256	539803	413548	566285
Q8IUW5	RELL1	RELT-like protein 1 OS=Homo sapiens GN=RELL1 PE=1 SV=1	22.755	33		29.3	6	11	4	4	0.386	-1.37	0.000129385	3.88812	0.00144583	+	RELL1	6.20218e+06	4	3.96782e+06	4	6.93414e+06	6.37154e+06	6.03732e+06	4.74193e+06	3.93959e+06	4.01991e+06	3.99625e+06	3.00602e+06	2	2	2	2	2	2	2	2	6.12037e+06	7.85612e+06	5.9506e+06	6.82225e+06	6.58669e+06	5.53378e+06	4.99108e+06	4.50521e+06	3.9535e+06	3.92573e+06	3.01349e+06	5.36246e+06
Q9BRG1	VPS25	Vacuolar protein-sorting-associated protein 25 OS=Homo sapiens GN=VPS25 PE=1 SV=1	19.176	38		20.7	11	12	5	5	0.386	-1.37	0.00177847	2.74995	0.017675	+	VPS25	2.68479e+06	4	2.2903e+06	4	3.4839e+06	4.68396e+06	2.06898e+06	1.85054e+06	1.60072e+06	1.24432e+06	3.27695e+06	3.29001e+06	2	2	2	2	2	2	2	2	3.66397e+06	3.31268e+06	4.82337e+06	4.54858e+06	1.74208e+06	2.45722e+06	1.85645e+06	1.84465e+06	1.65364e+06	1.54949e+06	1.15867e+06	1.33631e+06
P49790	NUP153	Nuclear pore complex protein Nup153 OS=Homo sapiens GN=NUP153 PE=1 SV=2	50.714	11		153.8	70	18	10	10	0.383	-1.38	0.00217007	2.66353	0.0211616	+	NUP153	2.12502e+06	4	1.036e+06	4	2.18514e+06	2.55275e+06	2.06655e+06	1.55959e+06	945046	1.06528e+06	1.36203e+06	1.00753e+06	2	2	2	2	2	1	2	2	2.30284e+06	2.07346e+06	2.62184e+06	2.48549e+06	2.0109e+06	2.12373e+06	1.46902e+06	1.65574e+06	839899	1.06336e+06	1.22113e+06	929322
Q6QNY1	BLOC1S2	Biogenesis of lysosome-related organelles complex 1 subunit 2 OS=Homo sapiens GN=BLOC1S2 PE=1 SV=1	37.877	52	Acetyl [N-Term]	16	9	50	5	5	0.384	-1.38	0.00442381	2.3542	0.0391356	+	BLOC1S2	3.8329e+06	4	475898	4	3.63492e+06	4.04167e+06	2.77719e+06	5.56062e+06	496622	422598	456038	556548	2	2	2	2	1	1	1	2	4.05061e+06	3.26189e+06	3.89811e+06	4.19052e+06	2.5967e+06	2.97024e+06	5.25948e+06	5.87899e+06	474912	519324	502029	355735
Q86YT6	MIB1	E3 ubiquitin-protein ligase MIB1 OS=Homo sapiens GN=MIB1 PE=1 SV=1	47.975	12		110.1	58	47	7	7	0.382	-1.39	0.00364977	2.43773	0.0332322	+	MIB1	2.09627e+06	4	626935	4	2.05947e+06	2.37547e+06	2.13373e+06	1.47094e+06	585930	609438	809487	644934	2	2	2	2	2	2	2	2	2.03393e+06	2.08534e+06	2.27511e+06	2.48026e+06	1.97827e+06	2.3014e+06	1.55128e+06	1.39477e+06	450957	761302	573108	648072
Q99798	ACO2	Aconitate hydratase, mitochondrial OS=Homo sapiens GN=ACO2 PE=1 SV=2	37.115	11		85.4	42	24	5	5	0.38	-1.39	0.00215674	2.6662	0.0211112	+	ACO2	2.49031e+06	3	767208	4	2.55147e+06	2.34598e+06	2.64497e+06	2.43061e+06	735593	735453	800182	1.10796e+06	2	2	2	0	2	2	2	2	2.90674e+06	2.23963e+06	2.54586e+06	2.16179e+06	2.17381e+06	3.21824e+06	2.03216e+06	2.90719e+06	848031	638062	782676	691079
Q8WWK9	CKAP2	Cytoskeleton-associated protein 2 OS=Homo sapiens GN=CKAP2 PE=1 SV=1	31.837	13		76.9	51	71	7	7	0.381	-1.39	9.72087e-05	4.01229	0.00109149	+	CKAP2	9.63391e+06	4	3.85896e+06	4	9.13663e+06	1.43002e+07	1.01583e+07	6.93138e+06	3.87768e+06	3.22829e+06	4.71813e+06	3.84033e+06	2	2	2	2	2	2	2	2	9.52633e+06	8.76288e+06	1.41497e+07	1.44523e+07	9.0764e+06	1.13691e+07	7.14732e+06	6.72197e+06	3.22649e+06	4.66031e+06	3.35867e+06	3.10297e+06
Q9NVM6	DNAJC17	DnaJ homolog subfamily C member 17 OS=Homo sapiens GN=DNAJC17 PE=1 SV=1	51.978	27		34.7	18	45	7	7	0.375	-1.41	0.0031931	2.49579	0.0297111	+	DNAJC17	1.20999e+06	4	642664	4	981290	1.35268e+06	1.09562e+06	1.3363e+06	520443	455057	793588	940371	2	2	2	2	2	2	2	2	1.15777e+06	831710	1.47367e+06	1.24162e+06	1.16797e+06	1.02776e+06	1.40548e+06	1.27052e+06	432530	626225	673342	307536
Q9H7N4	SCAF1	Splicing factor, arginine/serine-rich 19 OS=Homo sapiens GN=SCAF1 PE=1 SV=3	17.774	6	Phospho [S498(100); S500(100)]	139.2	52	12	5	5	0.371	-1.43	0.00205713	2.68674	0.0202718	+	SCAF1	3.29999e+06	4	693525	4	3.59763e+06	3.65829e+06	3.02697e+06	2.15751e+06	659428	684010	910324	703173	2	2	2	2	2	2	2	2	3.37704e+06	3.83264e+06	3.75079e+06	3.56808e+06	2.77465e+06	3.30224e+06	2.0617e+06	2.25777e+06	604564	719270	730436	640534
O75691	UTP20	Small subunit processome component 20 homolog OS=Homo sapiens GN=UTP20 PE=1 SV=3	29.48	3		318.2	156	19	6	6	0.368	-1.44	0.000126591	3.8976	0.001418	+	UTP20	6.47069e+06	4	1.70506e+06	4	6.31546e+06	7.38938e+06	6.62974e+06	3.72934e+06	1.59998e+06	1.58964e+06	1.81705e+06	2.15209e+06	2	2	2	2	2	2	2	2	6.42623e+06	6.20661e+06	7.62605e+06	7.16006e+06	6.39495e+06	6.87314e+06	3.78123e+06	3.67817e+06	1.95401e+06	1.31009e+06	1.77004e+06	1.42763e+06
P24941	CDK2	Cyclin-dependent kinase 2 OS=Homo sapiens GN=CDK2 PE=1 SV=2	28.83	27	Phospho [T14(100)]	33.9	22	18	6	5	0.366	-1.45	0.0010579	2.97556	0.0108128	+	CDK2	3.99104e+06	4	710984	4	4.67327e+06	1.01905e+07	3.4084e+06	2.04706e+06	688134	734592	759101	686370	2	2	2	2	2	1	2	1	4.74595e+06	4.6017e+06	1.02805e+07	1.01013e+07	3.62087e+06	3.2084e+06	2.22042e+06	1.88724e+06	853615	554733	878894	613982
Q4KMP7	TBC1D10B	TBC1 domain family member 10B OS=Homo sapiens GN=TBC1D10B PE=1 SV=3	28.385	12		87.1	36	22	5	5	0.358	-1.48	0.00419434	2.37734	0.0373889	+	TBC1D10B	1.17069e+06	3	228193	2	1.22821e+06	1.39283e+06	938765	1.11586e+06	216207	240317	216682	264562	2	2	0	1	0	2	0	1	1.21819e+06	1.23832e+06	1.37737e+06	1.40846e+06	1.08053e+06	815600	1.01817e+06	1.22292e+06	209482	223148	259114	222884
P08123	COL1A2	Collagen alpha-2(I) chain OS=Homo sapiens GN=COL1A2 PE=1 SV=7	83.151	16	Oxidation [P315; P321; P326; P330; P453; P456; P594; P678; P684; R708; P789; R794; P885; P894; P896; P903]	129.2	80	88	13	13	0.351	-1.51	6.40203e-05	4.19368	0.000731146	+	COL1A2	1.18137e+07	4	3.73178e+06	4	1.32195e+07	1.57769e+07	1.05574e+07	9.7322e+06	3.87019e+06	3.10809e+06	5.62794e+06	3.59833e+06	2	2	2	2	2	2	2	2	1.37984e+07	1.26649e+07	1.65687e+07	1.5023e+07	9.03718e+06	1.23333e+07	1.08355e+07	8.74122e+06	3.8152e+06	3.92597e+06	3.20293e+06	3.01607e+06
P53675	CLTCL1	Clathrin heavy chain 2 OS=Homo sapiens GN=CLTCL1 PE=1 SV=2	221.232	13	Oxidation [R837]	186.9	101	363	23	2	0.34	-1.55	0.00293883	2.53183	0.0276203	+	CLTCL1	1.06844e+06	4	359669	3	1.13213e+06	1.0974e+06	1.04025e+06	944072	303881	346340	390550	373510	2	2	2	2	0	1	1	1	1.45132e+06	883145	1.18264e+06	1.01831e+06	1.30691e+06	827993	971860	917079	232971	396376	378230	317140
P01037	CST1	Cystatin-SN OS=Homo sapiens GN=CST1 PE=1 SV=3	6.841	13		16.4	6	8	1	1	0.341	-1.55	0.00069144	3.16025	0.00719313	+	CST1	1.61381e+06	4	618647	4	5.13204e+06	414811	1.56987e+06	1.65897e+06	323800	632734	709952	604873	2	2	2	1	1	2	2	1	6.00801e+06	4.38378e+06	397216	433185	1.84136e+06	1.33841e+06	1.52202e+06	1.80824e+06	246263	425751	776475	515602
P02452	COL1A1	Collagen alpha-1(I) chain OS=Homo sapiens GN=COL1A1 PE=1 SV=5	292.923	29	Oxidation [P427; P429; P475; P477; P481; P483; P484; P507; P544; P547; P549; P555; P568; P570; P571; P601; P604; P622; P691; P772; P774; P778; P786; R796; R802; P808; P810; P816; P871; P877; R882; P885; P886; P888; P894; P895; P898; P900; P996; P997; P999; P1002; P1003; P1009; R1014; P1120; P1122; P1123; P1126; P1159; P1165; P1167]; Methyl [K430(100); K781(100)]	138.9	87	315	25	24	0.338	-1.57	8.44673e-07	6.07331	1.0065e-05	+	COL1A1	5.59239e+07	4	1.70742e+07	4	7.24185e+07	8.49209e+07	4.31862e+07	3.46298e+07	1.74403e+07	1.41862e+07	1.67158e+07	2.11454e+07	2	2	2	2	2	2	2	2	7.29837e+07	7.18576e+07	8.81701e+07	8.17915e+07	3.99353e+07	4.67017e+07	3.67997e+07	3.25878e+07	1.62098e+07	1.87641e+07	1.52511e+07	1.31957e+07
Q16864	ATP6V1F	V-type proton ATPase subunit F OS=Homo sapiens GN=ATP6V1F PE=1 SV=2	6.455	18		13.4	7	2	2	2	0.337	-1.57	0.000910105	3.04091	0.00939599	+	ATP6V1F	1.45161e+06	4	487623	3	1.34301e+06	1.56898e+06	1.63479e+06	1.10762e+06	514088	462521	435582	532524	1	2	1	1	1	1	1	0	1.40919e+06	1.27993e+06	1.55968e+06	1.57834e+06	1.67325e+06	1.59721e+06	1.34422e+06	912667	573479	460847	509216	420107
Q9H1J7	WNT5B	Protein Wnt-5b OS=Homo sapiens GN=WNT5B PE=2 SV=2	12.376	9		40.3	23	15	3	3	0.332	-1.59	0.000545821	3.26295	0.00579439	+	WNT5B	1.47911e+06	4	502183	4	1.55916e+06	1.74931e+06	1.25514e+06	1.40318e+06	440146	512013	492543	523915	2	2	2	2	2	2	2	2	1.55132e+06	1.56704e+06	1.91546e+06	1.59757e+06	1.21673e+06	1.29477e+06	1.40837e+06	1.39801e+06	394644	490894	561928	466531
Q8WUQ7	CACTIN	Cactin OS=Homo sapiens GN=CACTIN PE=1 SV=3	8.105	2		88.6	36	4	1	1	0.326	-1.62	0.0041094	2.38622	0.0367018	+	CACTIN	667750	4	262606	2	631493	1.01574e+06	706089	473237	204858	266195	272927	259065	1	2	2	1	2	0	1	0	703145	567142	1.01851e+06	1.01298e+06	902732	552282	259878	861760	169323	247850	329739	214896
P01591	JCHAIN	Immunoglobulin J chain OS=Homo sapiens GN=JCHAIN PE=1 SV=4	4.848	8		18.1	9	7	1	1	0.321	-1.64	0.000547069	3.26196	0.00579447	+	JCHAIN	1.54295e+06	4	511795	4	2.17464e+06	706648	2.1231e+06	1.12134e+06	535665	664845	407391	488987	2	1	2	2	2	2	2	1	2.12955e+06	2.22069e+06	282563	1.76722e+06	1.79178e+06	2.51567e+06	862260	1.45825e+06	688638	416674	563886	783881
O60293	ZFC3H1	Zinc finger C3H1 domain-containing protein OS=Homo sapiens GN=ZFC3H1 PE=1 SV=3	45.129	6		226.2	110	33	9	9	0.318	-1.65	7.15685e-05	4.14528	0.000815358	+	ZFC3H1	4.75764e+06	4	1.70916e+06	4	4.32334e+06	5.70513e+06	5.23558e+06	4.1106e+06	1.77466e+06	1.53251e+06	1.64608e+06	2.06148e+06	2	2	2	2	1	2	2	2	4.50491e+06	4.14908e+06	5.70993e+06	5.70033e+06	5.14681e+06	5.32587e+06	3.08153e+06	5.48332e+06	1.72901e+06	1.82152e+06	1.6881e+06	1.39125e+06
P11217	PYGM	Glycogen phosphorylase, muscle form OS=Homo sapiens GN=PYGM PE=1 SV=6	31.793	12	Oxidation [P420; R425]	97	56	39	8	2	0.308	-1.7	0.00275525	2.55984	0.0261581	+	PYGM	756559	4	233067	1	397747	244177	1.4655e+06	1.43906e+06	257760	243131	223420	214158	1	2	2	2	0	1	0	0	287066	551102	249626	238848	1.76865e+06	1.21431e+06	1.75591e+06	1.17939e+06	312779	212420	291781	202592
O00767	SCD	Acyl-CoA desaturase OS=Homo sapiens GN=SCD PE=1 SV=2	10.698	7		41.5	17	5	2	2	0.309	-1.7	0.000944699	3.02471	0.00971958	+	SCD	902866	4	371138	2	1.31653e+06	908466	897300	676375	356063	278519	386851	392058	2	2	2	2	1	0	0	2	1.27322e+06	1.36131e+06	817436	1.00963e+06	923790	871568	726292	629888	362507	349734	240653	322343
Q5T5U3	ARHGAP21	Rho GTPase-activating protein 21 OS=Homo sapiens GN=ARHGAP21 PE=1 SV=1	21.219	4		217.2	129	5	5	5	0.304	-1.72	0.00124046	2.90642	0.0125688	+	ARHGAP21	841833	2	189376	3	836573	950024	650737	847126	210727	110565	201066	178365	2	2	0	0	1	0	1	1	811480	862442	939918	960238	695565	608799	875679	819503	230478	192670	81836	149379
Q12789	GTF3C1	General transcription factor 3C polypeptide 1 OS=Homo sapiens GN=GTF3C1 PE=1 SV=4	2.894	1		238.7	119	1	1	1	0.302	-1.73	0.00219798	2.65798	0.0213447	+	GTF3C1	761773	3	229329	2	479249	763706	759845	774772	238860	188115	280251	220178	1	0	2	2	0	1	2	0	239558	958765	651432	895329	763541	756167	1.01825e+06	589511	236310	241438	165375	213982
P10620	MGST1	Microsomal glutathione S-transferase 1 OS=Homo sapiens GN=MGST1 PE=1 SV=1	21.426	17		17.6	6	12	3	3	0.298	-1.75	7.58464e-05	4.12006	0.0008599	+	MGST1	4.26055e+06	4	1.23999e+06	4	2.71029e+06	4.82571e+06	4.72276e+06	3.84358e+06	1.15985e+06	1.32567e+06	1.03601e+06	3.00224e+06	2	2	2	2	2	2	2	2	3.40902e+06	2.15477e+06	5.34557e+06	4.35641e+06	4.59905e+06	4.84979e+06	4.16737e+06	3.54494e+06	2.41006e+06	558177	824019	2.13273e+06
Q9P2C4	TMEM181	Transmembrane protein 181 OS=Homo sapiens GN=TMEM181 PE=1 SV=2	9.478	4		69.3	31	5	2	2	0.296	-1.76	0.00173159	2.76155	0.0172458	+	TMEM181	718830	4	214911	2	858957	1.17243e+06	601563	345586	205495	229631	206181	224011	2	2	2	2	1	0	1	0	825629	893630	1.15402e+06	1.19113e+06	581350	622478	363589	328475	209941	201142	163633	322248
Q8IXQ5	KLHL7	Kelch-like protein 7 OS=Homo sapiens GN=KLHL7 PE=1 SV=2	4.213	2		65.9	39	1	1	1	0.295	-1.76	0.00170535	2.76819	0.0170207	+	KLHL7	633182	4	198553	2	748147	535882	1.0968e+06	371851	192991	185323	204275	214322	1	1	2	2	0	0	1	1	734221	762338	652682	439985	1.02841e+06	1.16973e+06	386931	357359	187593	198545	201559	170395
P04439	HLA-A	HLA class I histocompatibility antigen, A-3 alpha chain OS=Homo sapiens GN=HLA-A PE=1 SV=2	123.76	42		40.8	23	250	13	1	0.286	-1.8	0.000511323	3.2913	0.00546542	+	HLA-A	842240	4	246823	3	1.05235e+06	811203	758042	874463	270489	263219	231448	209054	2	2	2	2	2	0	2	1	1.24126e+06	892193	840273	783140	879028	653708	788469	969837	197236	370947	236774	292618
Q53TN4	CYBRD1	Cytochrome b reductase 1 OS=Homo sapiens GN=CYBRD1 PE=1 SV=1	16.841	11	Phospho [T285(99.6)]	31.6	9	31	3	3	0.276	-1.85	3.71778e-05	4.42972	0.000428784	+	CYBRD1	2.19266e+06	4	593969	4	2.29635e+06	2.79789e+06	2.09366e+06	2.0445e+06	634687	523816	563463	626125	2	2	2	2	2	1	1	2	2.40468e+06	2.19289e+06	3.11597e+06	2.51228e+06	1.94537e+06	2.25324e+06	2.00857e+06	2.08108e+06	640576	628852	374297	733061
P08134	RHOC	Rho-related GTP-binding protein RhoC OS=Homo sapiens GN=RHOC PE=1 SV=1	75.698	63		22	11	104	11	2	0.263	-1.93	0.000563212	3.24933	0.00592515	+	RHOC	386592	1	463884	4	336714	497227	330592	443858	486364	368228	442442	656754	0	0	1	0	1	2	1	1	287584	394238	620424	398493	260046	420275	375810	524227	447895	528138	536735	252624
Q9H246	C1orf21	Uncharacterized protein C1orf21 OS=Homo sapiens GN=C1orf21 PE=1 SV=1	18.234	23		13.9	10	7	3	3	0.259	-1.95	0.0002157	3.66615	0.00237626	+	C1orf21	493184	2	588195	4	458608	556288	505839	480845	493982	604274	636103	572543	0	0	1	2	1	2	2	1	580622	362235	592208	522547	607456	421220	502415	460202	480982	507334	490884	743856
Q86XT9	TMEM219	Insulin-like growth factor-binding protein 3 receptor OS=Homo sapiens GN=TMEM219 PE=1 SV=1	9.436	10		25.7	10	7	2	2	0.207	-2.27	1.17927e-05	4.92839	0.000137025	+	TMEM219	1.37637e+06	4	243564	2	1.65452e+06	1.41062e+06	550243	1.34294e+06	221405	303808	251449	235926	1	1	2	2	0	0	1	1	840813	3.25571e+06	1.46337e+06	1.35977e+06	1.11517e+06	271499	1.00757e+06	1.78994e+06	296977	165063	289227	319124
Q9UBC9	SPRR3	Small proline-rich protein 3 OS=Homo sapiens GN=SPRR3 PE=1 SV=2	7.142	14		18.1	18	5	2	2	0.193	-2.37	9.78584e-06	5.0094	0.000114561	+	SPRR3	887399	4	133193	2	3.12871e+06	640432	672133	1.17161e+06	152467	142729	120286	124293	2	2	2	2	0	1	1	0	3.18746e+06	3.07104e+06	730536	561442	687640	656976	1.22694e+06	1.11877e+06	150335	154628	154691	131692
P05106	ITGB3	Integrin beta-3 OS=Homo sapiens GN=ITGB3 PE=1 SV=2	36.93	10		87	43	29	6	6	0.18	-2.47	3.36497e-08	7.47302	4.1254e-07	+	ITGB3	2.56169e+06	4	418223	1	3.47123e+06	5.79016e+06	1.89047e+06	1.05878e+06	419173	417276	433242	390247	2	2	1	1	0	1	0	0	3.69917e+06	3.25734e+06	6.35492e+06	5.27559e+06	1.22512e+06	2.91716e+06	1.01482e+06	1.10464e+06	367331	478332	433351	401797
P04745	AMY1A	Alpha-amylase 1 OS=Homo sapiens GN=AMY1A PE=1 SV=2	27.603	15		57.7	29	23	5	5	0.178	-2.49	9.97868e-13	12.0009	1.25635e-11	+	AMY1A	8.30656e+06	4	1.43902e+06	4	1.48345e+07	7.0152e+06	9.83563e+06	6.92581e+06	1.54997e+06	1.47158e+06	1.40718e+06	1.39577e+06	2	2	2	2	2	2	2	1	1.49943e+07	1.46764e+07	6.94166e+06	7.08952e+06	1.1019e+07	8.77938e+06	6.26337e+06	7.6583e+06	1.8203e+06	1.31978e+06	1.73203e+06	1.25029e+06
Q16270	IGFBP7	Insulin-like growth factor-binding protein 7 OS=Homo sapiens GN=IGFBP7 PE=1 SV=1	37.324	33		29.1	15	36	6	6	0.171	-2.55	9.84468e-09	8.0068	1.21652e-07	+	IGFBP7	2.69452e+06	4	297996	2	2.58722e+06	2.92624e+06	2.37807e+06	2.80627e+06	312702	283982	279667	335254	2	2	2	2	0	2	0	1	2.47743e+06	2.70187e+06	2.99122e+06	2.86267e+06	2.14393e+06	2.63779e+06	3.26775e+06	2.40996e+06	275340	355134	301006	267920
Q13362	PPP2R5C	Serine/threonine-protein phosphatase 2A 56 kDa regulatory subunit gamma isoform OS=Homo sapiens GN=PPP2R5C PE=1 SV=3	28.99	12		61	27	25	5	2	0.162	-2.62	7.7721e-09	8.10946	9.62957e-08	+	PPP2R5C	1.78644e+06	4	192870	3	1.52115e+06	964756	3.05515e+06	2.098e+06	187640	263926	198247	170016	1	2	1	1	0	1	1	1	1.54479e+06	1.49786e+06	1.15941e+06	802781	6.44519e+06	1.44821e+06	3.57821e+06	1.23011e+06	259197	135837	417916	166676
O75792	RNASEH2A	Ribonuclease H2 subunit A OS=Homo sapiens GN=RNASEH2A PE=1 SV=2	6.965	8		33.4	16	8	2	2	0.147	-2.76	3.14188e-10	9.50281	3.92398e-09	+	RNASEH2A	2.73123e+06	3	318198	4	1.74006e+06	2.88078e+06	2.68688e+06	2.77632e+06	289267	245352	413893	350023	2	2	2	0	1	2	2	1	1.39603e+06	2.16886e+06	3.30037e+06	2.51453e+06	2.58371e+06	2.79416e+06	2.63635e+06	2.92372e+06	351211	238248	199052	302422
Q5T749	KPRP	Keratinocyte proline-rich protein OS=Homo sapiens GN=KPRP PE=1 SV=1	11.695	3		64.1	31	36	2	2	0.121	-3.05	2.04947e-13	12.6884	2.58732e-12	+	KPRP	4.41747e+06	4	320626	4	5.75581e+06	3.58561e+06	4.02536e+06	4.84778e+06	295290	233699	777387	348136	2	2	2	2	2	2	2	2	5.77351e+06	5.73816e+06	3.24242e+06	3.96512e+06	3.39332e+06	4.77513e+06	4.1533e+06	5.65838e+06	187253	465660	197109	277081
Q8NAV1	PRPF38A	Pre-mRNA-splicing factor 38A OS=Homo sapiens GN=PRPF38A PE=1 SV=1	3.431	3		37.5	15	2	1	1	0.104	-3.26	2.32798e-11	10.633	2.92312e-10	+	PRPF38A	1.59754e+06	2	177497	3	842127	2.25361e+06	1.52367e+06	1.675e+06	231404	147899	193359	162937	1	1	0	0	1	1	0	1	1.66815e+06	425129	3.12786e+06	1.62372e+06	1.8563e+06	1.25065e+06	1.61893e+06	1.73301e+06	179832	297766	131400	166469
O14787	TNPO2	Transportin-2 OS=Homo sapiens GN=TNPO2 PE=1 SV=3	25.08	11		101.3	44	39	7	3	0.102	-3.3	1e-17	17	1.26585e-16	+	TNPO2	2.1127e+07	3	1.72143e+06	4	2.55533e+07	1.99261e+07	1.21048e+07	2.24001e+07	1.38637e+06	681124	2.4822e+06	2.13748e+06	2	1	2	0	1	1	2	1	2.82716e+07	2.30964e+07	1.93922e+07	2.04747e+07	1.52035e+07	9.6376e+06	2.46859e+07	2.0326e+07	2.79895e+06	686690	213290	2.17511e+06
Q9C037	TRIM4	E3 ubiquitin-protein ligase TRIM4 OS=Homo sapiens GN=TRIM4 PE=1 SV=2	2.81	2		57.4	51	33	1	1	0.082	-3.6	1e-17	17	1.26585e-16	+	TRIM4	4.10032e+06	4	422099	4	3.63845e+06	5.26636e+06	4.62083e+06	2.84578e+06	223572	256872	1.46691e+06	693606	2	2	2	2	1	2	2	2	4.48891e+06	2.94912e+06	4.69353e+06	5.90911e+06	5.75564e+06	3.70976e+06	1.55951e+06	5.19293e+06	196759	254039	186524	353751
Q58FF6	HSP90AB4P	Putative heat shock protein HSP 90-beta 4 OS=Homo sapiens GN=HSP90AB4P PE=5 SV=1	62.202	16	Oxidation [P38]; Methyl [K40(100)]	58.2	28	176	9	3	0.01	-6.64	1e-17	17	1.26585e-16	+	HSP90AB4P	2.02097e+06	4		0	2.71684e+06	2.67268e+06	1.52817e+06	1.4751e+06					2	2	2	2	0	0	0	0	2.77902e+06	2.65605e+06	2.57429e+06	2.77483e+06	1.76568e+06	1.32261e+06	2.84607e+06	764533
P82673	MRPS35	28S ribosomal protein S35, mitochondrial OS=Homo sapiens GN=MRPS35 PE=1 SV=1	46.403	31		36.8	22	46	6	6	0.01	-6.64	1e-17	17	1.26585e-16	+	MRPS35	1.0662e+06	3		0	1.1311e+06	1.14368e+06	970904	1.00502e+06					0	1	2	2	0	0	0	0	1.26806e+06	1.00893e+06	1.04149e+06	1.25589e+06	922987	1.02131e+06	840413	1.20187e+06
Q86TS9	MRPL52	39S ribosomal protein L52, mitochondrial OS=Homo sapiens GN=MRPL52 PE=1 SV=2	39.931	49		13.7	8	39	3	3	0.01	-6.64	1e-17	17	1.26585e-16	+	MRPL52	1.61385e+06	4		0	1.59037e+06	1.61346e+06	1.61424e+06	2.02886e+06					2	1	2	2	0	0	0	0	1.43506e+06	1.76248e+06	1.51438e+06	1.71902e+06	1.50542e+06	1.73092e+06	1.85339e+06	2.22094e+06
O00267	SUPT5H	Transcription elongation factor SPT5 OS=Homo sapiens GN=SUPT5H PE=1 SV=1	30.208	6		120.9	57	22	4	4	0.01	-6.64	1e-17	17	1.26585e-16	+	SUPT5H	860966	4		0	853244	823528	1.22212e+06	868757					2	2	1	2	0	0	0	0	846957	859579	784759	864212	1.64974e+06	905341	922124	818478
P18084	ITGB5	Integrin beta-5 OS=Homo sapiens GN=ITGB5 PE=1 SV=1	29.996	10		88	48	23	5	5	0.01	-6.64	1e-17	17	1.26585e-16	+	ITGB5	611500	3		0	621294	587653	668503	601859					1	1	0	1	0	0	0	0	620804	621785	633028	545530	757741	589775	503354	719642
Q9P2D3	HEATR5B	HEAT repeat-containing protein 5B OS=Homo sapiens GN=HEATR5B PE=1 SV=2	25.092	3		224.2	112	17	4	4	0.01	-6.64	1e-17	17	1.26585e-16	+	HEATR5B	446019	3		0	442917	464732	352169	449142					2	2	2	0	0	0	0	0	413977	473881	534268	404247	300634	412537	520668	387441
Q93074	MED12	Mediator of RNA polymerase II transcription subunit 12 OS=Homo sapiens GN=MED12 PE=1 SV=4	24.232	3		242.9	116	7	5	5	0.01	-6.64	1e-17	17	1.26585e-16	+	MED12	449795	3		0	397879	435522	464536	495067					1	1	1	0	0	0	0	0	383297	413015	420425	451162	454390	474908	495677	494458
Q9Y3Q3	TMED3	Transmembrane emp24 domain-containing protein 3 OS=Homo sapiens GN=TMED3 PE=1 SV=1	23.621	19		24.8	13	11	3	3	0.01	-6.64	1e-17	17	1.26585e-16	+	TMED3	424493	4		0	438467	393904	410964	459967					2	1	1	1	0	0	0	0	397558	483586	377778	410719	508407	332197	591209	357859
Q9Y450	HBS1L	HBS1-like protein OS=Homo sapiens GN=HBS1L PE=1 SV=1	23.121	9		75.4	19	8	3	3	0.01	-6.64	1e-17	17	1.26585e-16	+	HBS1L	469523	3		0	469233	590560	469812	401100					1	1	1	0	0	0	0	0	590708	372739	580160	601148	468419	471209	350381	459161
Q9Y2Z4	YARS2	Tyrosine--tRNA ligase, mitochondrial OS=Homo sapiens GN=YARS2 PE=1 SV=2	16.524	13		53.2	29	5	4	4	0.01	-6.64	1e-17	17	1.26585e-16	+	YARS2	706802	3		0	518131	850829	708176	705431					2	2	2	0	0	0	0	0	374835	716207	784246	923065	677609	740123	736448	675720
Q9Y3P9	RABGAP1	Rab GTPase-activating protein 1 OS=Homo sapiens GN=RABGAP1 PE=1 SV=3	16.234	4		121.7	66	19	3	3	0.01	-6.64	1e-17	17	1.26585e-16	+	RABGAP1	678396	4		0	632959	727094	763775	440823					1	2	2	1	0	0	0	0	455312	879919	867251	609587	800717	728538	322242	603042
Q9UPN7	PPP6R1	Serine/threonine-protein phosphatase 6 regulatory subunit 1 OS=Homo sapiens GN=PPP6R1 PE=1 SV=5	14.111	4		96.7	33	15	2	2	0.01	-6.64	1e-17	17	1.26585e-16	+	PPP6R1	334792	3		0	328383	438373	292708	341325					2	2	2	0	0	0	0	0	357012	302050	473912	405499	248482	344805	437728	266154
P50583	NUDT2	Bis(5'-nucleosyl)-tetraphosphatase [asymmetrical] OS=Homo sapiens GN=NUDT2 PE=1 SV=3	12.359	31		16.8	10	3	3	3	0.01	-6.64	1e-17	17	1.26585e-16	+	NUDT2	555166	3		0	333600	715941	486986	632892					2	2	0	1	0	0	0	0	290516	383074	712424	719475	480275	493791	624371	641529
Q5SRE5	NUP188	Nucleoporin NUP188 homolog OS=Homo sapiens GN=NUP188 PE=1 SV=1	12.223	1		195.9	41	4	2	2	0.01	-6.64	1e-17	17	1.26585e-16	+	NUP188	261263	4		0	352629	529169	193570	177918					2	2	1	1	0	0	0	0	367348	338499	503235	556440	83276.1	449939	83689.4	378243
Q5VT06	CEP350	Centrosome-associated protein 350 OS=Homo sapiens GN=CEP350 PE=1 SV=1	11.948	2		350.7	194	3	3	3	0.01	-6.64	1e-17	17	1.26585e-16	+	CEP350	271726	3		0	278650	301399	248957	264975					1	2	1	0	0	0	0	0	251039	309297	277277	327619	283267	218802	293002	239629
P18858	LIG1	DNA ligase 1 OS=Homo sapiens GN=LIG1 PE=1 SV=1	11.909	4		101.7	55	6	3	3	0.01	-6.64	1e-17	17	1.26585e-16	+	LIG1	211801	3		0	225824	209140	214495	152335					1	1	0	1	0	0	0	0	243448	209476	185975	235190	213051	215949	264374	87776.5
Q9HC36	MRM3	rRNA methyltransferase 3, mitochondrial OS=Homo sapiens GN=MRM3 PE=1 SV=2	11.835	10		47	22	11	3	3	0.01	-6.64	1e-17	17	1.26585e-16	+	MRM3	356214	3		0	264952	292417	433930	467171					2	0	2	2	0	0	0	0	200847	349516	358136	238757	367647	512163	467031	467311
Q8TD19	NEK9	Serine/threonine-protein kinase Nek9 OS=Homo sapiens GN=NEK9 PE=1 SV=2	11.772	3		107.1	54	12	2	2	0.01	-6.64	1e-17	17	1.26585e-16	+	NEK9	668270	3		0	661127	664905	671653	731337					1	2	0	1	0	0	0	0	587281	744260	627475	704567	530811	849866	705290	758346
Q9UJX5	ANAPC4	Anaphase-promoting complex subunit 4 OS=Homo sapiens GN=ANAPC4 PE=1 SV=2	11.642	5		92.1	47	3	3	3	0.01	-6.64	1e-17	17	1.26585e-16	+	ANAPC4	187932	3		0	202293	174590	242044	140753					0	1	1	1	0	0	0	0	225374	181575	165463	184221	228883	255963	122468	161767
O43548	TGM5	Protein-glutamine gamma-glutamyltransferase 5 OS=Homo sapiens GN=TGM5 PE=1 SV=4	9.842	4	Acetyl [N-Term]	80.7	33	4	2	2	0.01	-6.64	1e-17	17	1.26585e-16	+	TGM5	286361	3		0	513356	298460	266860	274752					2	0	1	1	0	0	0	0	677670	388884	257919	345374	250575	284205	289105	261112
Q15170	TCEAL1	Transcription elongation factor A protein-like 1 OS=Homo sapiens GN=TCEAL1 PE=1 SV=2	9.823	18		18.3	10	14	2	2	0.01	-6.64	1e-17	17	1.26585e-16	+	TCEAL1	63078.9	3		0	79279.8	76885.4	51751.7	44327.1					1	1	0	1	0	0	0	0	85077	73877.7	77439.5	76335.3	40872.7	65526.5	39730.5	49455.4
Q9NY61	AATF	Protein AATF OS=Homo sapiens GN=AATF PE=1 SV=1	9.012	5		63.1	24	2	2	2	0.01	-6.64	1e-17	17	1.26585e-16	+	AATF	501779	3		0	501894	501664	465143	559490					0	2	2	1	0	0	0	0	369925	680943	547427	459726	537134	402801	502828	622537
Q9BV68	RNF126	E3 ubiquitin-protein ligase RNF126 OS=Homo sapiens GN=RNF126 PE=1 SV=1	8.785	4		35.6	9	3	1	1	0.01	-6.64	1e-17	17	1.26585e-16	+	RNF126	332874	3		0	383986	314845	351935	307050					0	1	2	2	0	0	0	0	395864	372465	376637	263190	358600	345394	327890	287535
Q9Y547	HSPB11	Intraflagellar transport protein 25 homolog OS=Homo sapiens GN=HSPB11 PE=1 SV=1	8.35	25		16.3	5	4	2	2	0.01	-6.64	1e-17	17	1.26585e-16	+	HSPB11	377877	3		0	376930	467199	282340	378827					2	0	2	2	0	0	0	0	464184	306078	430085	507515	460606	173067	346583	414070
Q9P016	THYN1	Thymocyte nuclear protein 1 OS=Homo sapiens GN=THYN1 PE=1 SV=1	8.252	10		25.7	17	4	2	2	0.01	-6.64	1e-17	17	1.26585e-16	+	THYN1	155713	3		0	123948	155777	159295	155649					2	1	0	1	0	0	0	0	114417	134272	165605	146532	147803	171680	144046	168186
Q6PCB5	RSBN1L	Round spermatid basic protein 1-like protein OS=Homo sapiens GN=RSBN1L PE=1 SV=2	8.133	2		94.8	46	6	1	1	0.01	-6.64	1e-17	17	1.26585e-16	+	RSBN1L	947918	3		0	875884	1.19626e+06	1.02139e+06	879733					2	2	1	0	0	0	0	0	929234	825598	1.13178e+06	1.26441e+06	1.34393e+06	776254	849567	910969
Q05048	CSTF1	Cleavage stimulation factor subunit 1 OS=Homo sapiens GN=CSTF1 PE=1 SV=1	8.121	4		48.3	21	8	1	1	0.01	-6.64	1e-17	17	1.26585e-16	+	CSTF1	378401	3		0	327741	570062	300327	436891					2	2	1	0	0	0	0	0	406694	264116	777837	417787	211784	425889	476362	400690
Q99720	SIGMAR1	Sigma non-opioid intracellular receptor 1 OS=Homo sapiens GN=SIGMAR1 PE=1 SV=1	7.866	18		25.1	7	8	2	2	0.01	-6.64	1e-17	17	1.26585e-16	+	SIGMAR1	1.33145e+06	4		0	2.81609e+06	2.44119e+06	240548	726186					1	1	2	2	0	0	0	0	4.30462e+06	1.84229e+06	5.52735e+06	1.07817e+06	186597	310098	246709	2.13752e+06
Q9H5V8	CDCP1	CUB domain-containing protein 1 OS=Homo sapiens GN=CDCP1 PE=1 SV=3	7.697	5	Oxidation [P716; R717]	92.9	48	7	3	3	0.01	-6.64	1e-17	17	1.26585e-16	+	CDCP1	283408	4		0	313799	255961	355396	196179					1	1	1	1	0	0	0	0	351264	280329	257771	254163	331323	381217	198244	194136
P53803	POLR2K	DNA-directed RNA polymerases I, II, and III subunit RPABC4 OS=Homo sapiens GN=POLR2K PE=1 SV=1	7.503	31	Acetyl [N-Term]	7	3	16	2	2	0.01	-6.64	1e-17	17	1.26585e-16	+	POLR2K	2.83872e+07	4	558221	3	1.95687e+06	1.12882e+07	7.13873e+07	7.43362e+07	777182	478474	491354	634188	2	1	2	2	1	1	0	1	2.12745e+06	1.79998e+06	1.46483e+06	8.69882e+07	6.45093e+07	7.89987e+07	7.50908e+07	7.35892e+07	825527	731668	421636	542973
O75394	MRPL33	39S ribosomal protein L33, mitochondrial OS=Homo sapiens GN=MRPL33 PE=1 SV=1	6.959	17		7.6	4	15	1	1	0.01	-6.64	1e-17	17	1.26585e-16	+	MRPL33	584184	3		0	585064	504414	717875	583305					0	1	1	2	0	0	0	0	844966	405105	387917	655896	860676	598768	1.09239e+06	311467
Q6UWP2	DHRS11	Dehydrogenase/reductase SDR family member 11 OS=Homo sapiens GN=DHRS11 PE=1 SV=1	6.807	10		28.3	18	3	2	2	0.01	-6.64	1e-17	17	1.26585e-16	+	DHRS11	1.25787e+06	4		0	1.61214e+06	1.28131e+06	1.23487e+06	1.07685e+06					1	1	1	1	0	0	0	0	1.87879e+06	1.38334e+06	1.37335e+06	1.19544e+06	1.45472e+06	1.04824e+06	1.22099e+06	949723
Q9NXE4	SMPD4	Sphingomyelin phosphodiesterase 4 OS=Homo sapiens GN=SMPD4 PE=1 SV=2	6.624	2	Acetyl [N-Term]	93.3	47	1	1	1	0.01	-6.64	1e-17	17	1.26585e-16	+	SMPD4	454324	3		0	436101	473308	538207	372856					1	1	1	0	0	0	0	0	412111	461488	455979	491295	619556	467539	504219	275717
O95273	CCNDBP1	Cyclin-D1-binding protein 1 OS=Homo sapiens GN=CCNDBP1 PE=1 SV=2	6.395	4		40.2	15	1	1	1	0.01	-6.64	1e-17	17	1.26585e-16	+	CCNDBP1	235301	4		0	319965	269224	193430	205653					2	2	2	1	0	0	0	0	255144	401254	324910	223082	161539	231616	147324	287076
Q5T200	ZC3H13	Zinc finger CCCH domain-containing protein 13 OS=Homo sapiens GN=ZC3H13 PE=1 SV=1	6.045	1		196.5	79	13	1	1	0.01	-6.64	1e-17	17	1.26585e-16	+	ZC3H13	260235	3		0	253371	304005	267284	233075					1	2	1	0	0	0	0	0	287556	223250	356729	259074	194269	367742	231428	234733
Q8TBZ6	TRMT10A	tRNA methyltransferase 10 homolog A OS=Homo sapiens GN=TRMT10A PE=1 SV=1	5.199	4		39.7	23	1	1	1	0.01	-6.64	1e-17	17	1.26585e-16	+	TRMT10A	97104.6	3		0	98063.7	98631.1	96154.9	86181.4					0	2	2	2	0	0	0	0	103454	92953.9	106073	91711.5	114043	81072.6	85745.7	86619.2
Q8WV24	PHLDA1	Pleckstrin homology-like domain family A member 1 OS=Homo sapiens GN=PHLDA1 PE=1 SV=4	5.023	2		45	21	1	1	1	0.01	-6.64	1e-17	17	1.26585e-16	+	PHLDA1	285934	3		0	287825	284055	248044	329664					0	2	1	1	0	0	0	0	220139	376322	282736	285380	334462	183955	337485	322024
Q3YEC7	RABL6	Rab-like protein 6 OS=Homo sapiens GN=RABL6 PE=1 SV=2	4.923	2		79.5	33	1	1	1	0.01	-6.64	1e-17	17	1.26585e-16	+	RABL6	282048	3		0	256378	286625	307017	277544					2	0	1	1	0	0	0	0	284154	231317	309289	265622	330839	284910	280102	275009
Q9UK59	DBR1	Lariat debranching enzyme OS=Homo sapiens GN=DBR1 PE=1 SV=2	4.9	2		61.5	29	2	1	1	0.01	-6.64	1e-17	17	1.26585e-16	+	DBR1	292802	4		0	294050	322783	291559	208334					1	1	1	2	0	0	0	0	279397	309473	309044	337134	273715	310567	197649	219596
Q8IW35	CEP97	Centrosomal protein of 97 kDa OS=Homo sapiens GN=CEP97 PE=1 SV=1	4.847	3		96.9	44	4	2	2	0.01	-6.64	1e-17	17	1.26585e-16	+	CEP97	336537	3		0	331194	615029	308877	341967					2	2	2	0	0	0	0	0	329511	332886	560944	674328	220768	432152	381113	306841
Q9P2E3	ZNFX1	NFX1-type zinc finger-containing protein 1 OS=Homo sapiens GN=ZNFX1 PE=2 SV=2	4.821	1		220.1	23	1	1	1	0.01	-6.64	1e-17	17	1.26585e-16	+	ZNFX1	319853	4		0	364816	420672	280432	193930					2	2	2	1	0	0	0	0	318951	417276	457338	386945	231816	339245	121246	310187
Q8N6N7	ACBD7	Acyl-CoA-binding domain-containing protein 7 OS=Homo sapiens GN=ACBD7 PE=1 SV=1	4.715	16		9.8	7	6	1	1	0.01	-6.64	1e-17	17	1.26585e-16	+	ACBD7	396782	4		0	428069	367783	514391	305502					1	2	1	1	0	0	0	0	431093	425066	370280	365303	451834	585610	346338	269480
Q9H694	BICC1	Protein bicaudal C homolog 1 OS=Homo sapiens GN=BICC1 PE=1 SV=2	4.624	2		104.8	46	1	1	1	0.01	-6.64	1e-17	17	1.26585e-16	+	BICC1	310891	3		0	290938	332212	358972	287481					2	2	2	0	0	0	0	0	266308	317846	346778	318258	360061	357887	334618	246985
O60704	TPST2	Protein-tyrosine sulfotransferase 2 OS=Homo sapiens GN=TPST2 PE=1 SV=1	4.523	3		41.9	24	1	1	1	0.01	-6.64	1e-17	17	1.26585e-16	+	TPST2	435852	3		0	472385	554615	373283	402144					2	2	1	0	0	0	0	0	558640	399448	413613	743685	417163	334019	470024	344067
Q14457	BECN1	Beclin-1 OS=Homo sapiens GN=BECN1 PE=1 SV=2	3.278	4		51.9	29	1	1	1	0.01	-6.64	1e-17	17	1.26585e-16	+	BECN1	254432	3		0	261234	254434	240377	254430					1	1	1	0	0	0	0	0	259611	262866	227588	284447	200501	288182	246431	262690
Q96HR8	NAF1	H/ACA ribonucleoprotein complex non-core subunit NAF1 OS=Homo sapiens GN=NAF1 PE=1 SV=2	3.226	2		53.7	12	2	1	1	0.01	-6.64	1e-17	17	1.26585e-16	+	NAF1	526816	4		0	519523	620252	534212	419168					2	2	2	2	0	0	0	0	608468	443579	599116	642133	600163	475508	321843	545925
Q14004	CDK13	Cyclin-dependent kinase 13 OS=Homo sapiens GN=CDK13 PE=1 SV=2	2.875	1		164.8	81	2	1	1	0.01	-6.64	1e-17	17	1.26585e-16	+	CDK13	300561	3		0	295111	525722	306111	234789					2	2	2	0	0	0	0	0	328072	265462	533136	518410	306145	306078	196312	280806
Q9UMS0	NFU1	NFU1 iron-sulfur cluster scaffold homolog, mitochondrial OS=Homo sapiens GN=NFU1 PE=1 SV=2	2.868	6		28.4	10	1	1	1	0.01	-6.64	1e-17	17	1.26585e-16	+	NFU1	409840	3		0	377496	524961	444955	365318					0	2	2	1	0	0	0	0	345399	412576	909515	303001	440734	449217	254761	523853
P25815	S100P	Protein S100-P OS=Homo sapiens GN=S100P PE=1 SV=2	2.769	14		10.4	4	2	1	1	0.01	-6.64	1e-17	17	1.26585e-16	+	S100P	175917	4		0	430049	175377	168080	176458					2	1	1	2	0	0	0	0	392482	471212	218197	140961	163841	172429	191635	162484
P16035	TIMP2	Metalloproteinase inhibitor 2 OS=Homo sapiens GN=TIMP2 PE=1 SV=2	2.644	7		24.4	16	2	1	1	0.01	-6.64	1e-17	17	1.26585e-16	+	TIMP2	683723	4		0	662628	705490	515598	718807					2	2	1	2	0	0	0	0	809741	542243	732200	679755	423782	627306	719312	718303
Q05639	EEF1A2	Elongation factor 1-alpha 2 OS=Homo sapiens GN=EEF1A2 PE=1 SV=1	112.737	33	Methyl [K30(100); K55(100); K255(100); K408(100)]	50.4	25	546	14	1	100	6.64	1e-17	17	1.26585e-16				0	359764	1					324861	495414	398417	320610	0	0	0	0	0	1	0	0									283380	372414	569773	430759
Q99829	CPNE1	Copine-1 OS=Homo sapiens GN=CPNE1 PE=1 SV=1	54.195	16		59	22	27	7	7	100	6.64	1e-17	17	1.26585e-16				0	549385	2					540313	558610	480639	588794	0	0	0	0	0	0	1	1									527272	553677	517272	603252
O75832	PSMD10	26S proteasome non-ATPase regulatory subunit 10 OS=Homo sapiens GN=PSMD10 PE=1 SV=1	45.442	29		24.4	13	45	5	5	100	6.64	1e-17	17	1.26585e-16				0	271803	1					269454	264748	274173	289909	0	0	0	0	0	0	0	1									222787	325897	224936	311606
Q8N3X1	FNBP4	Formin-binding protein 4 OS=Homo sapiens GN=FNBP4 PE=1 SV=3	25.806	7		110.2	38	13	6	6	100	6.64	1e-17	17	1.26585e-16				0	494787	1					527165	468745	488724	500925	0	0	0	0	0	0	0	1									453730	612485	430814	510015
P35573	AGL	Glycogen debranching enzyme OS=Homo sapiens GN=AGL PE=1 SV=3	25.607	4		174.7	102	8	5	5	100	6.64	1e-17	17	1.26585e-16				0	164862	2					171560	158426	183927	153410	0	0	0	0	0	1	0	1									185545	158629	172152	145794
Q9C0B7	TANGO6	Transport and Golgi organization protein 6 homolog OS=Homo sapiens GN=TANGO6 PE=1 SV=2	23.147	6		120.7	64	11	4	4	100	6.64	1e-17	17	1.26585e-16				0	232332	1					225664	239197	159432	250638	0	0	0	0	0	1	0	0									223368	227982	249073	229714
Q9H410	DSN1	Kinetochore-associated protein DSN1 homolog OS=Homo sapiens GN=DSN1 PE=1 SV=2	21.644	21		40	26	8	5	5	100	6.64	1e-17	17	1.26585e-16				0	211797	1					241508	207895	212086	211509	0	0	0	0	0	0	2	0									223982	260406	266750	162025
P09417	QDPR	Dihydropteridine reductase OS=Homo sapiens GN=QDPR PE=1 SV=2	21.007	18		25.8	17	22	3	3	100	6.64	1e-17	17	1.26585e-16				0	2.3791e+06	2					2.44636e+06	2.31368e+06	2.69311e+06	1.95769e+06	0	0	0	0	2	0	0	2									2.72044e+06	2.1999e+06	2.1568e+06	2.48197e+06
Q2TAA2	IAH1	Isoamyl acetate-hydrolyzing esterase 1 homolog OS=Homo sapiens GN=IAH1 PE=1 SV=1	17.959	24	Acetyl [N-Term]	27.6	13	7	4	4	100	6.64	1e-17	17	1.26585e-16				0	545057	1					513245	550223	539939	561282	0	0	0	0	1	0	0	0									495915	531181	572141	529145
Q13136	PPFIA1	Liprin-alpha-1 OS=Homo sapiens GN=PPFIA1 PE=1 SV=1	17.508	5		135.7	77	6	4	4	100	6.64	1e-17	17	1.26585e-16				0	175292	1					189448	227579	162193	137053	0	0	0	0	0	1	0	0									251917	142470	272514	190054
Q93096	PTP4A1	Protein tyrosine phosphatase type IVA 1 OS=Homo sapiens GN=PTP4A1 PE=1 SV=2	16.565	17		19.8	13	6	3	1	100	6.64	1e-17	17	1.26585e-16				0	221457	2					260587	219201	182506	223736	0	0	0	0	1	0	0	2									193279	351334	277346	173246
Q9HAC8	UBTD1	Ubiquitin domain-containing protein 1 OS=Homo sapiens GN=UBTD1 PE=1 SV=1	16.383	17		25.9	9	11	4	3	100	6.64	1e-17	17	1.26585e-16				0	305392	1					329650	329456	247310	283086	0	0	0	0	0	0	0	2									340136	319487	393569	275786
Q9BZX2	UCK2	Uridine-cytidine kinase 2 OS=Homo sapiens GN=UCK2 PE=1 SV=1	16.373	19		29.3	13	12	4	4	100	6.64	1e-17	17	1.26585e-16				0	312643	1					320529	314658	232358	310641	0	0	0	0	1	0	0	0									328142	313092	331136	299000
P10646	TFPI	Tissue factor pathway inhibitor OS=Homo sapiens GN=TFPI PE=1 SV=1	15.791	13		35	14	15	2	2	100	6.64	1e-17	17	1.26585e-16				0	258455	1					262975	182628	338966	254012	0	0	0	0	0	0	0	1									350921	197069	206370	161617
O95379	TNFAIP8	Tumor necrosis factor alpha-induced protein 8 OS=Homo sapiens GN=TNFAIP8 PE=1 SV=1	15.624	10		23	13	8	1	1	100	6.64	1e-17	17	1.26585e-16				0	2.29056e+06	2					2.38619e+06	2.66134e+06	2.19877e+06	1.22758e+06	0	0	0	0	0	1	0	2									1.97812e+06	2.87845e+06	1.8113e+06	3.9103e+06
Q05086	UBE3A	Ubiquitin-protein ligase E3A OS=Homo sapiens GN=UBE3A PE=1 SV=4	13.829	5		100.6	48	10	2	2	100	6.64	1e-17	17	1.26585e-16				0	225646	1					240705	213362	238637	182268	0	0	0	0	0	0	1	0									197924	292732	227044	200504
Q9NNW5	WDR6	WD repeat-containing protein 6 OS=Homo sapiens GN=WDR6 PE=1 SV=1	13.564	5		121.6	54	2	2	2	100	6.64	1e-17	17	1.26585e-16				0	523098	1					531363	573104	474085	514961	0	0	0	0	0	0	0	1									657235	429597	625054	525472
Q71UI9	H2AFV	Histone H2A.V OS=Homo sapiens GN=H2AFV PE=1 SV=3	13.553	35		13.5	6	101	3	1	100	6.64	1e-17	17	1.26585e-16				0	186043	2					312064	172404	160095	200760	0	0	0	0	1	2	0	0									618716	157397	189806	156597
O60566	BUB1B	Mitotic checkpoint serine/threonine-protein kinase BUB1 beta OS=Homo sapiens GN=BUB1B PE=1 SV=3	13.013	6		119.5	64	6	5	5	100	6.64	1e-17	17	1.26585e-16				0	139592	1					127117	188923	153291	126768	0	0	0	0	0	0	0	1									188068	85919.3	229604	155449
P28340	POLD1	DNA polymerase delta catalytic subunit OS=Homo sapiens GN=POLD1 PE=1 SV=2	12.919	4		123.6	76	15	3	3	100	6.64	1e-17	17	1.26585e-16				0	2.43102e+06	1					1.82941e+06	2.69242e+06	2.56898e+06	2.30048e+06	0	0	0	0	0	2	0	0									1.81294e+06	1.84603e+06	2.92989e+06	2.4742e+06
Q9NVM1	EVA1B	Protein eva-1 homolog B OS=Homo sapiens GN=EVA1B PE=1 SV=1	12.666	26		18.4	3	9	2	2	100	6.64	1e-17	17	1.26585e-16				0	186390	1					207494	184796	157203	187997	0	0	0	0	0	0	0	1									221450	194417	187472	182158
Q96G28	CFAP36	Cilia- and flagella-associated protein 36 OS=Homo sapiens GN=CFAP36 PE=1 SV=2	12.333	10		39.4	19	7	2	2	100	6.64	1e-17	17	1.26585e-16				0	858943	1					742363	1.04608e+06	806356	914960	0	0	0	0	1	0	0	0									629955	874830	1.08971e+06	1.00421e+06
Q93034	CUL5	Cullin-5 OS=Homo sapiens GN=CUL5 PE=1 SV=4	11.756	4		90.9	53	6	3	3	100	6.64	1e-17	17	1.26585e-16				0	174793	1					186102	167537	169539	180210	0	0	0	0	0	1	0	0									175922	196872	144313	194498
P51784	USP11	Ubiquitin carboxyl-terminal hydrolase 11 OS=Homo sapiens GN=USP11 PE=1 SV=3	11.743	5		109.7	54	3	3	3	100	6.64	1e-17	17	1.26585e-16				0	279494	2					283972	279285	209125	279703	0	0	0	0	2	1	0	0									288057	279945	192178	405874
Q9BTY7	HGH1	Protein HGH1 homolog OS=Homo sapiens GN=HGH1 PE=1 SV=1	11.648	12		42.1	23	8	3	3	100	6.64	1e-17	17	1.26585e-16				0	175835	2					152375	213420	186589	165701	0	0	0	0	0	0	1	1									157918	147027	225120	202327
Q9BYT8	NLN	Neurolysin, mitochondrial OS=Homo sapiens GN=NLN PE=1 SV=1	11.363	7		80.6	38	3	3	3	100	6.64	1e-17	17	1.26585e-16				0	273923	2					257998	239313	290830	332058	0	0	0	0	0	1	0	1									211619	314542	217815	262933
Q8IV38	ANKMY2	Ankyrin repeat and MYND domain-containing protein 2 OS=Homo sapiens GN=ANKMY2 PE=1 SV=1	11.181	7		49.3	26	3	2	2	100	6.64	1e-17	17	1.26585e-16				0	213279	1					247665	163195	210438	216158	0	0	0	0	0	0	0	1									259657	236226	144480	184335
Q9BT73	PSMG3	Proteasome assembly chaperone 3 OS=Homo sapiens GN=PSMG3 PE=1 SV=1	10.843	32		13.1	8	3	2	2	100	6.64	1e-17	17	1.26585e-16				0	745683	1					965196	622456	839633	662247	0	0	0	0	1	0	0	0									1.28715e+06	723770	508180	762431
P49459	UBE2A	Ubiquitin-conjugating enzyme E2 A OS=Homo sapiens GN=UBE2A PE=1 SV=2	10.811	18		17.3	4	3	2	2	100	6.64	1e-17	17	1.26585e-16				0	245646	2					249537	198781	311137	241815	0	0	0	0	1	1	0	0									257281	242027	156860	251905
P52630	STAT2	Signal transducer and activator of transcription 2 OS=Homo sapiens GN=STAT2 PE=1 SV=1	9.942	4		97.9	47	2	2	2	100	6.64	1e-17	17	1.26585e-16				0	119080	1					88893.5	130066	124404	113985	0	0	0	0	0	0	1	0									92040.3	85854.3	136741	123718
P25325	MPST	3-mercaptopyruvate sulfurtransferase OS=Homo sapiens GN=MPST PE=1 SV=3	9.874	16		33.2	21	4	3	3	100	6.64	1e-17	17	1.26585e-16				0	533801	2					518784	598769	549253	508415	0	0	0	0	1	1	0	0									526413	511266	544339	658641
P42785	PRCP	Lysosomal Pro-X carboxypeptidase OS=Homo sapiens GN=PRCP PE=1 SV=1	9.43	2		55.8	22	6	1	1	100	6.64	1e-17	17	1.26585e-16				0	258163	1					274595	206114	242715	293014	0	0	0	0	0	0	0	2									370731	203389	188975	224807
O14966	RAB29	Ras-related protein Rab-7L1 OS=Homo sapiens GN=RAB29 PE=1 SV=1	9.347	14		23.1	15	29	2	1	100	6.64	1e-17	17	1.26585e-16				0	498817	2					412878	515256	482903	644637	0	0	0	0	0	1	0	2									497824	342426	433922	611835
Q12872	SFSWAP	Splicing factor, suppressor of white-apricot homolog OS=Homo sapiens GN=SFSWAP PE=1 SV=3	8.707	3		104.8	52	2	2	2	100	6.64	1e-17	17	1.26585e-16				0	274741	1					335152	321588	234718	227664	0	0	0	0	0	1	0	0									319410	351670	320830	322348
Q96D96	HVCN1	Voltage-gated hydrogen channel 1 OS=Homo sapiens GN=HVCN1 PE=1 SV=1	8.268	5		31.7	16	9	1	1	100	6.64	1e-17	17	1.26585e-16				0	318057	1					287413	308862	327526	376447	0	0	0	0	1	0	0	0									292898	282031	291462	327300
O75298	RTN2	Reticulon-2 OS=Homo sapiens GN=RTN2 PE=1 SV=1	8.107	3		59.2	29	8	1	1	100	6.64	1e-17	17	1.26585e-16				0	434479	1					421300	489557	429025	440001	0	0	0	0	1	0	0	0									406526	436612	394460	607580
Q15075	EEA1	Early endosome antigen 1 OS=Homo sapiens GN=EEA1 PE=1 SV=2	7.99	2		162.4	111	2	2	2	100	6.64	1e-17	17	1.26585e-16				0	1.67423e+06	1					1.87882e+06	1.50953e+06	1.85689e+06	1.36579e+06	0	0	0	0	0	0	1	0									2.34035e+06	1.5083e+06	1.16589e+06	1.95446e+06
Q9C0H2	TTYH3	Protein tweety homolog 3 OS=Homo sapiens GN=TTYH3 PE=1 SV=3	7.857	3		57.5	20	2	1	1	100	6.64	1e-17	17	1.26585e-16				0	630500	2					671551	598411	664310	481443	0	0	0	0	1	1	0	0									670790	672314	723184	495166
P31749	AKT1	RAC-alpha serine/threonine-protein kinase OS=Homo sapiens GN=AKT1 PE=1 SV=2	7.718	8		55.7	36	2	2	1	100	6.64	1e-17	17	1.26585e-16				0	227303	1					248299	204522	226572	228037	0	0	0	0	0	0	1	0									238122	258911	198654	210563
P20839	IMPDH1	Inosine-5'-monophosphate dehydrogenase 1 OS=Homo sapiens GN=IMPDH1 PE=1 SV=2	7.45	4		55.4	24	26	2	1	100	6.64	1e-17	17	1.26585e-16				0	260334	1					263445	257259	276964	255423	0	0	0	0	0	0	0	2									307685	225565	233823	283044
Q9Y496	KIF3A	Kinesin-like protein KIF3A OS=Homo sapiens GN=KIF3A PE=1 SV=4	7.357	2		80	44	1	1	1	100	6.64	1e-17	17	1.26585e-16				0	466143	2					510693	435363	467192	465095	0	0	0	0	2	0	2	0									492521	529536	387456	489193
Q6ZSJ8	C1orf122	Uncharacterized protein C1orf122 OS=Homo sapiens GN=C1orf122 PE=4 SV=2	7.278	25		11.5	9	3	2	2	100	6.64	1e-17	17	1.26585e-16				0	1.45993e+06	1					1.47299e+06	1.58021e+06	1.0445e+06	1.44697e+06	0	0	0	0	0	1	0	0									1.43397e+06	1.51308e+06	1.83824e+06	1.3584e+06
Q96D09	GPRASP2	G-protein coupled receptor-associated sorting protein 2 OS=Homo sapiens GN=GPRASP2 PE=1 SV=1	6.875	3		93.7	14	2	2	2	100	6.64	1e-17	17	1.26585e-16				0	218962	1					216070	225082	199465	221892	0	0	0	0	0	1	0	0									203997	228858	220608	229647
Q6SJ93	FAM111B	Protein FAM111B OS=Homo sapiens GN=FAM111B PE=1 SV=1	6.439	3		84.6	46	4	2	2	100	6.64	1e-17	17	1.26585e-16				0	136330	1					155903	131926	130739	140880	0	0	0	0	0	0	0	2									170861	142255	118300	147121
Q96B23	C18orf25	Uncharacterized protein C18orf25 OS=Homo sapiens GN=C18orf25 PE=1 SV=2	6.418	8		43.3	12	2	2	2	100	6.64	1e-17	17	1.26585e-16				0	171095	1					168628	183800	173599	148348	0	0	0	0	0	0	1	0									142001	200248	145382	232369
Q53H80	AKIRIN2	Akirin-2 OS=Homo sapiens GN=AKIRIN2 PE=1 SV=2	6.236	7		22.5	10	1	1	1	100	6.64	1e-17	17	1.26585e-16				0	380605	1					473794	409809	296219	353483	0	0	0	0	0	0	0	1									494130	454294	381516	440201
Q7Z3T8	ZFYVE16	Zinc finger FYVE domain-containing protein 16 OS=Homo sapiens GN=ZFYVE16 PE=1 SV=3	6.21	1		168.8	70	1	1	1	100	6.64	1e-17	17	1.26585e-16				0	446616	1					478453	464727	429210	414529	0	0	0	0	1	0	0	0									420280	544677	469580	459924
P04179	SOD2	Superoxide dismutase [Mn], mitochondrial OS=Homo sapiens GN=SOD2 PE=1 SV=2	6.174	6		24.7	11	2	1	1	100	6.64	1e-17	17	1.26585e-16				0	651830	2					678668	725375	479216	626054	0	0	0	0	0	1	1	0									606600	759297	696791	755131
Q9UKL0	RCOR1	REST corepressor 1 OS=Homo sapiens GN=RCOR1 PE=1 SV=2	6.116	3		53.3	29	6	1	1	100	6.64	1e-17	17	1.26585e-16				0	487186	1					590185	412668	523319	453549	0	0	0	0	1	0	0	0									550517	632711	389924	436739
P51570	GALK1	Galactokinase OS=Homo sapiens GN=GALK1 PE=1 SV=1	6.079	3		42.2	19	9	1	1	100	6.64	1e-17	17	1.26585e-16				0	318408	2					301273	336518	414131	268208	0	0	0	0	0	2	0	2									268906	337536	346737	326601
A4D1P6	WDR91	WD repeat-containing protein 91 OS=Homo sapiens GN=WDR91 PE=1 SV=2	6.04	2		83.3	48	5	1	1	100	6.64	1e-17	17	1.26585e-16				0	338345	1					377267	363093	315059	315285	0	0	0	0	0	0	0	2									358632	396869	390901	337262
Q6NXE6	ARMC6	Armadillo repeat-containing protein 6 OS=Homo sapiens GN=ARMC6 PE=1 SV=2	5.934	3		54.1	27	3	1	1	100	6.64	1e-17	17	1.26585e-16				0	175036	1					182101	195445	131321	168244	0	0	0	0	0	1	0	0									189497	174994	178196	214363
Q13444	ADAM15	Disintegrin and metalloproteinase domain-containing protein 15 OS=Homo sapiens GN=ADAM15 PE=1 SV=4	5.566	1		92.9	44	6	1	1	100	6.64	1e-17	17	1.26585e-16				0	257792	2					254645	260978	264486	232214	0	0	0	0	0	0	1	1									208313	311282	281412	242028
Q15126	PMVK	Phosphomevalonate kinase OS=Homo sapiens GN=PMVK PE=1 SV=3	5.554	8		22	13	3	2	2	100	6.64	1e-17	17	1.26585e-16				0	182809	1					128140	205382	171556	194799	0	0	0	0	0	0	0	1									143436	114475	219352	192302
P10253	GAA	Lysosomal alpha-glucosidase OS=Homo sapiens GN=GAA PE=1 SV=4	5.523	2		105.3	18	4	1	1	100	6.64	1e-17	17	1.26585e-16				0	2.03607e+06	1					2.08661e+06	2.98679e+06	1.98677e+06	1.88919e+06	0	0	0	0	0	0	0	2									1.96267e+06	2.21837e+06	2.98888e+06	2.9847e+06
Q9Y223	GNE	Bifunctional UDP-N-acetylglucosamine 2-epimerase/N-acetylmannosamine kinase OS=Homo sapiens GN=GNE PE=1 SV=1	5.497	3		79.2	39	2	2	2	100	6.64	1e-17	17	1.26585e-16				0	152897	2					151008	133049	165488	154810	0	0	0	0	0	0	1	1									134324	169764	126562	139868
Q9H1Y0	ATG5	Autophagy protein 5 OS=Homo sapiens GN=ATG5 PE=1 SV=2	5.438	5		32.4	53	5	1	1	100	6.64	1e-17	17	1.26585e-16				0	246924	1					256719	301915	237502	226514	0	0	0	0	1	0	0	0									305521	215713	264694	344369
O95182	NDUFA7	NADH dehydrogenase [ubiquinone] 1 alpha subcomplex subunit 7 OS=Homo sapiens GN=NDUFA7 PE=1 SV=3	5.436	16		12.5	11	2	1	1	100	6.64	1e-17	17	1.26585e-16				0	765559	2					817129	639536	717243	877558	0	0	0	0	0	2	0	2									852387	783329	637745	641332
Q9BVC3	DSCC1	Sister chromatid cohesion protein DCC1 OS=Homo sapiens GN=DSCC1 PE=1 SV=2	5.398	3		44.8	22	3	1	1	100	6.64	1e-17	17	1.26585e-16				0	244846	2					251020	238825	226888	273795	0	0	0	0	0	1	1	0									239179	263447	212207	268781
P52943	CRIP2	Cysteine-rich protein 2 OS=Homo sapiens GN=CRIP2 PE=1 SV=1	5.317	8		22.5	13	9	1	1	100	6.64	1e-17	17	1.26585e-16				0	471798	1					502732	463633	476151	467485	0	0	0	0	0	0	0	1									534784	472602	457864	469475
Q9Y303	AMDHD2	N-acetylglucosamine-6-phosphate deacetylase OS=Homo sapiens GN=AMDHD2 PE=1 SV=2	5.126	5		43.7	20	3	1	1	100	6.64	1e-17	17	1.26585e-16				0	703282	2					657224	753512	752568	616996	0	0	0	0	2	1	0	0									592192	729397	679376	835738
O15235	MRPS12	28S ribosomal protein S12, mitochondrial OS=Homo sapiens GN=MRPS12 PE=1 SV=1	5.113	14		15.2	8	4	2	2	100	6.64	1e-17	17	1.26585e-16				0	80083.2	1					86802.6	78726.5	81463.2	56605	0	0	0	0	0	1	0	0									83927.6	89776.2	72299.4	85725
Q9Y673	ALG5	Dolichyl-phosphate beta-glucosyltransferase OS=Homo sapiens GN=ALG5 PE=1 SV=1	5.043	6		36.9	20	8	1	1	100	6.64	1e-17	17	1.26585e-16				0	357005	2					328482	340440	374376	446754	0	0	0	0	0	2	0	2									418668	257723	276048	419853
Q9BS40	LXN	Latexin OS=Homo sapiens GN=LXN PE=1 SV=2	4.875	8		25.7	7	1	1	1	100	6.64	1e-17	17	1.26585e-16				0	1.11848e+06	1					1.32883e+06	865617	949045	1.31816e+06	0	0	0	0	1	0	0	0									1.46596e+06	1.20452e+06	730796	1.02531e+06
Q9H2U2	PPA2	Inorganic pyrophosphatase 2, mitochondrial OS=Homo sapiens GN=PPA2 PE=1 SV=2	4.256	3		37.9	25	15	1	1	100	6.64	1e-17	17	1.26585e-16				0	176899	2					168476	183992	171430	182543	0	0	0	0	0	0	1	1									211506	134201	175385	193021
Q9Y343	SNX24	Sorting nexin-24 OS=Homo sapiens GN=SNX24 PE=1 SV=1	4.141	5		19.8	11	2	1	1	100	6.64	1e-17	17	1.26585e-16				0	259075	1					262622	255576	287354	198531	0	0	0	0	0	0	0	1									227201	303564	259836	251387
P43007	SLC1A4	Neutral amino acid transporter A OS=Homo sapiens GN=SLC1A4 PE=1 SV=1	4.09	2		55.7	22	1	1	1	100	6.64	1e-17	17	1.26585e-16				0	324341	2					354238	304275	345730	271649	0	0	0	0	2	0	0	1									530835	236390	353684	261768
Q16836	HADH	Hydroxyacyl-coenzyme A dehydrogenase, mitochondrial OS=Homo sapiens GN=HADH PE=1 SV=3	4.084	3		34.3	19	2	1	1	100	6.64	1e-17	17	1.26585e-16				0	300661	1					385731	265481	283164	319239	0	0	0	0	0	0	0	2									338408	439670	353165	199568
O43805	SSNA1	Sjoegren syndrome nuclear autoantigen 1 OS=Homo sapiens GN=SSNA1 PE=1 SV=2	3.978	9		13.6	9	4	1	1	100	6.64	1e-17	17	1.26585e-16				0	264253	1					307382	209152	246281	283536	0	0	0	0	0	0	1	0									298235	316810	272972	160254
Q9UFF9	CNOT8	CCR4-NOT transcription complex subunit 8 OS=Homo sapiens GN=CNOT8 PE=1 SV=1	3.729	4		33.5	18	2	1	1	100	6.64	1e-17	17	1.26585e-16				0	296288	2					309615	273923	283534	377465	0	0	0	0	1	0	1	0									267353	358558	252064	297677
Q5HYJ3	FAM76B	Protein FAM76B OS=Homo sapiens GN=FAM76B PE=1 SV=3	3.7	3		38.7	26	1	1	1	100	6.64	1e-17	17	1.26585e-16				0	234878	1					204884	262587	247030	223324	0	0	0	0	0	0	1	0									227433	184571	241096	285995
Q96EK9	KTI12	Protein KTI12 homolog OS=Homo sapiens GN=KTI12 PE=1 SV=1	3.441	4		38.6	20	1	1	1	100	6.64	1e-17	17	1.26585e-16				0	916164	1					926012	1.054e+06	899652	906420	0	0	0	0	0	0	0	1									923106	928928	1.12253e+06	989654
P32004	L1CAM	Neural cell adhesion molecule L1 OS=Homo sapiens GN=L1CAM PE=1 SV=2	3.278	1		139.9	70	2	1	1	100	6.64	1e-17	17	1.26585e-16				0	382520	1					388843	413711	307963	376300	0	0	0	0	0	0	0	1									397810	380079	443357	386047
Q6UUV7	CRTC3	CREB-regulated transcription coactivator 3 OS=Homo sapiens GN=CRTC3 PE=1 SV=2	2.93	3		66.9	24	1	1	1	100	6.64	1e-17	17	1.26585e-16				0	751393	2					562503	805808	912637	700652	0	0	0	0	0	0	1	1									363115	871375	865024	750646
O14939	PLD2	Phospholipase D2 OS=Homo sapiens GN=PLD2 PE=1 SV=2	2.845	1		105.9	62	1	1	1	100	6.64	1e-17	17	1.26585e-16				0	344627	1					378554	340775	330640	348523	0	0	0	0	0	0	0	1									408274	350999	401785	289029
P36952	SERPINB5	Serpin B5 OS=Homo sapiens GN=SERPINB5 PE=1 SV=2	2.813	2		42.1	22	1	1	1	100	6.64	1e-17	17	1.26585e-16				0	583817	2					685338	563711	604641	374245	0	0	0	0	0	0	2	2									705614	665646	577021	550707
Q8N2G8	GHDC	GH3 domain-containing protein OS=Homo sapiens GN=GHDC PE=1 SV=2	2.75	2		57.5	27	1	1	1	100	6.64	1e-17	17	1.26585e-16				0	138456	1					134024	136656	183459	140279	0	0	0	0	0	0	1	0									103860	172947	154173	121129
O60942	RNGTT	mRNA-capping enzyme OS=Homo sapiens GN=RNGTT PE=1 SV=1	2.601	2		68.5	38	1	1	1	100	6.64	1e-17	17	1.26585e-16				0	332859	1					352629	323535	342452	259727	0	0	0	0	0	1	0	0									385814	322297	305097	343086
O95749	GGPS1	Geranylgeranyl pyrophosphate synthase OS=Homo sapiens GN=GGPS1 PE=1 SV=1	2.577	3		34.8	20	1	1	1	100	6.64	1e-17	17	1.26585e-16				0	174107	2					174188	170052	174025	196165	0	0	0	0	0	0	1	1									148587	204200	163020	177388
O43504	LAMTOR5	Ragulator complex protein LAMTOR5 OS=Homo sapiens GN=LAMTOR5 PE=1 SV=1	14.711	48		9.6	5	6	2	2	4.347	2.12	1.09054e-06	5.96236	1.29616e-05			241740	2	1.55022e+06	1	229779	234280	269643	249437	1.75195e+06	1.41432e+06	1.50603e+06	1.59571e+06	1	0	0	1	0	0	0	2	257387	205133	207433	264601	243838	298180	315224	197380	1.71029e+06	1.79462e+06	1.66728e+06	1.19974e+06
Q9BYC9	MRPL20	39S ribosomal protein L20, mitochondrial OS=Homo sapiens GN=MRPL20 PE=1 SV=1	9.25	14		17.4	10	5	2	2	2.875	1.52	0.0012049	2.91905	0.012235			175744	2	551438	1	156767	217604	197019	152355	586232	525932	418270	578180	1	1	0	0	0	1	0	0	129317	190043	198070	239066	254343	152615	183057	126802	631039	544607	519088	532866
Q9H4H8	FAM83D	Protein FAM83D OS=Homo sapiens GN=FAM83D PE=1 SV=3	14.529	9		64.4	31	10	3	3	2.596	1.38	0.00381934	2.41801	0.0347084			388767	2	926681	2	348052	455616	434246	306613	1.18127e+06	827782	920725	932675	1	2	0	0	1	1	0	0	377768	320674	422716	491076	398083	473693	363566	258581	1.12499e+06	1.24037e+06	694983	985956
P31146	CORO1A	Coronin-1A OS=Homo sapiens GN=CORO1A PE=1 SV=4	5.211	5		51	24	10	2	1	0.308	-1.7	0.00572844	2.24196	0.0493681			404262	1	119785	1	401823	406716	466712	391619	146308	127640	103532	112413	2	0	0	0	0	1	0	0	492562	327800	434883	380373	420403	518122	374650	409358	154113	138899	127667	127613
Q96F24	NRBF2	Nuclear receptor-binding factor 2 OS=Homo sapiens GN=NRBF2 PE=1 SV=1	11.781	9	Acetyl [N-Term]	32.4	17	7	2	2	0.267	-1.91	0.000572312	3.24237	0.00599496			751313	2	46759.2	2	703652	802202	838839	647270	46050.8	47478.6	51686.3	43412.9	0	0	1	2	1	1	0	0	753349	657233	875727	734850	1.00426e+06	700667	672179	623285	45622.4	46483.2	55500.8	40615.9
P49593	PPM1F	Protein phosphatase 1F OS=Homo sapiens GN=PPM1F PE=1 SV=3	10.128	11		49.8	23	3	3	3	0.247	-2.02	0.000222868	3.65195	0.00244945			523784	1	132771	1	492991	561778	521183	526399	112317	121669	160058	144887	2	0	0	0	0	0	0	2	703042	345699	620804	508364	597044	454960	416048	666018	127865	98658.7	99768.5	148378
Q8WUN7	UBTD2	Ubiquitin domain-containing protein 2 OS=Homo sapiens GN=UBTD2 PE=1 SV=2	7.538	10		26.2	10	13	2	1	0.231	-2.11	0.000508031	3.29411	0.00546542			390822	1	89676.1	1	219957	392548	389104	408619	62278.2	90313.9	89042.8	112517	0	0	0	1	0	1	0	0	137141	352782	354313	434909	410187	369104	435605	383305	60253.9	64370.5	100599	81079.9
Q53G59	KLHL12	Kelch-like protein 12 OS=Homo sapiens GN=KLHL12 PE=1 SV=2	7.344	5		63.2	29	2	2	2	0.206	-2.28	4.30926e-07	6.3656	5.16117e-06			2.44751e+06	2	502611	2	4.14165e+06	634544	2.49086e+06	2.4049e+06	507428	497839	526357	357765	2	2	0	0	2	1	0	0	4.78619e+06	3.58391e+06	639958	629177	2.47713e+06	2.50467e+06	2.27454e+06	2.54274e+06	546636	471032	541415	457770
O60739	EIF1B	Eukaryotic translation initiation factor 1b OS=Homo sapiens GN=EIF1B PE=1 SV=2	122.359	82	Acetyl [N-Term]	12.8	5	120	10	2	0.01	-6.64	1e-17	17	1.26585e-16			548688	2		0	592552	513182	530554	567443					1	0	0	1	0	0	0	0	497383	705930	553755	475582	495730	567823	511111	629982
Q15642	TRIP10	Cdc42-interacting protein 4 OS=Homo sapiens GN=TRIP10 PE=1 SV=3	36.65	22		68.3	34	22	7	7	0.01	-6.64	1e-17	17	1.26585e-16			769291	2		0	751544	866457	656619	787457					1	1	0	0	0	0	0	0	635351	888986	782352	959604	659124	654123	821099	755194
Q8IUR7	ARMC8	Armadillo repeat-containing protein 8 OS=Homo sapiens GN=ARMC8 PE=1 SV=2	35.603	12	Acetyl [N-Term]	75.5	44	29	7	7	0.01	-6.64	1e-17	17	1.26585e-16			577634	2		0	561734	648662	534832	593983					1	0	0	1	0	0	0	0	592922	532188	577420	728695	601572	475496	602760	585334
Q9UID3	VPS51	Vacuolar protein sorting-associated protein 51 homolog OS=Homo sapiens GN=VPS51 PE=1 SV=2	32.866	12		86	42	9	6	6	0.01	-6.64	1e-17	17	1.26585e-16			664430	2		0	667136	605451	661735	719724					0	2	0	1	0	0	0	0	881254	505042	549738	666810	577015	758893	729486	710092
Q92769	HDAC2	Histone deacetylase 2 OS=Homo sapiens GN=HDAC2 PE=1 SV=2	32.254	17		55.3	25	16	6	3	0.01	-6.64	1e-17	17	1.26585e-16			226882	1		0	214591	235010	277611	219035					1	0	0	0	0	0	0	0	230325	199931	185530	297685	266985	288659	224788	213428
P42858	HTT	Huntingtin OS=Homo sapiens GN=HTT PE=1 SV=2	31.544	3		347.4	161	11	6	6	0.01	-6.64	1e-17	17	1.26585e-16			336413	1		0	363876	365421	247212	311022					0	1	0	0	0	0	0	0	363744	364009	321341	415549	280570	217819	231056	418663
O95983	MBD3	Methyl-CpG-binding domain protein 3 OS=Homo sapiens GN=MBD3 PE=1 SV=1	30.177	23		32.8	18	17	6	6	0.01	-6.64	1e-17	17	1.26585e-16			226812	1		0	227681	225945	221111	265441					0	1	0	0	0	0	0	0	265048	195582	227248	224649	180998	270113	229490	307025
Q6P3X3	TTC27	Tetratricopeptide repeat protein 27 OS=Homo sapiens GN=TTC27 PE=1 SV=1	28.285	8		96.6	49	11	4	4	0.01	-6.64	1e-17	17	1.26585e-16			606360	1		0	607560	619695	605163	488694					2	0	0	0	0	0	0	0	846780	435921	580822	661170	581943	629309	474422	503394
Q8N9N8	EIF1AD	Probable RNA-binding protein EIF1AD OS=Homo sapiens GN=EIF1AD PE=1 SV=1	26.103	20		19	8	34	2	2	0.01	-6.64	1e-17	17	1.26585e-16			169393	1		0	177578	129114	185860	161586					0	0	0	1	0	0	0	0	208574	151188	164462	101363	215723	160130	158040	165212
Q92747	ARPC1A	Actin-related protein 2/3 complex subunit 1A OS=Homo sapiens GN=ARPC1A PE=2 SV=2	24.391	15	Acetyl [N-Term]	41.5	23	4	3	2	0.01	-6.64	1e-17	17	1.26585e-16			169955	2		0	162699	168722	171197	176829					0	0	1	1	0	0	0	0	151833	174342	184371	154402	143464	204291	213372	146544
Q8TBF4	ZCRB1	Zinc finger CCHC-type and RNA-binding motif-containing protein 1 OS=Homo sapiens GN=ZCRB1 PE=1 SV=2	24.018	23		24.6	11	11	3	3	0.01	-6.64	1e-17	17	1.26585e-16			257253	2		0	302487	268840	246165	222905					1	2	0	0	0	0	0	0	359162	254756	262601	275228	208704	290350	214747	231374
Q9UPM8	AP4E1	AP-4 complex subunit epsilon-1 OS=Homo sapiens GN=AP4E1 PE=1 SV=2	23.374	6		127.2	59	21	4	4	0.01	-6.64	1e-17	17	1.26585e-16			278044	1		0	275276	291141	267453	280839					2	0	0	0	0	0	0	0	313244	241911	261487	324158	333837	214269	338917	232714
Q9P265	DIP2B	Disco-interacting protein 2 homolog B OS=Homo sapiens GN=DIP2B PE=1 SV=3	22.95	5		171.4	85	21	5	5	0.01	-6.64	1e-17	17	1.26585e-16			440588	2		0	419843	433419	458442	447875					0	1	1	0	0	0	0	0	467242	377252	369407	508524	507906	413795	417665	480271
Q53HC0	CCDC92	Coiled-coil domain-containing protein 92 OS=Homo sapiens GN=CCDC92 PE=1 SV=2	22.519	27	Acetyl [N-Term]	36.9	23	14	5	5	0.01	-6.64	1e-17	17	1.26585e-16			152681	2		0	163380	115542	154194	151183					0	0	1	1	0	0	0	0	164959	161816	119286	111915	122766	193667	126941	180054
Q5VU43	PDE4DIP	Myomegalin OS=Homo sapiens GN=PDE4DIP PE=1 SV=1	21.762	3		264.9	151	10	5	5	0.01	-6.64	1e-17	17	1.26585e-16			418557	2		0	444361	359473	405229	432323					1	1	0	0	0	0	0	0	408841	482967	389367	331873	418246	392617	437266	427436
Q8NEM2	SHCBP1	SHC SH2 domain-binding protein 1 OS=Homo sapiens GN=SHCBP1 PE=1 SV=3	21.403	13		75.6	41	6	5	5	0.01	-6.64	1e-17	17	1.26585e-16			281056	1		0	328851	220406	306273	257915					0	1	0	0	0	0	0	0	329814	327891	250088	194247	293079	320062	305674	217618
Q8N5F7	NKAP	NF-kappa-B-activating protein OS=Homo sapiens GN=NKAP PE=1 SV=1	21.377	7		47.1	20	12	3	3	0.01	-6.64	1e-17	17	1.26585e-16			201032	1		0	209697	188629	207199	195049					0	2	0	0	0	0	0	0	208877	210521	193688	183702	229213	187300	189396	200870
P53041	PPP5C	Serine/threonine-protein phosphatase 5 OS=Homo sapiens GN=PPP5C PE=1 SV=1	19.033	9		56.8	31	10	3	3	0.01	-6.64	1e-17	17	1.26585e-16			81458.3	2		0	78845.2	84158	94043	74104.3					0	1	0	1	0	0	0	0	62951.6	98751.4	87078.6	81335.4	99137.4	89210.4	66706.7	82322.4
Q9Y2X7	GIT1	ARF GTPase-activating protein GIT1 OS=Homo sapiens GN=GIT1 PE=1 SV=2	18.662	8		84.3	48	7	4	3	0.01	-6.64	1e-17	17	1.26585e-16			309828	2		0	281006	336715	285089	347285					1	2	0	0	0	0	0	0	330646	238819	366037	309741	349711	232408	334496	360564
Q86WB0	ZC3HC1	Nuclear-interacting partner of ALK OS=Homo sapiens GN=ZC3HC1 PE=1 SV=1	18.185	10		55.2	29	8	3	3	0.01	-6.64	1e-17	17	1.26585e-16			316659	2		0	243028	325807	325887	307767					1	1	0	0	0	0	0	0	259812	227328	335096	316777	358890	295918	394046	240379
P49902	NT5C2	Cytosolic purine 5'-nucleotidase OS=Homo sapiens GN=NT5C2 PE=1 SV=1	18.041	9		64.9	34	4	3	3	0.01	-6.64	1e-17	17	1.26585e-16			185359	1		0	221830	184071	186656	157949					1	0	0	0	0	0	0	0	207733	236883	215088	157527	180829	192671	197517	126307
Q03468	ERCC6	DNA excision repair protein ERCC-6 OS=Homo sapiens GN=ERCC6 PE=1 SV=1	18.023	3		168.3	77	11	3	3	0.01	-6.64	1e-17	17	1.26585e-16			446562	1		0	449667	446103	447021	405875					0	2	0	0	0	0	0	0	478393	422666	525292	378852	428622	466210	470238	350321
Q12965	MYO1E	Unconventional myosin-Ie OS=Homo sapiens GN=MYO1E PE=1 SV=2	17.775	6		127	64	6	4	4	0.01	-6.64	1e-17	17	1.26585e-16			530318	2		0	465730	596364	514639	546474					1	2	0	0	0	0	0	0	550578	393957	692839	513322	638233	414979	586456	509218
O94919	ENDOD1	Endonuclease domain-containing 1 protein OS=Homo sapiens GN=ENDOD1 PE=1 SV=2	16.42	10		55	26	13	3	3	0.01	-6.64	1e-17	17	1.26585e-16			336804	1		0	364602	216813	343737	330012					1	0	0	0	0	0	0	0	356930	372440	240926	195113	396694	297849	290395	375034
O43513	MED7	Mediator of RNA polymerase II transcription subunit 7 OS=Homo sapiens GN=MED7 PE=1 SV=1	16.358	20		27.2	16	15	2	2	0.01	-6.64	1e-17	17	1.26585e-16			649631	2		0	616483	510809	684562	700137					0	1	1	0	0	0	0	0	557451	681766	691251	377468	585584	800270	714081	686466
P42695	NCAPD3	Condensin-2 complex subunit D3 OS=Homo sapiens GN=NCAPD3 PE=1 SV=2	15.597	3		168.8	77	9	3	3	0.01	-6.64	1e-17	17	1.26585e-16			286159	1		0	301722	374937	271398	267490					0	1	0	0	0	0	0	0	241083	377613	327745	428924	193454	380745	297858	240219
P49069	CAMLG	Calcium signal-modulating cyclophilin ligand OS=Homo sapiens GN=CAMLG PE=1 SV=1	15.357	17	Acetyl [N-Term]	32.9	83	9	2	2	0.01	-6.64	1e-17	17	1.26585e-16			373737	2		0	352990	345239	407607	395703					1	1	0	0	0	0	0	0	338524	368074	360005	331079	399880	415483	476877	328347
O15287	FANCG	Fanconi anemia group G protein OS=Homo sapiens GN=FANCG PE=1 SV=1	14.959	7		68.5	43	11	3	3	0.01	-6.64	1e-17	17	1.26585e-16			195027	1		0	203324	187069	178374	223131					0	1	0	0	0	0	0	0	214277	192930	194774	179670	173344	183551	205506	242268
Q9Y3L3	SH3BP1	SH3 domain-binding protein 1 OS=Homo sapiens GN=SH3BP1 PE=1 SV=3	14.835	6		75.7	36	6	3	3	0.01	-6.64	1e-17	17	1.26585e-16			383193	2		0	449192	385447	380952	355764					1	1	0	0	0	0	0	0	439667	458924	421793	352232	447138	324563	300049	421826
Q9H1U4	MEGF9	Multiple epidermal growth factor-like domains protein 9 OS=Homo sapiens GN=MEGF9 PE=2 SV=3	14.722	6		62.9	19	6	2	2	0.01	-6.64	1e-17	17	1.26585e-16			279426	2		0	268368	318814	190393	290939					0	0	1	2	0	0	0	0	277044	259964	309021	328917	136244	266062	307353	275401
Q6P1K2	PMF1	Polyamine-modulated factor 1 OS=Homo sapiens GN=PMF1 PE=1 SV=2	14.603	15	Acetyl [N-Term]	23.3	15	16	2	2	0.01	-6.64	1e-17	17	1.26585e-16			238879	1		0	228580	237538	240228	253817					0	2	0	0	0	0	0	0	276967	188646	190521	296157	216488	266571	332665	193657
Q8WUY3	PRUNE2	Protein prune homolog 2 OS=Homo sapiens GN=PRUNE2 PE=1 SV=3	14.587	1		340.4	122	11	3	3	0.01	-6.64	1e-17	17	1.26585e-16			229572	1		0	271157	238875	220631	199769					0	1	0	0	0	0	0	0	241555	304387	232929	244973	227885	213607	173937	229436
P0CG30	GSTT2B	Glutathione S-transferase theta-2B OS=Homo sapiens GN=GSTT2B PE=1 SV=1	14.016	15		27.5	12	6	3	3	0.01	-6.64	1e-17	17	1.26585e-16			352486	1		0	399389	318621	389951	285299					0	1	0	0	0	0	0	0	382668	416840	337444	300847	425546	357334	247235	329223
Q92620	DHX38	Pre-mRNA-splicing factor ATP-dependent RNA helicase PRP16 OS=Homo sapiens GN=DHX38 PE=1 SV=2	13.271	4		140.4	69	3	3	3	0.01	-6.64	1e-17	17	1.26585e-16			447670	2		0	345268	479037	418357	488886					1	1	0	0	0	0	0	0	282361	422189	359157	638929	273632	639628	583022	409949
Q6P6C2	ALKBH5	RNA demethylase ALKBH5 OS=Homo sapiens GN=ALKBH5 PE=1 SV=2	12.838	7		44.2	21	1	1	1	0.01	-6.64	1e-17	17	1.26585e-16			775018	2		0	683166	992487	864874	694498					1	1	0	0	0	0	0	0	640584	728578	954680	1.03179e+06	1.08822e+06	687371	622279	775098
Q69YN2	CWF19L1	CWF19-like protein 1 OS=Homo sapiens GN=CWF19L1 PE=1 SV=2	12.685	7		60.6	31	4	3	3	0.01	-6.64	1e-17	17	1.26585e-16			192398	1		0	167902	179748	230039	205938					0	1	0	0	0	0	0	0	184222	153027	186715	173042	238774	221623	222316	190767
Q8NBF2	NHLRC2	NHL repeat-containing protein 2 OS=Homo sapiens GN=NHLRC2 PE=1 SV=1	12.015	6		79.4	30	6	3	3	0.01	-6.64	1e-17	17	1.26585e-16			412746	2		0	442008	364551	388160	438890					2	2	0	0	0	0	0	0	276967	705394	404882	328236	463330	325185	425885	452292
P0DJ93	SMIM13	Small integral membrane protein 13 OS=Homo sapiens GN=SMIM13 PE=3 SV=1	11.834	46		10.3	2	4	3	3	0.01	-6.64	1e-17	17	1.26585e-16			91095.3	2		0	89805.4	72777.7	102646	92403.7					0	1	0	1	0	0	0	0	80864.8	99734.6	81360.4	65100.3	93929.1	112171	78739.9	108439
Q6UXD5	SEZ6L2	Seizure 6-like protein 2 OS=Homo sapiens GN=SEZ6L2 PE=1 SV=2	11.827	4		97.5	30	10	2	2	0.01	-6.64	1e-17	17	1.26585e-16			265506	1		0	246598	256246	275100	289668					0	2	0	0	0	0	0	0	167876	362236	255736	256757	215369	351397	341806	245482
Q9UPU5	USP24	Ubiquitin carboxyl-terminal hydrolase 24 OS=Homo sapiens GN=USP24 PE=1 SV=3	11.699	1		294.2	150	2	2	2	0.01	-6.64	1e-17	17	1.26585e-16			364049	2		0	361660	366455	352173	439286					0	1	1	0	0	0	0	0	334762	390718	398119	337310	338116	366814	449049	429734
O94762	RECQL5	ATP-dependent DNA helicase Q5 OS=Homo sapiens GN=RECQL5 PE=1 SV=2	11.638	5		108.8	63	3	3	3	0.01	-6.64	1e-17	17	1.26585e-16			321550	1		0	324201	315429	417842	318920					0	1	0	0	0	0	0	0	363557	289105	294396	337965	413978	421742	311777	326228
P78324	SIRPA	Tyrosine-protein phosphatase non-receptor type substrate 1 OS=Homo sapiens GN=SIRPA PE=1 SV=2	11.469	7		54.9	29	14	2	2	0.01	-6.64	1e-17	17	1.26585e-16			451538	1		0	478662	537035	425950	385455					0	1	0	0	0	0	0	0	555463	412479	450486	640213	269451	673346	340973	435740
Q8WZ82	OVCA2	Esterase OVCA2 OS=Homo sapiens GN=OVCA2 PE=1 SV=1	11.41	15		24.4	30	3	2	2	0.01	-6.64	1e-17	17	1.26585e-16			327011	1		0	367999	257590	336884	317426					0	0	1	0	0	0	0	0	394184	343553	279181	237668	316882	358149	261750	384945
Q5JRX3	PITRM1	Presequence protease, mitochondrial OS=Homo sapiens GN=PITRM1 PE=1 SV=3	11.084	4		117.3	64	4	3	3	0.01	-6.64	1e-17	17	1.26585e-16			134246	1		0	112489	136708	134474	134018					0	1	0	0	0	0	0	0	103633	122101	142059	131558	126798	142614	128358	139928
P53384	NUBP1	Cytosolic Fe-S cluster assembly factor NUBP1 OS=Homo sapiens GN=NUBP1 PE=1 SV=2	11.022	12	Acetyl [N-Term]	34.5	13	12	2	2	0.01	-6.64	1e-17	17	1.26585e-16			277699	2		0	252221	291368	317874	264670					1	1	0	0	0	0	0	0	295415	215342	268926	315683	363539	277946	290418	241206
Q9NRX4	PHPT1	14 kDa phosphohistidine phosphatase OS=Homo sapiens GN=PHPT1 PE=1 SV=1	10.809	22		13.8	9	14	2	2	0.01	-6.64	1e-17	17	1.26585e-16			104292	1		0	101935	96683.9	106704	112762					0	0	0	1	0	0	0	0	95290.5	109043	98809.1	94604.4	125503	90720.5	116656	108998
Q96GD0	PDXP	Pyridoxal phosphate phosphatase OS=Homo sapiens GN=PDXP PE=1 SV=2	10.715	11		31.7	18	4	2	2	0.01	-6.64	1e-17	17	1.26585e-16			333403	2		0	279212	363600	305714	418993					1	1	0	0	0	0	0	0	313667	248541	403941	327288	299182	312389	576011	304778
A6ND36	FAM83G	Protein FAM83G OS=Homo sapiens GN=FAM83G PE=1 SV=2	10.694	4		90.8	47	6	3	3	0.01	-6.64	1e-17	17	1.26585e-16			49065.8	2		0	55832.7	55393.2	38913.4	43461.2					1	0	0	2	0	0	0	0	45398.2	68665.5	59731.3	51370.1	34960.5	43313.3	46510.5	40611.8
Q15648	MED1	Mediator of RNA polymerase II transcription subunit 1 OS=Homo sapiens GN=MED1 PE=1 SV=4	10.685	2		168.4	82	6	3	3	0.01	-6.64	1e-17	17	1.26585e-16			407157	2		0	374816	507787	405601	408719					1	2	0	0	0	0	0	0	333878	420773	484244	532475	444678	369958	435648	383455
Q9NUQ7	UFSP2	Ufm1-specific protease 2 OS=Homo sapiens GN=UFSP2 PE=1 SV=3	10.562	9		53.2	25	5	3	3	0.01	-6.64	1e-17	17	1.26585e-16			174998	2		0	218089	182047	168222	157871					1	1	0	0	0	0	0	0	192085	247613	179739	184384	207418	136433	133258	187030
Q14839	CHD4	Chromodomain-helicase-DNA-binding protein 4 OS=Homo sapiens GN=CHD4 PE=1 SV=2	10.505	2		217.9	102	3	3	3	0.01	-6.64	1e-17	17	1.26585e-16			308049	2		0	284333	333744	334287	256771					1	2	0	0	0	0	0	0	216542	373347	390823	285001	284216	393178	266488	247409
P52594	AGFG1	Arf-GAP domain and FG repeat-containing protein 1 OS=Homo sapiens GN=AGFG1 PE=1 SV=2	10.455	4		58.2	19	5	1	1	0.01	-6.64	1e-17	17	1.26585e-16			2.45509e+06	2		0	2.56096e+06	483486	4.45137e+06	2.3536e+06					0	2	2	0	0	0	0	0	1.79395e+06	3.65589e+06	514288	454528	4.25693e+06	4.65468e+06	2.71012e+06	2.04397e+06
Q7Z5Y7	KCTD20	BTB/POZ domain-containing protein KCTD20 OS=Homo sapiens GN=KCTD20 PE=1 SV=1	10.392	5		47.5	22	2	1	1	0.01	-6.64	1e-17	17	1.26585e-16			900668	2		0	851392	1.07944e+06	952795	601914					0	1	0	1	0	0	0	0	979521	740024	883682	1.31856e+06	1.07384e+06	845392	411705	880002
Q86TU7	SETD3	Histone-lysine N-methyltransferase setd3 OS=Homo sapiens GN=SETD3 PE=1 SV=1	10.379	5		67.2	41	4	2	2	0.01	-6.64	1e-17	17	1.26585e-16			283583	1		0	243663	300698	267442	316667					0	2	0	0	0	0	0	0	232462	255403	269865	335055	367146	194814	314077	319279
Q96LR5	UBE2E2	Ubiquitin-conjugating enzyme E2 E2 OS=Homo sapiens GN=UBE2E2 PE=1 SV=1	10.311	13		22.2	11	18	2	2	0.01	-6.64	1e-17	17	1.26585e-16			733065	2		0	573686	811273	746606	719771					2	2	0	0	0	0	0	0	743344	442750	904514	727644	771747	722283	665006	779046
O94804	STK10	Serine/threonine-protein kinase 10 OS=Homo sapiens GN=STK10 PE=1 SV=1	10.244	2		112.1	54	11	1	1	0.01	-6.64	1e-17	17	1.26585e-16			321414	2		0	291777	354061	223382	356941					2	2	0	0	0	0	0	0	298711	285005	341568	367011	239113	208685	293584	433969
Q8N0Z3	SPICE1	Spindle and centriole-associated protein 1 OS=Homo sapiens GN=SPICE1 PE=1 SV=1	10.201	5		96.2	50	6	3	3	0.01	-6.64	1e-17	17	1.26585e-16			728023	2		0	624453	878684	752616	704234					1	0	1	0	0	0	0	0	585306	666218	891408	866142	813450	696332	763713	649388
Q9H871	RMND5A	Protein RMD5 homolog A OS=Homo sapiens GN=RMND5A PE=1 SV=1	10.11	7		44	26	5	2	2	0.01	-6.64	1e-17	17	1.26585e-16			193191	1		0	180704	184646	232986	202132					0	0	1	0	0	0	0	0	175916	185623	201512	169191	214084	253558	220523	185275
Q8WYQ5	DGCR8	Microprocessor complex subunit DGCR8 OS=Homo sapiens GN=DGCR8 PE=1 SV=1	9.647	6		86	41	3	2	2	0.01	-6.64	1e-17	17	1.26585e-16			407322	2		0	399318	461809	415485	302797					1	2	0	0	0	0	0	0	367054	434419	575666	370471	389959	442682	255261	359184
Q8WVV9	HNRNPLL	Heterogeneous nuclear ribonucleoprotein L-like OS=Homo sapiens GN=HNRNPLL PE=1 SV=1	9.594	6		60	31	12	3	2	0.01	-6.64	1e-17	17	1.26585e-16			279897	1		0	301938	293721	250779	266723					0	2	0	0	0	0	0	0	320383	284555	310603	277756	237859	264400	285456	249220
Q9UJF2	RASAL2	Ras GTPase-activating protein nGAP OS=Homo sapiens GN=RASAL2 PE=1 SV=2	9.536	2		128.5	78	2	2	2	0.01	-6.64	1e-17	17	1.26585e-16			304176	2		0	256784	390346	262685	352219					2	2	0	0	0	0	0	0	193467	340823	455191	334738	291312	236871	355174	349289
P13716	ALAD	Delta-aminolevulinic acid dehydratase OS=Homo sapiens GN=ALAD PE=1 SV=1	9.337	10		36.3	17	2	2	2	0.01	-6.64	1e-17	17	1.26585e-16			295152	1		0	214540	298957	322277	291395					0	1	0	0	0	0	0	0	214644	214436	270286	330669	331314	313487	290243	292551
Q6UXN9	WDR82	WD repeat-containing protein 82 OS=Homo sapiens GN=WDR82 PE=1 SV=1	9.177	7		35.1	20	4	2	2	0.01	-6.64	1e-17	17	1.26585e-16			217190	2		0	266369	205006	182910	230099					0	0	1	2	0	0	0	0	274055	258900	247554	169772	150671	222046	268388	197272
Q13642	FHL1	Four and a half LIM domains protein 1 OS=Homo sapiens GN=FHL1 PE=1 SV=4	9.173	7		36.2	24	6	2	2	0.01	-6.64	1e-17	17	1.26585e-16			495181	2		0	518172	483208	496391	493974					1	1	0	0	0	0	0	0	518208	518136	465154	501963	484311	508773	366478	665824
Q86W33	TPRA1	Transmembrane protein adipocyte-associated 1 OS=Homo sapiens GN=TPRA1 PE=2 SV=1	8.9	6		41	12	5	1	1	0.01	-6.64	1e-17	17	1.26585e-16			265059	1		0	295771	248211	276441	254146					0	0	1	0	0	0	0	0	315839	276979	271117	227241	269471	283592	271825	237618
Q9GZU1	MCOLN1	Mucolipin-1 OS=Homo sapiens GN=MCOLN1 PE=1 SV=1	8.745	7		65	28	5	3	3	0.01	-6.64	1e-17	17	1.26585e-16			619740	2		0	518955	624885	614636	628687					1	0	0	1	0	0	0	0	494879	544203	622098	627685	618713	610587	637033	620449
O75071	EFCAB14	EF-hand calcium-binding domain-containing protein 14 OS=Homo sapiens GN=EFCAB14 PE=1 SV=1	8.67	6		55	32	12	2	2	0.01	-6.64	1e-17	17	1.26585e-16			371611	1		0	294739	346646	398373	431689					0	1	0	0	0	0	0	0	464855	186877	405263	296507	422937	375236	425289	438185
O95210	STBD1	Starch-binding domain-containing protein 1 OS=Homo sapiens GN=STBD1 PE=1 SV=1	8.652	6		39	27	10	1	1	0.01	-6.64	1e-17	17	1.26585e-16			362393	1		0	417358	314667	288498	463403					0	0	1	0	0	0	0	0	369050	471989	246807	401184	248910	334382	455407	471540
O94927	HAUS5	HAUS augmin-like complex subunit 5 OS=Homo sapiens GN=HAUS5 PE=1 SV=2	8.595	3		71.6	40	2	2	2	0.01	-6.64	1e-17	17	1.26585e-16			279981	1		0	278430	266615	329379	281541					1	0	0	0	0	0	0	0	272150	284855	208330	341206	304593	356183	303362	261290
P53602	MVD	Diphosphomevalonate decarboxylase OS=Homo sapiens GN=MVD PE=1 SV=1	8.541	11		43.4	23	2	2	2	0.01	-6.64	1e-17	17	1.26585e-16			368701	1		0	325309	395524	382839	355085					0	0	1	0	0	0	0	0	295321	358343	479633	326164	452632	323807	277852	453786
Q6NW29	RWDD4	RWD domain-containing protein 4 OS=Homo sapiens GN=RWDD4 PE=1 SV=3	8.531	12	Acetyl [N-Term]	21.2	7	4	2	2	0.01	-6.64	1e-17	17	1.26585e-16			247569	2		0	188332	253954	242148	253111					1	2	0	0	0	0	0	0	215987	164218	245802	262375	228033	257135	205666	311500
P28161	GSTM2	Glutathione S-transferase Mu 2 OS=Homo sapiens GN=GSTM2 PE=1 SV=2	8.486	10		25.7	18	14	2	1	0.01	-6.64	1e-17	17	1.26585e-16			316942	1		0	327209	306997	394896	258148					1	0	0	0	0	0	0	0	317655	337051	321514	293134	372531	418603	233249	285705
Q96DA0	ZG16B	Zymogen granule protein 16 homolog B OS=Homo sapiens GN=ZG16B PE=1 SV=3	8.419	18		22.7	13	2	2	2	0.01	-6.64	1e-17	17	1.26585e-16			3.19673e+06	2		0	3.32858e+06	4.40696e+06	2.5143e+06	3.0701e+06					2	0	1	0	0	0	0	0	3.84994e+06	2.87782e+06	4.8201e+06	4.02924e+06	2.24882e+06	2.81113e+06	3.00849e+06	3.13297e+06
O14646	CHD1	Chromodomain-helicase-DNA-binding protein 1 OS=Homo sapiens GN=CHD1 PE=1 SV=2	8.404	2		196.6	104	3	2	2	0.01	-6.64	1e-17	17	1.26585e-16			220845	1		0	200877	220521	221169	240926					0	1	0	0	0	0	0	0	217932	185156	211829	229571	208238	234903	217590	266765
Q7Z2E3	APTX	Aprataxin OS=Homo sapiens GN=APTX PE=1 SV=2	8.202	10		40.7	20	3	2	2	0.01	-6.64	1e-17	17	1.26585e-16			583321	1		0	631595	534647	547909	621023					0	1	0	0	0	0	0	0	638766	624504	589791	484659	654542	458647	656331	587614
P17931	LGALS3	Galectin-3 OS=Homo sapiens GN=LGALS3 PE=1 SV=5	8.195	12		26.1	11	16	3	3	0.01	-6.64	1e-17	17	1.26585e-16			177162	1		0	166253	165283	206157	188786					0	1	0	0	0	0	0	0	230683	119818	156677	174361	230212	184615	210948	168953
Q00613	HSF1	Heat shock factor protein 1 OS=Homo sapiens GN=HSF1 PE=1 SV=1	7.974	3		57.2	24	12	1	1	0.01	-6.64	1e-17	17	1.26585e-16			326473	2		0	297114	383951	311731	341911					1	1	0	0	0	0	0	0	284113	310711	346023	426036	266052	365253	508546	229878
Q9NUQ8	ABCF3	ATP-binding cassette sub-family F member 3 OS=Homo sapiens GN=ABCF3 PE=1 SV=2	7.953	4		79.7	42	3	2	2	0.01	-6.64	1e-17	17	1.26585e-16			283630	2		0	304026	313801	264602	246785					2	1	0	0	0	0	0	0	365237	253074	279862	351855	304935	229604	156427	389338
P35555	FBN1	Fibrillin-1 OS=Homo sapiens GN=FBN1 PE=1 SV=3	7.679	1		312	162	4	2	2	0.01	-6.64	1e-17	17	1.26585e-16			315755	2		0	206848	361017	309572	322062					0	0	2	2	0	0	0	0	135260	316325	333134	391234	306358	312820	341557	303679
Q02224	CENPE	Centromere-associated protein E OS=Homo sapiens GN=CENPE PE=1 SV=2	7.317	1		316.2	204	2	2	2	0.01	-6.64	1e-17	17	1.26585e-16			391614	2		0	312569	492586	283158	490649					1	2	0	0	0	0	0	0	330438	295666	386411	627934	309346	259186	494771	486562
P61266	STX1B	Syntaxin-1B OS=Homo sapiens GN=STX1B PE=1 SV=1	7.235	5		33.2	20	9	1	1	0.01	-6.64	1e-17	17	1.26585e-16			219781	1		0	203457	246599	209737	230306					1	0	0	0	0	0	0	0	188378	219744	235891	257793	164583	267280	229675	230940
Q4G148	GXYLT1	Glucoside xylosyltransferase 1 OS=Homo sapiens GN=GXYLT1 PE=1 SV=2	7.234	5		50.5	25	8	2	2	0.01	-6.64	1e-17	17	1.26585e-16			254112	2		0	284121	301736	227272	202318					1	2	0	0	0	0	0	0	223937	360478	250560	363364	184947	279284	184183	222237
Q9NXF7	DCAF16	DDB1- and CUL4-associated factor 16 OS=Homo sapiens GN=DCAF16 PE=1 SV=1	7.216	7		24.2	11	4	1	1	0.01	-6.64	1e-17	17	1.26585e-16			365570	1		0	348570	444936	339649	383398					1	0	0	0	0	0	0	0	328567	369791	410720	482002	354588	325339	413153	355787
Q13137	CALCOCO2	Calcium-binding and coiled-coil domain-containing protein 2 OS=Homo sapiens GN=CALCOCO2 PE=1 SV=1	7.168	5		52.2	30	2	2	2	0.01	-6.64	1e-17	17	1.26585e-16			243091	2		0	242447	323586	239928	243737					0	2	1	0	0	0	0	0	198324	296387	400372	261527	216203	266255	233296	254645
Q8TCZ2	CD99L2	CD99 antigen-like protein 2 OS=Homo sapiens GN=CD99L2 PE=1 SV=1	7.159	6		28	13	3	1	1	0.01	-6.64	1e-17	17	1.26585e-16			373334	1		0	339987	325024	437650	409953					0	2	0	0	0	0	0	0	369312	312990	437046	241715	492328	389046	436191	385292
P53794	SLC5A3	Sodium/myo-inositol cotransporter OS=Homo sapiens GN=SLC5A3 PE=1 SV=2	7.134	3		79.6	25	2	2	2	0.01	-6.64	1e-17	17	1.26585e-16			334376	1		0	328087	340784	371286	275552					0	1	0	0	0	0	0	0	233141	461701	382461	303649	451358	305418	189131	401460
Q9BV20	MRI1	Methylthioribose-1-phosphate isomerase OS=Homo sapiens GN=MRI1 PE=1 SV=1	6.686	6		39.1	23	4	2	2	0.01	-6.64	1e-17	17	1.26585e-16			308909	1		0	276496	323354	307920	309902					2	0	0	0	0	0	0	0	234521	325984	299361	349269	330987	286461	280561	342311
Q9H9S4	CAB39L	Calcium-binding protein 39-like OS=Homo sapiens GN=CAB39L PE=1 SV=3	6.608	5		39.1	23	4	2	1	0.01	-6.64	1e-17	17	1.26585e-16			248929	1		0	302994	244890	243580	253035					1	0	0	0	0	0	0	0	261832	350627	318878	188069	239414	247819	258313	247865
P48553	TRAPPC10	Trafficking protein particle complex subunit 10 OS=Homo sapiens GN=TRAPPC10 PE=1 SV=2	6.539	1		142.1	68	2	1	1	0.01	-6.64	1e-17	17	1.26585e-16			1.20481e+06	2		0	1.32859e+06	1.00882e+06	1.18788e+06	1.22198e+06					2	1	0	0	0	0	0	0	1.25733e+06	1.40389e+06	835109	1.21866e+06	884181	1.59588e+06	1.25514e+06	1.18969e+06
Q9UHR6	ZNHIT2	Zinc finger HIT domain-containing protein 2 OS=Homo sapiens GN=ZNHIT2 PE=1 SV=1	6.479	6		42.9	23	8	2	2	0.01	-6.64	1e-17	17	1.26585e-16			550939	2		0	501214	663600	455909	605598					2	2	0	0	0	0	0	0	568395	441973	653056	674314	436196	476512	568685	644906
Q12882	DPYD	Dihydropyrimidine dehydrogenase [NADP(+)] OS=Homo sapiens GN=DPYD PE=1 SV=2	6.32	2		111.3	61	6	2	2	0.01	-6.64	1e-17	17	1.26585e-16			322663	2		0	213848	309994	370490	335850					1	2	0	0	0	0	0	0	221923	206067	306709	313313	326657	420206	322056	350234
Q8IWB1	ITPRIP	Inositol 1,4,5-trisphosphate receptor-interacting protein OS=Homo sapiens GN=ITPRIP PE=1 SV=1	6.204	4		62	36	1	1	1	0.01	-6.64	1e-17	17	1.26585e-16			265479	1		0	261650	297923	269364	239294					1	0	0	0	0	0	0	0	250440	273361	309433	286841	232915	311517	235620	243025
Q06546	GABPA	GA-binding protein alpha chain OS=Homo sapiens GN=GABPA PE=1 SV=1	5.952	3		51.3	23	8	1	1	0.01	-6.64	1e-17	17	1.26585e-16			331120	1		0	292514	365602	299891	389036					0	1	0	0	0	0	0	0	244384	350123	332730	401721	230674	389876	344748	439014
Q68D91	MBLAC2	Metallo-beta-lactamase domain-containing protein 2 OS=Homo sapiens GN=MBLAC2 PE=1 SV=3	5.933	10		31.4	21	2	2	2	0.01	-6.64	1e-17	17	1.26585e-16			553534	1		0	525018	584130	420294	583598					1	0	0	0	0	0	0	0	541662	508885	506134	674144	330893	533851	606140	561895
Q96II8	LRCH3	Leucine-rich repeat and calponin homology domain-containing protein 3 OS=Homo sapiens GN=LRCH3 PE=1 SV=2	5.799	4		86	38	3	2	2	0.01	-6.64	1e-17	17	1.26585e-16			104019	2		0	101722	106368	90222.3	111915					1	1	0	0	0	0	0	0	92544.7	111810	102209	110696	84374.7	96475.2	113176	110669
Q9Y624	F11R	Junctional adhesion molecule A OS=Homo sapiens GN=F11R PE=1 SV=1	5.675	4		32.6	18	5	1	1	0.01	-6.64	1e-17	17	1.26585e-16			196885	1		0	203043	190913	187654	211550					0	1	0	0	0	0	0	0	197523	208718	186026	195928	261269	134780	239518	186848
Q8IWZ8	SUGP1	SURP and G-patch domain-containing protein 1 OS=Homo sapiens GN=SUGP1 PE=1 SV=2	5.498	3		72.4	40	1	1	1	0.01	-6.64	1e-17	17	1.26585e-16			333712	2		0	347672	298861	320313	462729					0	1	1	0	0	0	0	0	288743	418628	354666	251837	367452	279221	472116	453529
O43708	GSTZ1	Maleylacetoacetate isomerase OS=Homo sapiens GN=GSTZ1 PE=1 SV=3	5.077	6		24.2	13	1	1	1	0.01	-6.64	1e-17	17	1.26585e-16			296363	2		0	216928	291984	312060	300807					1	1	0	0	0	0	0	0	289853	162351	262335	324984	328947	296040	287352	314893
P0CG34	TMSB15A	Thymosin beta-15A OS=Homo sapiens GN=TMSB15A PE=1 SV=1	5.067	31	Acetyl [N-Term]	5.2	5	2	1	1	0.01	-6.64	1e-17	17	1.26585e-16			234310	1		0	297254	182305	214690	255723					0	0	0	1	0	0	0	0	295259	299263	168082	197732	157255	293104	238376	274333
Q8N1B4	VPS52	Vacuolar protein sorting-associated protein 52 homolog OS=Homo sapiens GN=VPS52 PE=1 SV=1	4.849	2		82.2	44	3	1	1	0.01	-6.64	1e-17	17	1.26585e-16			438616	1		0	406001	452024	425605	452073					0	1	0	0	0	0	0	0	385944	427099	428290	477073	479025	378142	468109	436586
Q13671	RIN1	Ras and Rab interactor 1 OS=Homo sapiens GN=RIN1 PE=1 SV=4	4.686	1		84	39	5	1	1	0.01	-6.64	1e-17	17	1.26585e-16			329228	2		0	278242	389556	205721	428256					1	1	0	0	0	0	0	0	302895	255595	327017	464055	192566	219775	514258	356636
Q9ULH7	MKL2	MKL/myocardin-like protein 2 OS=Homo sapiens GN=MKL2 PE=1 SV=3	4.6	2		118.1	45	3	1	1	0.01	-6.64	1e-17	17	1.26585e-16			243968	1		0	259030	295342	222719	229782					0	1	0	0	0	0	0	0	349097	192201	242447	359778	270337	183488	191356	275925
O94886	TMEM63A	CSC1-like protein 1 OS=Homo sapiens GN=TMEM63A PE=1 SV=3	4.504	1		92.1	38	1	1	1	0.01	-6.64	1e-17	17	1.26585e-16			319938	1		0	337495	303295	452973	281136					1	0	0	0	0	0	0	0	336541	338452	314659	292341	443925	462205	240597	328506
O75170	PPP6R2	Serine/threonine-protein phosphatase 6 regulatory subunit 2 OS=Homo sapiens GN=PPP6R2 PE=1 SV=2	4.387	1		104.9	52	2	1	1	0.01	-6.64	1e-17	17	1.26585e-16			229564	2		0	222578	273391	227726	231417					1	1	0	0	0	0	0	0	226768	218464	244475	305726	191996	270105	247705	216199
Q96SZ5	ADO	2-aminoethanethiol dioxygenase OS=Homo sapiens GN=ADO PE=1 SV=2	4.338	4		29.7	17	1	1	1	0.01	-6.64	1e-17	17	1.26585e-16			338636	1		0	360655	317962	372657	308032					0	2	0	0	0	0	0	0	374086	347707	345231	292846	371323	373995	387227	245034
Q9UJY4	GGA2	ADP-ribosylation factor-binding protein GGA2 OS=Homo sapiens GN=GGA2 PE=1 SV=3	4.299	3		67.1	26	4	2	1	0.01	-6.64	1e-17	17	1.26585e-16			114839	2		0	114990	114689	154414	102495					0	0	2	1	0	0	0	0	146568	90215.1	106264	123783	123352	193298	85617.9	122698
Q92633	LPAR1	Lysophosphatidic acid receptor 1 OS=Homo sapiens GN=LPAR1 PE=1 SV=3	4.255	3		41.1	13	1	1	1	0.01	-6.64	1e-17	17	1.26585e-16			176900	1		0	148074	160627	194977	194820					1	0	0	0	0	0	0	0	192537	113879	194464	132678	257430	147675	231184	164177
P47224	RABIF	Guanine nucleotide exchange factor MSS4 OS=Homo sapiens GN=RABIF PE=1 SV=2	4.097	13	Acetyl [N-Term]	13.8	26	6	1	1	0.01	-6.64	1e-17	17	1.26585e-16			362764	1		0	335192	392604	310320	432530					1	0	0	0	0	0	0	0	336027	334359	397880	387399	326615	294837	373888	500369
Q9NX47	MARCH5	E3 ubiquitin-protein ligase MARCH5 OS=Homo sapiens GN=MARCH5 PE=1 SV=1	3.976	6		31.2	17	9	1	1	0.01	-6.64	1e-17	17	1.26585e-16			410732	2		0	298453	507730	332266	579966					2	0	0	2	0	0	0	0	300518	296401	447852	575614	347293	317888	566365	593894
O15111	CHUK	Inhibitor of nuclear factor kappa-B kinase subunit alpha OS=Homo sapiens GN=CHUK PE=1 SV=2	3.971	2		84.6	42	1	1	1	0.01	-6.64	1e-17	17	1.26585e-16			290339	2		0	263966	313076	269252	314372					1	1	0	0	0	0	0	0	286298	243376	310056	316126	292843	247562	319781	309053
Q08AD1	CAMSAP2	Calmodulin-regulated spectrin-associated protein 2 OS=Homo sapiens GN=CAMSAP2 PE=1 SV=3	3.952	1		168	89	3	1	1	0.01	-6.64	1e-17	17	1.26585e-16			278117	2		0	298515	259114	192473	315021					1	2	0	0	0	0	0	0	334938	266053	257357	260882	284080	130406	320433	309701
Q3B7T1	EDRF1	Erythroid differentiation-related factor 1 OS=Homo sapiens GN=EDRF1 PE=1 SV=1	3.869	1		138.4	71	2	1	1	0.01	-6.64	1e-17	17	1.26585e-16			360508	1		0	375850	351200	370064	317219					0	1	0	0	0	0	0	0	407214	346903	359498	343093	347581	394000	314940	319515
Q9C005	DPY30	Protein dpy-30 homolog OS=Homo sapiens GN=DPY30 PE=1 SV=1	3.788	29	Acetyl [N-Term]	11.2	6	6	1	1	0.01	-6.64	1e-17	17	1.26585e-16			662941	1		0	654620	690669	601314	671369					0	1	0	0	0	0	0	0	735484	582646	793529	601143	599952	602680	676061	666709
Q9NVR2	INTS10	Integrator complex subunit 10 OS=Homo sapiens GN=INTS10 PE=1 SV=2	3.693	2		82.2	25	2	1	1	0.01	-6.64	1e-17	17	1.26585e-16			343299	2		0	519650	363529	324195	301513					2	2	0	0	0	0	0	0	334506	807269	373654	353679	440375	238665	274988	330597
O43731	KDELR3	ER lumen protein-retaining receptor 3 OS=Homo sapiens GN=KDELR3 PE=2 SV=1	3.62	8		25	8	2	2	2	0.01	-6.64	1e-17	17	1.26585e-16			369055	1		0	404436	381292	357211	256688					0	1	0	0	0	0	0	0	455245	359297	402314	361369	403486	316242	245725	268139
Q9UBG3	CRNN	Cornulin OS=Homo sapiens GN=CRNN PE=1 SV=1	3.451	3		53.5	27	1	1	1	0.01	-6.64	1e-17	17	1.26585e-16			654638	2		0	359356	716876	800790	597804					2	0	2	0	0	0	0	0	428629	301279	778430	660189	911951	703179	564352	633238
Q96PE2	ARHGEF17	Rho guanine nucleotide exchange factor 17 OS=Homo sapiens GN=ARHGEF17 PE=1 SV=1	3.432	1		221.5	102	1	1	1	0.01	-6.64	1e-17	17	1.26585e-16			288520	2		0	269595	308774	376740	267294					1	2	0	0	0	0	0	0	233367	311448	291349	327241	321124	441988	202587	352667
O43299	AP5Z1	AP-5 complex subunit zeta-1 OS=Homo sapiens GN=AP5Z1 PE=1 SV=2	3.418	1		88.5	49	2	1	1	0.01	-6.64	1e-17	17	1.26585e-16			174382	1		0	143397	158543	203028	191804					0	1	0	0	0	0	0	0	158286	129908	165979	151440	155119	265734	192567	191044
Q9NVM9	INTS13	Integrator complex subunit 13 OS=Homo sapiens GN=INTS13 PE=1 SV=2	3.414	2		80.2	48	2	1	1	0.01	-6.64	1e-17	17	1.26585e-16			303368	2		0	323770	284251	276723	360779					2	2	0	0	0	0	0	0	395142	265289	301030	268407	277753	275697	424861	306363
P00750	PLAT	Tissue-type plasminogen activator OS=Homo sapiens GN=PLAT PE=1 SV=1	3.322	2		62.9	34	2	1	1	0.01	-6.64	1e-17	17	1.26585e-16			196149	2		0	154201	231814	195855	196443					1	2	0	0	0	0	0	0	176322	134855	191510	280600	234979	163246	224405	171965
Q14439	GPR176	G-protein coupled receptor 176 OS=Homo sapiens GN=GPR176 PE=2 SV=1	3.271	3		57	17	1	1	1	0.01	-6.64	1e-17	17	1.26585e-16			442329	2		0	442581	458961	442076	439977					2	1	0	0	0	0	0	0	452970	432431	443441	475024	426477	458246	418663	462377
Q6L8Q7	PDE12	2',5'-phosphodiesterase 12 OS=Homo sapiens GN=PDE12 PE=1 SV=2	3.158	2		67.3	26	1	1	1	0.01	-6.64	1e-17	17	1.26585e-16			305884	1		0	290626	335911	223324	321942					0	1	0	0	0	0	0	0	312394	270376	301331	374459	143565	347393	282132	367370
Q9UFW8	CGGBP1	CGG triplet repeat-binding protein 1 OS=Homo sapiens GN=CGGBP1 PE=1 SV=2	3.147	6		18.8	12	1	1	1	0.01	-6.64	1e-17	17	1.26585e-16			148853	2		0	126561	159520	154168	143722					0	1	0	1	0	0	0	0	124796	128351	128792	197581	142363	166951	114181	180907
Q32MK0	MYLK3	Myosin light chain kinase 3 OS=Homo sapiens GN=MYLK3 PE=1 SV=3	2.936	1		88.3	47	10	1	1	0.01	-6.64	1e-17	17	1.26585e-16			361504	1		0	349643	373767	282407	424007					2	0	0	0	0	0	0	0	342829	356593	293749	475580	278925	285933	375541	478727
Q96DR5	BPIFA2	BPI fold-containing family A member 2 OS=Homo sapiens GN=BPIFA2 PE=1 SV=2	2.873	5		27	28	1	1	1	0.01	-6.64	1e-17	17	1.26585e-16			1.29721e+06	1		0	1.34219e+06	1.25374e+06	1.23056e+06	1.57231e+06					2	0	0	0	0	0	0	0	1.42991e+06	1.25985e+06	1.54983e+06	1.01422e+06	1.08526e+06	1.39531e+06	1.79334e+06	1.37851e+06
O43310	CTIF	CBP80/20-dependent translation initiation factor OS=Homo sapiens GN=CTIF PE=1 SV=1	2.833	2		67.5	39	1	1	1	0.01	-6.64	1e-17	17	1.26585e-16			297244	2		0	229656	297462	316098	297026					1	2	0	0	0	0	0	0	226847	232500	293014	301977	256279	389879	270374	326304
Q92844	TANK	TRAF family member-associated NF-kappa-B activator OS=Homo sapiens GN=TANK PE=1 SV=2	2.796	3		47.8	26	1	1	1	0.01	-6.64	1e-17	17	1.26585e-16			305025	1		0	282753	348607	329051	218782					1	0	0	0	0	0	0	0	254563	314064	406820	298724	405913	266743	229674	208406
O14981	BTAF1	TATA-binding protein-associated factor 172 OS=Homo sapiens GN=BTAF1 PE=1 SV=2	2.747	1		206.8	100	1	1	1	0.01	-6.64	1e-17	17	1.26585e-16			438566	2		0	440935	436210	463362	372209					1	1	0	0	0	0	0	0	366753	530121	541818	351186	442078	485671	342215	404831
Q8NDZ4	C3orf58	Deleted in autism protein 1 OS=Homo sapiens GN=C3orf58 PE=1 SV=1	2.531	2		49.5	24	1	1	1	0.01	-6.64	1e-17	17	1.26585e-16			193193	2		0	194912	216583	191489	166543					2	2	0	0	0	0	0	0	225906	168171	275134	170492	188058	194982	171677	161563
Q96HI0	SENP5	Sentrin-specific protease 5 OS=Homo sapiens GN=SENP5 PE=1 SV=3	2.392	3		86.6	46	2	1	1	0.01	-6.64	1e-17	17	1.26585e-16			335941	2		0	301431	305182	369799	409652					0	2	2	0	0	0	0	0	294758	308255	317826	293042	384305	355841	323733	518373
Q92504	SLC39A7	Zinc transporter SLC39A7 OS=Homo sapiens GN=SLC39A7 PE=1 SV=2	15.357	3		50.1	21	10	1	1	2.402	1.26	0.00706852	2.15067	0.0586449	+		94058.1	2	245326	4	79845.6	110800	113250	76462.1	130316	310589	193777	364616	2	2	0	0	1	2	2	2	70748.4	90112.7	112279	109341	116070	110499	91236.9	64079.9	87376	194360	205064	470418
P02458	COL2A1	Collagen alpha-1(II) chain OS=Homo sapiens GN=COL2A1 PE=1 SV=3	21.622	5	Oxidation [P122]	141.7	90	16	5	4	2.372	1.25	0.00810398	2.0913	0.0661778			218261	2	1.1464e+06	1	200449	225231	249369	211507	1.14878e+06	1.01367e+06	1.20992e+06	1.14402e+06	1	0	0	2	0	0	0	2	157673	254830	240093	211289	268825	231321	196646	227491	1.19034e+06	1.10867e+06	1.05708e+06	972043
Q9UQE7	SMC3	Structural maintenance of chromosomes protein 3 OS=Homo sapiens GN=SMC3 PE=1 SV=2	14.396	4		141.5	82	12	3	3	2.375	1.25	0.00792443	2.10103	0.0651673	+		461552	3	1.15607e+06	3	452251	593657	466791	456373	1.26407e+06	1.12908e+06	1.1837e+06	1.12651e+06	0	1	2	1	0	1	1	1	385733	530239	542748	649343	676278	322195	637773	326568	1.74886e+06	913661	1.0593e+06	1.20346e+06
Q9Y6D5	ARFGEF2	Brefeldin A-inhibited guanine nucleotide-exchange protein 2 OS=Homo sapiens GN=ARFGEF2 PE=1 SV=3	45.232	7		201.9	108	24	9	4	2.357	1.24	0.00687684	2.16261	0.0573602			342945	1	848353	1	362423	324513	319354	427502	800846	886139	940867	812178	1	0	0	0	0	1	0	0	390070	336736	404877	260100	315086	323680	370389	493423	843234	760589	952499	824402
Q02127	DHODH	Dihydroorotate dehydrogenase (quinone), mitochondrial OS=Homo sapiens GN=DHODH PE=1 SV=3	4.137	5		42.8	25	2	1	1	2.336	1.22	0.0107	1.97062	0.0824749	+		312195	2	752659	3	281147	396546	346672	272020	852640	501720	746658	758708	2	2	0	0	2	2	0	2	272855	289692	470022	334557	309562	388231	292259	253183	902668	805385	514993	488789
Q9NVC3	SLC38A7	Putative sodium-coupled neutral amino acid transporter 7 OS=Homo sapiens GN=SLC38A7 PE=1 SV=1	3.376	3		49.9	17	1	1	1	2.293	1.2	0.011653	1.93356	0.0883625	+		302385	4	733060	1	489064	320708	281010	285109	666259	740955	879008	725250	2	2	1	1	0	0	0	2	393661	607587	271099	379395	301261	262120	203232	399974	516399	859609	772280	710900
Q8IVJ1	SLC41A1	Solute carrier family 41 member 1 OS=Homo sapiens GN=SLC41A1 PE=2 SV=2	15.271	10		54.9	12	11	3	3	2.254	1.17	0.0140087	1.8536	0.101923	+		273219	4	635901	3	298183	250345	307680	232463	470898	737697	558129	724510	2	1	2	1	2	2	0	2	262474	338750	222666	281465	336266	281524	266611	202688	491158	451474	717004	758987
Q9H3S7	PTPN23	Tyrosine-protein phosphatase non-receptor type 23 OS=Homo sapiens GN=PTPN23 PE=1 SV=1	15.611	3		178.9	81	6	3	3	2.181	1.12	0.00998185	2.00079	0.0775794	+		221250	4	433860	3	246064	226309	216304	190840	446254	894062	412254	421810	1	2	1	2	1	1	1	0	244899	247234	301169	170056	143959	325005	179703	202667	472204	421730	1.30961e+06	610372
P32019	INPP5B	Type II inositol 1,4,5-trisphosphate 5-phosphatase OS=Homo sapiens GN=INPP5B PE=1 SV=4	12.38	3		112.8	59	3	2	2	2.178	1.12	0.00691298	2.16033	0.0575589			634385	1	1.2861e+06	2	654313	615065	695072	435281	1.41795e+06	1.01389e+06	1.20495e+06	1.37271e+06	0	0	1	0	1	0	1	0	941606	454676	500192	756318	704336	685929	434030	436535	1.06811e+06	1.88238e+06	1.37083e+06	749884
P98172	EFNB1	Ephrin-B1 OS=Homo sapiens GN=EFNB1 PE=1 SV=1	8.561	10		38	22	2	2	2	2.136	1.09	0.0087915	2.05594	0.070317			480777	2	1.42703e+06	1	535176	460775	381742	501647	1.13394e+06	1.54492e+06	1.39148e+06	1.4635e+06	1	0	0	1	0	0	0	2	547460	523168	388796	546081	418031	348603	451496	557368	1.1419e+06	1.12603e+06	1.88425e+06	1.26671e+06
P42025	ACTR1B	Beta-centractin OS=Homo sapiens GN=ACTR1B PE=1 SV=1	129.427	50	Acetyl [N-Term]; Oxidation [P177]	42.3	23	180	14	5	2.097	1.07	0.0125551	1.90118	0.0927924	+		978513	4	798164	4	1.00191e+06	1.1778e+06	880264	955659	1.10271e+06	1.41005e+06	484239	577730	2	2	2	2	2	2	2	2	1.06156e+06	945618	1.12321e+06	1.23505e+06	953727	812460	1.02559e+06	890500	1.70681e+06	712415	2.38532e+06	833538
O94761	RECQL4	ATP-dependent DNA helicase Q4 OS=Homo sapiens GN=RECQL4 PE=1 SV=1	5.559	1		133	52	6	1	1	2.102	1.07	0.013963	1.85502	0.101923			199699	1	433911	1	176296	174460	226208	261451	568726	407139	300047	462442	0	1	0	0	1	0	0	0	184416	168534	145306	209463	182335	280638	237004	288421	641245	504408	482647	343445
P06280	GLA	Alpha-galactosidase A OS=Homo sapiens GN=GLA PE=1 SV=1	4.842	5		48.7	30	2	2	2	2.106	1.07	0.0160817	1.79367	0.114509	+		937341	3	648434	1	900373	1.18824e+06	975826	888679	665257	632038	552183	666755	2	2	0	2	0	0	0	2	982341	825245	1.17659e+06	1.2e+06	1.00608e+06	946486	765494	1.03169e+06	535413	826589	630925	633153
Q99943	AGPAT1	1-acyl-sn-glycerol-3-phosphate acyltransferase alpha OS=Homo sapiens GN=AGPAT1 PE=1 SV=2	3.951	7		31.7	15	2	1	1	2.098	1.07	0.0196557	1.70651	0.135616			560555	1	1.13156e+06	1	697199	473003	662353	474402	1.41604e+06	936134	1.0367e+06	1.2351e+06	1	0	0	0	0	0	0	2	663031	733127	510689	438098	650646	674271	481717	467198	1.61977e+06	1.23794e+06	787704	1.11253e+06
Q96BM9	ARL8A	ADP-ribosylation factor-like protein 8A OS=Homo sapiens GN=ARL8A PE=1 SV=1	15.676	18		21.4	13	20	3	1	2.09	1.06	0.0216995	1.66355	0.14563	+		264403	3	478827	3	283420	329014	246662	223805	402652	323064	569414	1.01572e+06	1	2	1	0	1	1	0	2	246942	325287	364779	296757	196411	309769	220819	226831	616316	263061	519362	200959
Q8IUR0	TRAPPC5	Trafficking protein particle complex subunit 5 OS=Homo sapiens GN=TRAPPC5 PE=1 SV=1	38.381	37		20.8	13	31	5	5	2.064	1.05	0.0107188	1.96985	0.0824836	+		451079	4	1.87569e+06	4	542319	429949	323129	473246	1.82109e+06	1.55617e+06	1.93193e+06	2.23831e+06	2	2	2	1	2	2	2	2	529671	555269	435500	424469	423031	246820	480912	465702	1.87549e+06	1.76827e+06	1.5469e+06	1.56549e+06
Q9Y376	CAB39	Calcium-binding protein 39 OS=Homo sapiens GN=CAB39 PE=1 SV=1	16.165	15		39.8	25	22	5	4	2.057	1.04	0.0216177	1.66519	0.14529			178845	2	324955	2	185603	176947	180763	151031	272271	282070	408390	374359	0	1	1	0	1	0	0	2	220274	156390	182537	171528	158693	205903	148374	153737	176108	420942	323760	245749
Q9Y5W9	SNX11	Sorting nexin-11 OS=Homo sapiens GN=SNX11 PE=1 SV=2	12.323	14		30.4	15	7	3	3	1.996	1	0.0279654	1.55338	0.179679			236517	2	470459	1	230682	171636	242499	258346	457273	576846	474197	466751	1	0	0	1	0	0	0	2	235186	226264	95108.1	309740	274094	214545	257039	259661	453914	460657	509560	653017
Q969X6	UTP4	U3 small nucleolar RNA-associated protein 4 homolog OS=Homo sapiens GN=UTP4 PE=1 SV=1	8.397	4		76.8	36	5	2	2	2.006	1	0.00768534	2.11434	0.0633125	+		1.13448e+06	4	1.95323e+06	4	911267	1.27336e+06	1.11746e+06	1.15176e+06	1.93433e+06	1.97232e+06	1.31872e+06	2.03026e+06	2	2	2	2	2	2	2	2	1.01763e+06	816019	1.1305e+06	1.43428e+06	1.45254e+06	859674	1.13391e+06	1.1699e+06	1.55807e+06	2.40147e+06	1.71595e+06	2.26698e+06
Q96IG2	FBXL20	F-box/LRR-repeat protein 20 OS=Homo sapiens GN=FBXL20 PE=1 SV=2	3.076	2		48.4	28	1	1	1	1.994	1	0.021445	1.66867	0.144754			190551	1	383659	2	166094	204247	177773	223458	522513	424249	339685	346953	0	1	0	0	2	0	2	0	186764	147712	228389	182657	285855	110557	205979	242421	418751	651986	477816	376688
Q9NVN8	GNL3L	Guanine nucleotide-binding protein-like 3-like protein OS=Homo sapiens GN=GNL3L PE=1 SV=1	78.568	25		65.5	36	81	12	12	0.499	-1	0.0322596	1.49134	0.202533	+		3.9286e+06	4	1.43277e+06	4	4.21144e+06	4.91178e+06	3.60757e+06	3.66475e+06	1.22469e+06	1.38865e+06	1.47829e+06	1.63422e+06	2	2	2	2	1	2	2	2	4.0484e+06	4.38104e+06	5.01662e+06	4.80913e+06	3.47399e+06	3.74628e+06	3.79368e+06	3.54021e+06	1.22837e+06	1.22103e+06	1.50306e+06	1.28294e+06
P29558	RBMS1	RNA-binding motif, single-stranded-interacting protein 1 OS=Homo sapiens GN=RBMS1 PE=1 SV=3	47.325	28	Oxidation [P113]	44.5	17	134	7	4	0.501	-1	0.0114433	1.94145	0.0871965	+		5.59531e+06	4	3.57015e+06	4	3.77136e+06	8.33202e+06	5.08102e+06	6.16165e+06	3.11045e+06	4.56556e+06	3.48401e+06	3.65843e+06	2	2	2	2	2	2	2	2	3.17434e+06	4.48067e+06	8.34588e+06	8.31818e+06	4.62429e+06	5.58287e+06	5.49294e+06	6.91177e+06	3.80842e+06	2.5404e+06	5.16661e+06	4.03444e+06
P20962	PTMS	Parathymosin OS=Homo sapiens GN=PTMS PE=1 SV=2	27.12	24		11.5	3	66	3	3	0.499	-1	0.0373841	1.42731	0.225318	+		1.63972e+06	4	1.12122e+06	4	1.47005e+06	1.58885e+06	1.69222e+06	2.28346e+06	830639	1.51346e+06	1.54643e+06	534246	2	2	2	2	2	2	2	2	1.84218e+06	1.17309e+06	1.31762e+06	1.91593e+06	1.01889e+06	2.81053e+06	2.5653e+06	2.03258e+06	546571	1.26234e+06	2.03492e+06	1.12563e+06
Q14978	NOLC1	Nucleolar and coiled-body phosphoprotein 1 OS=Homo sapiens GN=NOLC1 PE=1 SV=2	5.873	3		73.6	42	8	2	2	0.498	-1	0.0146324	1.83469	0.105638	+		4.59917e+06	4	2.59374e+06	4	4.49927e+06	6.78254e+06	4.70128e+06	2.67712e+06	1.88219e+06	2.21947e+06	3.04538e+06	3.03113e+06	2	2	2	2	2	2	2	2	4.55993e+06	4.43941e+06	7.19099e+06	6.39728e+06	4.29088e+06	5.15094e+06	2.77432e+06	2.58333e+06	1.76353e+06	2.00883e+06	2.31532e+06	2.12758e+06
Q9UHN6	TMEM2	Cell surface hyaluronidase OS=Homo sapiens GN=TMEM2 PE=1 SV=1	92.456	15		154.3	91	67	16	16	0.496	-1.01	0.00954124	2.0204	0.074527	+		6.42139e+06	4	2.26805e+06	4	6.55615e+06	6.99056e+06	4.67095e+06	6.2894e+06	2.09559e+06	2.26994e+06	2.26617e+06	2.86792e+06	2	2	2	2	2	2	2	2	6.76199e+06	6.35657e+06	7.29412e+06	6.69963e+06	4.23461e+06	5.15224e+06	8.47341e+06	4.66831e+06	2.13053e+06	2.06122e+06	2.07526e+06	2.48288e+06
O75494	SRSF10	Serine/arginine-rich splicing factor 10 OS=Homo sapiens GN=SRSF10 PE=1 SV=1	24.233	19		31.3	13	27	4	4	0.495	-1.01	0.0095744	2.01889	0.0746611	+		1.08436e+07	4	5.12876e+06	4	9.04489e+06	1.96805e+07	1.30001e+07	8.7192e+06	4.64694e+06	4.93213e+06	5.33323e+06	8.21905e+06	2	2	2	2	2	2	2	2	1.03373e+07	7.91402e+06	1.97957e+07	1.95661e+07	1.56595e+07	1.07923e+07	8.45607e+06	8.99051e+06	4.77307e+06	4.52414e+06	4.54854e+06	5.34808e+06
Q14160	SCRIB	Protein scribble homolog OS=Homo sapiens GN=SCRIB PE=1 SV=4	22.928	4		174.8	86	6	5	5	0.496	-1.01	0.036655	1.43587	0.221782			1.45851e+06	2	513743	2	1.38183e+06	1.09663e+06	1.7953e+06	1.53944e+06	613339	514990	512498	395381	0	1	2	0	1	0	0	2	1.43419e+06	1.33137e+06	947959	1.26862e+06	2.06926e+06	1.55762e+06	1.55301e+06	1.52599e+06	703866	534454	507371	522723
Q13247	SRSF6	Serine/arginine-rich splicing factor 6 OS=Homo sapiens GN=SRSF6 PE=1 SV=2	96.331	30		39.6	20	205	12	8	0.495	-1.02	0.0115293	1.9382	0.0876644	+		1.25116e+07	4	6.95922e+06	4	1.3209e+07	4.0104e+07	8.88393e+06	1.1851e+07	5.96329e+06	7.17815e+06	6.74697e+06	9.00339e+06	2	2	2	2	2	2	2	2	1.49676e+07	1.16571e+07	4.2534e+07	3.78128e+07	8.30312e+06	9.50538e+06	1.58726e+07	8.84826e+06	5.25799e+06	6.76321e+06	8.30919e+06	6.20107e+06
O75190	DNAJB6	DnaJ homolog subfamily B member 6 OS=Homo sapiens GN=DNAJB6 PE=1 SV=2	35.435	27		36.1	15	44	7	7	0.495	-1.02	0.00926648	2.03309	0.0727458	+		5.72516e+06	4	3.0044e+06	4	4.98198e+06	8.36892e+06	6.5792e+06	4.26944e+06	3.58259e+06	2.72975e+06	3.24973e+06	2.77759e+06	2	2	2	2	2	2	2	2	5.595e+06	4.43612e+06	8.87004e+06	7.89611e+06	7.07948e+06	6.11427e+06	4.3024e+06	4.23673e+06	3.42899e+06	3.74307e+06	2.87696e+06	2.59007e+06
Q8N9T8	KRI1	Protein KRI1 homolog OS=Homo sapiens GN=KRI1 PE=1 SV=3	27.975	13	Phospho [S171(100)]	82.5	33	39	6	6	0.493	-1.02	0.0146922	1.83291	0.105906	+		5.15753e+06	4	2.31671e+06	4	5.20276e+06	7.5561e+06	5.11269e+06	3.44084e+06	1.92322e+06	1.55578e+06	2.79071e+06	3.07119e+06	2	2	2	2	2	2	2	2	5.1061e+06	5.30125e+06	7.7708e+06	7.34734e+06	5.22484e+06	5.00294e+06	3.62213e+06	3.26863e+06	1.8237e+06	2.02817e+06	1.58403e+06	1.52803e+06
Q9UBV8	PEF1	Peflin OS=Homo sapiens GN=PEF1 PE=1 SV=1	20.802	12		30.4	9	31	4	4	0.489	-1.03	0.0182959	1.73765	0.128126	+		4.31172e+06	4	2.45254e+06	4	5.16114e+06	2.07039e+06	5.06978e+06	3.66702e+06	2.04106e+06	2.21681e+06	2.71334e+06	3.04982e+06	2	2	2	2	2	2	2	2	5.03877e+06	5.28648e+06	2.28368e+06	1.87702e+06	4.94999e+06	5.19246e+06	4.21892e+06	3.18731e+06	2.37356e+06	1.75513e+06	2.56795e+06	1.91368e+06
O75179	ANKRD17	Ankyrin repeat domain-containing protein 17 OS=Homo sapiens GN=ANKRD17 PE=1 SV=3	22.157	3		274.1	102	25	4	4	0.486	-1.04	0.0329769	1.48179	0.205151	+		2.60746e+06	4	1.25511e+06	4	2.82245e+06	3.4645e+06	2.40885e+06	1.79289e+06	1.35622e+06	973969	1.49644e+06	1.16154e+06	2	2	2	2	2	2	2	2	3.0251e+06	2.63337e+06	3.8402e+06	3.12555e+06	2.54037e+06	2.28414e+06	1.51064e+06	2.12788e+06	1.38217e+06	1.33075e+06	876779	1.08193e+06
P50613	CDK7	Cyclin-dependent kinase 7 OS=Homo sapiens GN=CDK7 PE=1 SV=1	9.883	10		39	20	12	3	3	0.486	-1.04	0.0324944	1.48819	0.203459	+		1.48476e+06	4	464914	3	1.39375e+06	1.64732e+06	1.2019e+06	1.58172e+06	438895	372413	906173	492475	2	2	1	2	2	2	1	0	1.21925e+06	1.59322e+06	1.72171e+06	1.57614e+06	1.3001e+06	1.11111e+06	1.60846e+06	1.55543e+06	426639	451504	425368	326050
P26006	ITGA3	Integrin alpha-3 OS=Homo sapiens GN=ITGA3 PE=1 SV=5	120.25	19		116.5	43	137	18	18	0.483	-1.05	0.00902361	2.04462	0.0711981	+		1.47735e+07	4	6.7591e+06	4	1.78095e+07	1.62006e+07	1.34721e+07	1.20711e+07	6.66018e+06	6.25757e+06	6.85948e+06	9.15335e+06	2	2	2	2	2	2	2	2	1.72912e+07	1.83433e+07	1.70536e+07	1.53903e+07	1.24724e+07	1.45519e+07	1.30973e+07	1.11253e+07	6.28548e+06	7.05721e+06	8.12823e+06	4.81743e+06
Q9H3P7	ACBD3	Golgi resident protein GCP60 OS=Homo sapiens GN=ACBD3 PE=1 SV=4	38.292	19		60.6	23	39	5	5	0.482	-1.05	0.0272972	1.56388	0.176248	+		1.55233e+06	4	519490	3	1.72571e+06	1.7935e+06	1.02472e+06	1.39638e+06	457703	473553	589810	569883	2	2	2	1	0	2	2	2	1.69754e+06	1.75435e+06	1.97767e+06	1.62649e+06	952467	1.10246e+06	1.14672e+06	1.70039e+06	492079	425728	460585	486886
P28300	LOX	Protein-lysine 6-oxidase OS=Homo sapiens GN=LOX PE=1 SV=2	14.265	17		46.9	20	16	5	5	0.483	-1.05	0.0219753	1.65807	0.147058	+		2.01492e+06	4	1.43428e+06	4	2.1308e+06	3.21006e+06	1.90534e+06	1.84465e+06	1.55263e+06	1.41753e+06	1.45122e+06	1.40008e+06	2	2	2	2	1	2	2	2	2.38827e+06	1.90108e+06	3.20284e+06	3.2173e+06	2.0817e+06	1.74391e+06	1.74448e+06	1.95057e+06	1.43515e+06	1.67973e+06	1.37906e+06	1.45707e+06
O00622	CYR61	Protein CYR61 OS=Homo sapiens GN=CYR61 PE=1 SV=1	24.568	20		42	28	30	5	5	0.478	-1.06	0.00717028	2.14446	0.0593837	+		5.18048e+06	4	2.84198e+06	4	6.28723e+06	5.38951e+06	4.49189e+06	4.97956e+06	3.00467e+06	2.6881e+06	2.34375e+06	4.51991e+06	2	2	2	2	2	2	2	2	6.65202e+06	5.94244e+06	5.54735e+06	5.23617e+06	4.27362e+06	4.72131e+06	5.46362e+06	4.53838e+06	3.60632e+06	2.5034e+06	3.43263e+06	2.10506e+06
Q96S97	MYADM	Myeloid-associated differentiation marker OS=Homo sapiens GN=MYADM PE=1 SV=2	20.27	10		35.3	10	36	2	2	0.481	-1.06	0.0280093	1.5527	0.179713	+		2.7491e+06	4	1.35522e+06	4	3.28431e+06	3.65831e+06	1.89953e+06	2.30111e+06	907824	1.03171e+06	1.78017e+06	1.81642e+06	2	2	2	2	2	2	2	2	3.5706e+06	3.02098e+06	3.60523e+06	3.71217e+06	1.91768e+06	1.88156e+06	1.9714e+06	2.68596e+06	1.09941e+06	749623	1.05382e+06	1.01006e+06
O43823	AKAP8	A-kinase anchor protein 8 OS=Homo sapiens GN=AKAP8 PE=1 SV=1	22.568	10		76.1	31	21	5	5	0.477	-1.07	0.0360156	1.44351	0.219048	+		2.90949e+06	4	1.41005e+06	4	2.5495e+06	5.57037e+06	3.32032e+06	1.48295e+06	1.08301e+06	1.23388e+06	2.78091e+06	1.61137e+06	2	2	2	2	2	2	2	2	2.89809e+06	2.24283e+06	5.15613e+06	6.0179e+06	3.10514e+06	3.55041e+06	1.21561e+06	1.80908e+06	1.08103e+06	1.08499e+06	1.22406e+06	1.24379e+06
Q8NHG7	SVIP	Small VCP/p97-interacting protein OS=Homo sapiens GN=SVIP PE=1 SV=1	8.607	32		8.4	18	5	2	2	0.475	-1.07	0.0482361	1.31663	0.272444	+		452061	2	723751	4	354361	488366	462199	442145	635748	939005	514466	823936	1	0	0	1	1	2	1	2	472865	265555	534273	446404	474920	449820	516407	378562	689609	586093	1.59908e+06	551399
Q9Y5L0	TNPO3	Transportin-3 OS=Homo sapiens GN=TNPO3 PE=1 SV=3	82.86	20	Acetyl [N-Term]	104.1	47	48	11	11	0.474	-1.08	0.0191968	1.71677	0.133237	+		2.68654e+06	4	2.16313e+06	4	2.60083e+06	3.62438e+06	2.66848e+06	2.70471e+06	2.0214e+06	2.06264e+06	2.26851e+06	2.70105e+06	2	2	2	2	2	2	2	2	2.21703e+06	3.05109e+06	4.98504e+06	2.63511e+06	3.03652e+06	2.34505e+06	2.62424e+06	2.78765e+06	2.76401e+06	1.47831e+06	1.89928e+06	2.24006e+06
P28799	GRN	Granulins OS=Homo sapiens GN=GRN PE=1 SV=2	41.36	17		63.5	23	65	8	8	0.473	-1.08	0.0224506	1.64877	0.149924	+		3.2274e+06	4	2.16558e+06	4	3.3943e+06	3.17472e+06	2.46629e+06	3.28096e+06	1.91117e+06	2.45385e+06	1.70238e+06	3.52221e+06	2	2	2	2	2	2	2	2	3.32998e+06	3.45987e+06	3.42874e+06	2.93952e+06	2.34461e+06	2.59429e+06	3.29268e+06	3.26928e+06	1.93251e+06	1.89007e+06	2.61738e+06	2.30053e+06
O14578	CIT	Citron Rho-interacting kinase OS=Homo sapiens GN=CIT PE=1 SV=2	21.725	3		231.3	139	12	5	5	0.474	-1.08	0.0148295	1.82887	0.106731	+		4.80028e+06	4	1.54414e+06	4	4.86095e+06	5.61588e+06	4.74037e+06	4.20209e+06	1.37417e+06	1.21019e+06	1.73514e+06	2.00652e+06	2	2	2	2	2	2	2	2	4.69197e+06	5.03602e+06	5.73399e+06	5.5002e+06	4.64987e+06	4.83263e+06	4.00503e+06	4.40885e+06	1.79441e+06	1.05234e+06	1.31691e+06	1.11211e+06
P46013	MKI67	Proliferation marker protein Ki-67 OS=Homo sapiens GN=MKI67 PE=1 SV=2	6.655	1		358.5	212	6	2	2	0.473	-1.08	0.0207262	1.68348	0.141331	+		2.06111e+06	4	1.0276e+06	4	1.97812e+06	2.14759e+06	2.41143e+06	868726	947500	783471	1.11446e+06	1.13989e+06	2	2	2	2	2	2	2	2	1.82048e+06	2.1494e+06	2.19903e+06	2.09734e+06	2.09783e+06	2.7719e+06	910408	828952	983732	912603	876465	700344
Q13443	ADAM9	Disintegrin and metalloproteinase domain-containing protein 9 OS=Homo sapiens GN=ADAM9 PE=1 SV=1	134.047	27		90.5	50	176	18	18	0.471	-1.09	0.00608126	2.21601	0.0516465	+		1.33124e+07	4	7.20688e+06	4	1.66279e+07	1.73899e+07	1.06579e+07	9.9872e+06	5.89371e+06	7.22843e+06	7.1854e+06	1.0477e+07	2	2	2	2	2	2	2	2	1.67007e+07	1.65555e+07	1.71918e+07	1.75903e+07	9.84942e+06	1.15328e+07	1.00953e+07	9.88025e+06	5.43041e+06	6.39654e+06	7.60804e+06	6.86775e+06
P11388	TOP2A	DNA topoisomerase 2-alpha OS=Homo sapiens GN=TOP2A PE=1 SV=3	19.206	4		174.3	93	11	5	5	0.471	-1.09	0.0134699	1.87063	0.0987724	+		4.05665e+06	4	2.62762e+06	4	4.42231e+06	5.92668e+06	3.72122e+06	2.1121e+06	1.52497e+06	2.3591e+06	2.92671e+06	3.4538e+06	2	2	2	2	2	2	2	2	4.2372e+06	4.61551e+06	6.09581e+06	5.76224e+06	4.05397e+06	3.41578e+06	2.0898e+06	2.13465e+06	1.78269e+06	1.3045e+06	1.80561e+06	3.08227e+06
Q9UPU9	SAMD4A	Protein Smaug homolog 1 OS=Homo sapiens GN=SAMD4A PE=1 SV=3	5.891	2		79.4	37	2	1	1	0.468	-1.09	0.0244607	1.61153	0.160247	+		1.45049e+06	4	609539	3	1.44215e+06	1.45888e+06	939327	1.70332e+06	675934	549666	513721	1.13795e+06	2	2	2	2	0	1	1	1	1.59942e+06	1.30035e+06	1.60245e+06	1.32817e+06	1.05472e+06	836561	1.85234e+06	1.56629e+06	754087	605881	473693	637825
Q02241	KIF23	Kinesin-like protein KIF23 OS=Homo sapiens GN=KIF23 PE=1 SV=3	25.837	7		110	55	17	5	5	0.468	-1.1	0.0268767	1.57062	0.17388	+		3.0365e+06	4	1.32435e+06	3	2.73819e+06	3.20739e+06	3.35206e+06	2.8747e+06	1.38091e+06	1.37462e+06	1.27591e+06	1.27435e+06	2	2	2	1	0	1	2	2	2.76847e+06	2.70824e+06	3.31748e+06	3.10096e+06	3.50131e+06	3.20916e+06	3.7559e+06	2.20025e+06	1.39927e+06	1.3628e+06	1.39469e+06	1.35484e+06
P14735	IDE	Insulin-degrading enzyme OS=Homo sapiens GN=IDE PE=1 SV=4	15.429	5		117.9	61	13	5	5	0.468	-1.1	0.0404104	1.39351	0.239539	+		940388	4	688457	4	1.07417e+06	880510	738304	1.00434e+06	722189	707311	670105	665735	2	2	2	2	1	1	1	2	1.22971e+06	938312	854874	906915	827183	658974	1.01215e+06	996586	748633	696680	721218	693672
O95707	POP4	Ribonuclease P protein subunit p29 OS=Homo sapiens GN=POP4 PE=1 SV=2	8.679	10		25.4	12	8	2	2	0.467	-1.1	0.0184498	1.73401	0.128818	+		1.63862e+06	4	515213	4	869904	1.64398e+06	1.63328e+06	2.61608e+06	370023	818902	717371	359421	2	1	2	2	2	2	2	2	696862	1.08592e+06	2.02386e+06	1.3354e+06	1.78102e+06	1.4978e+06	2.41747e+06	2.83102e+06	340522	402080	1.49108e+06	449742
Q9NRR4	DROSHA	Ribonuclease 3 OS=Homo sapiens GN=DROSHA PE=1 SV=2	7.2	1		159.2	68	4	2	2	0.467	-1.1	0.03895	1.40949	0.23325	+		1.11717e+06	3	245588	2	1.08959e+06	1.27774e+06	833092	1.14545e+06	248591	242622	250348	175398	1	2	2	0	1	0	0	1	1.00262e+06	1.1841e+06	1.32247e+06	1.23453e+06	642026	1.08102e+06	1.03746e+06	1.26469e+06	264977	233217	252898	232764
P78406	RAE1	mRNA export factor OS=Homo sapiens GN=RAE1 PE=1 SV=1	56.349	39		40.9	19	50	10	10	0.459	-1.12	0.00643332	2.19156	0.05434	+		4.53172e+06	4	2.57009e+06	4	4.86883e+06	5.28082e+06	4.21795e+06	4.11278e+06	2.65668e+06	2.83115e+06	2.48633e+06	2.46672e+06	2	2	2	2	2	2	2	2	5.02607e+06	4.71651e+06	6.41054e+06	4.35019e+06	4.66283e+06	3.81552e+06	4.3149e+06	3.92012e+06	2.63563e+06	2.67789e+06	2.84565e+06	2.81673e+06
Q8NHV4	NEDD1	Protein NEDD1 OS=Homo sapiens GN=NEDD1 PE=1 SV=1	41.465	12		71.9	35	48	5	5	0.459	-1.12	0.0207063	1.6839	0.141331	+		2.01643e+06	4	677828	4	2.15079e+06	2.53158e+06	1.89047e+06	1.06421e+06	610118	492751	1.05551e+06	753052	2	2	2	2	2	2	2	2	2.09218e+06	2.21105e+06	2.74928e+06	2.33112e+06	1.78393e+06	2.00337e+06	1.26924e+06	892305	456137	816080	485910	499687
Q7KZI7	MARK2	Serine/threonine-protein kinase MARK2 OS=Homo sapiens GN=MARK2 PE=1 SV=2	37.428	10		87.9	48	24	5	5	0.461	-1.12	0.0157992	1.80136	0.112841	+		2.13122e+06	4	1.26702e+06	4	2.22663e+06	3.35184e+06	2.03991e+06	1.55719e+06	1.19341e+06	1.20115e+06	1.33649e+06	1.3381e+06	2	2	2	2	2	2	2	2	2.25412e+06	2.19947e+06	3.17276e+06	3.54104e+06	2.05904e+06	2.02095e+06	2.32773e+06	1.04172e+06	1.20006e+06	1.1868e+06	1.32511e+06	1.08879e+06
P50748	KNTC1	Kinetochore-associated protein 1 OS=Homo sapiens GN=KNTC1 PE=1 SV=1	35.877	3		250.6	125	12	6	6	0.459	-1.12	0.0170642	1.76791	0.120403	+		1.54109e+06	4	542852	2	1.53197e+06	2.03499e+06	1.55027e+06	1.50654e+06	633895	553333	518809	532569	1	2	2	1	0	2	1	0	1.58747e+06	1.47841e+06	2.3257e+06	1.78062e+06	1.65912e+06	1.44856e+06	1.47393e+06	1.53987e+06	573366	700813	540274	566709
Q9Y5Y2	NUBP2	Cytosolic Fe-S cluster assembly factor NUBP2 OS=Homo sapiens GN=NUBP2 PE=1 SV=1	8.502	15		28.8	15	2	2	2	0.46	-1.12	0.0172374	1.76353	0.121442	+		2.76436e+06	4	1.81239e+06	4	4.28668e+06	5.03857e+06	1.57039e+06	1.78266e+06	1.93361e+06	1.32369e+06	1.69877e+06	2.22282e+06	2	2	1	1	2	1	2	2	4.19793e+06	4.3773e+06	5.16199e+06	4.9181e+06	4.66163e+06	529026	543183	5.85047e+06	1.98329e+06	1.88518e+06	2.45562e+06	713526
Q9H7C4	SYNC	Syncoilin OS=Homo sapiens GN=SYNC PE=1 SV=3	8.194	4		55.3	29	7	2	2	0.456	-1.13	0.0376167	1.42462	0.226428	+		828803	4	313469	4	590672	393631	2.22673e+06	1.16294e+06	278606	329702	298035	436663	2	2	2	1	2	2	1	2	535222	651867	623930	248338	2.14591e+06	2.3106e+06	697545	1.93883e+06	239772	323730	302076	359855
Q93008	USP9X	Probable ubiquitin carboxyl-terminal hydrolase FAF-X OS=Homo sapiens GN=USP9X PE=1 SV=3	75.626	8		292.1	142	54	15	15	0.449	-1.15	0.0102795	1.98803	0.0796274	+		2.40724e+06	4	1.13654e+06	4	2.35466e+06	2.53841e+06	2.00105e+06	2.46101e+06	1.3673e+06	1.16919e+06	1.08692e+06	1.10481e+06	2	2	2	1	2	2	1	1	2.14664e+06	2.58283e+06	2.66751e+06	2.41555e+06	1.9143e+06	2.09174e+06	2.63822e+06	2.2957e+06	1.32997e+06	1.40568e+06	1.20317e+06	1.13616e+06
Q9Y2L5	TRAPPC8	Trafficking protein particle complex subunit 8 OS=Homo sapiens GN=TRAPPC8 PE=1 SV=2	22.837	5		160.9	82	14	5	5	0.45	-1.15	0.0459775	1.33745	0.261904	+		683532	3	311363	2	668843	793282	638271	698543	331406	349549	256769	292532	1	2	1	0	1	2	0	0	610941	732234	824514	763233	713913	570644	726644	671529	314830	348855	368129	331907
Q9UBP4	DKK3	Dickkopf-related protein 3 OS=Homo sapiens GN=DKK3 PE=1 SV=2	13.707	12		38.4	20	7	3	3	0.451	-1.15	0.0129871	1.88649	0.0956829	+		2.496e+06	4	599275	4	2.37184e+06	2.9529e+06	2.62666e+06	1.71737e+06	513829	583461	880974	615518	2	2	1	1	1	1	2	1	2.16804e+06	2.59479e+06	2.92058e+06	2.98558e+06	2.78504e+06	2.47728e+06	1.46436e+06	2.01408e+06	496568	531690	583559	583363
Q99442	SEC62	Translocation protein SEC62 OS=Homo sapiens GN=SEC62 PE=1 SV=1	10.94	8		45.8	20	26	3	3	0.45	-1.15	0.00861034	2.06498	0.0692236	+		4.78982e+06	4	1.85371e+06	4	5.15158e+06	5.14184e+06	4.46189e+06	2.11022e+06	1.73049e+06	1.3024e+06	1.9857e+06	2.31918e+06	2	2	2	2	2	2	2	2	5.24607e+06	5.05878e+06	5.46584e+06	4.83705e+06	4.25634e+06	4.67737e+06	2.32959e+06	1.91151e+06	1.61046e+06	1.85947e+06	1.41288e+06	1.20055e+06
P36915	GNL1	Guanine nucleotide-binding protein-like 1 OS=Homo sapiens GN=GNL1 PE=1 SV=2	29.47	14		68.6	36	25	7	7	0.446	-1.16	0.021178	1.67412	0.143574	+		1.19823e+06	4	205476	2	1.21106e+06	1.64797e+06	1.16409e+06	1.18554e+06	208893	202116	227551	201312	2	2	2	1	0	0	2	2	1.3407e+06	1.09395e+06	1.66447e+06	1.63164e+06	1.22376e+06	1.10732e+06	1.13045e+06	1.24332e+06	229389	190228	241118	169422
Q69YN4	KIAA1429	Protein virilizer homolog OS=Homo sapiens GN=KIAA1429 PE=1 SV=2	14.298	2	Oxidation [P174; P177]	201.9	105	3	3	3	0.449	-1.16	0.0172887	1.76224	0.12162	+		1.41429e+06	2	1.29972e+06	3	1.42849e+06	2.0797e+06	1.40024e+06	1.0626e+06	1.13657e+06	1.22284e+06	1.66643e+06	1.38142e+06	2	2	0	0	2	0	2	2	1.47511e+06	1.38334e+06	2.1919e+06	1.97325e+06	1.57541e+06	1.24454e+06	1.57169e+06	718409	980843	1.31703e+06	1.24011e+06	1.20582e+06
P21926	CD9	CD9 antigen OS=Homo sapiens GN=CD9 PE=1 SV=4	43.014	25		25.4	8	69	4	4	0.444	-1.17	0.0120977	1.9173	0.0909958	+		2.59379e+06	4	1.23067e+06	4	2.37344e+06	2.86288e+06	2.4708e+06	2.72291e+06	1.35154e+06	1.12061e+06	1.06217e+06	1.75179e+06	2	2	2	2	2	2	1	2	2.21732e+06	2.54054e+06	3.85952e+06	2.1236e+06	3.03087e+06	2.01422e+06	2.76587e+06	2.68062e+06	1.25202e+06	1.45896e+06	1.44155e+06	871120
O15155	BET1	BET1 homolog OS=Homo sapiens GN=BET1 PE=1 SV=1	38.435	25		13.3	4	108	2	2	0.446	-1.17	0.0103505	1.98504	0.0799327	+		3.05249e+06	4	1.83133e+06	4	3.09081e+06	2.9731e+06	3.01465e+06	3.29295e+06	3.65799e+06	2.2376e+06	1.05241e+06	1.49882e+06	2	2	2	2	2	2	2	2	3.35935e+06	2.84373e+06	3.089e+06	2.86155e+06	3.69066e+06	2.46247e+06	3.03315e+06	3.57499e+06	2.60108e+06	5.14436e+06	2.55284e+06	1.96128e+06
Q6ZVM7	TOM1L2	TOM1-like protein 2 OS=Homo sapiens GN=TOM1L2 PE=1 SV=1	37.458	30		55.5	22	27	7	7	0.44	-1.18	0.04241	1.37253	0.247312	+		597259	4	266820	1	719458	850756	495815	420768	276344	280924	218880	257626	2	2	2	2	1	0	0	0	807734	640829	927554	780316	533343	460928	438818	403461	246763	309470	229405	344014
P12273	PIP	Prolactin-inducible protein OS=Homo sapiens GN=PIP PE=1 SV=1	16.486	26		16.6	12	8	3	3	0.44	-1.18	0.00700419	2.15464	0.0582145	+		4.69059e+06	4	1.50599e+06	4	7.49965e+06	3.0635e+06	3.67019e+06	5.99468e+06	1.59979e+06	1.41768e+06	2.17426e+06	984297	2	2	2	2	2	2	2	2	9.38276e+06	5.99448e+06	3.04351e+06	3.08361e+06	3.5891e+06	3.75311e+06	6.2676e+06	5.73364e+06	1.81975e+06	1.40643e+06	1.32375e+06	1.51828e+06
Q96IY1	NSL1	Kinetochore-associated protein NSL1 homolog OS=Homo sapiens GN=NSL1 PE=1 SV=3	13.188	10		32.1	15	11	2	2	0.439	-1.19	0.012553	1.90125	0.0927924	+		1.3889e+06	3	621116	4	1.18883e+06	1.92638e+06	606064	1.62263e+06	637952	573275	604724	638502	2	2	2	0	1	2	2	1	1.28976e+06	1.09581e+06	1.64446e+06	2.25664e+06	666669	550968	1.56382e+06	1.68365e+06	535486	760025	498046	659866
Q9UGN5	PARP2	Poly [ADP-ribose] polymerase 2 OS=Homo sapiens GN=PARP2 PE=1 SV=2	6.742	5		66.2	58	5	2	2	0.437	-1.19	0.0365872	1.43667	0.221658	+		663367	4	243997	4	655413	1.03541e+06	666997	659756	315967	254540	233892	231466	2	2	2	2	2	2	2	1	729292	589018	1.10868e+06	966987	775677	573544	595059	731488	397056	251438	199556	324673
P30460	HLA-B	HLA class I histocompatibility antigen, B-8 alpha chain OS=Homo sapiens GN=HLA-B PE=1 SV=1	175.078	57		40.3	21	363	18	5	0.432	-1.21	0.0263682	1.57892	0.171302	+		593527	4	436713	4	726063	695620	506417	458651	520956	389692	446426	427212	2	2	2	2	2	1	2	1	639481	824368	587195	824066	511122	501755	452431	464957	262160	1.03523e+06	380888	398699
Q9UGR2	ZC3H7B	Zinc finger CCCH domain-containing protein 7B OS=Homo sapiens GN=ZC3H7B PE=1 SV=1	15.207	4		111.5	56	7	3	2	0.431	-1.21	0.00841493	2.07495	0.0681216	+		2.04567e+06	4	1.22669e+06	4	1.98358e+06	2.58755e+06	1.66399e+06	2.1097e+06	1.62572e+06	1.26789e+06	1.02356e+06	1.18682e+06	2	2	2	2	2	1	2	2	2.31336e+06	1.70081e+06	2.49766e+06	2.68067e+06	1.93097e+06	1.43393e+06	2.0568e+06	2.16397e+06	1.63008e+06	1.62136e+06	1.38189e+06	1.1633e+06
P31431	SDC4	Syndecan-4 OS=Homo sapiens GN=SDC4 PE=1 SV=2	22.234	18		21.6	9	39	4	4	0.423	-1.24	0.00851802	2.06966	0.0685994	+		2.96959e+06	4	1.56249e+06	4	2.66247e+06	3.31213e+06	2.55913e+06	4.00735e+06	1.1565e+06	1.54164e+06	1.58362e+06	2.11775e+06	2	2	2	2	2	2	2	2	2.29785e+06	3.08496e+06	3.379e+06	3.24659e+06	2.38845e+06	2.74201e+06	4.33947e+06	3.70065e+06	1.17855e+06	1.13486e+06	1.60131e+06	1.48419e+06
P60763	RAC3	Ras-related C3 botulinum toxin substrate 3 OS=Homo sapiens GN=RAC3 PE=1 SV=1	30.946	36		21.4	10	147	6	1	0.421	-1.25	0.0303149	1.51834	0.191871			445385	2	182725	1	448932	441866	506187	421191	206400	136611	161766	210905	1	1	0	0	1	0	0	0	407935	494048	379396	514623	418644	612034	713794	248534	200541	212430	251434	74224.4
Q00587	CDC42EP1	Cdc42 effector protein 1 OS=Homo sapiens GN=CDC42EP1 PE=1 SV=1	17.374	15		40.3	19	26	4	4	0.421	-1.25	0.00926177	2.03331	0.0727458	+		1.95535e+06	4	731828	4	2.39284e+06	2.61755e+06	1.59785e+06	1.48639e+06	666709	579252	947869	803307	2	2	2	2	2	2	2	2	2.3779e+06	2.40787e+06	2.54967e+06	2.68724e+06	1.52176e+06	1.67774e+06	1.30897e+06	1.68785e+06	839169	529691	683347	491014
Q13433	SLC39A6	Zinc transporter ZIP6 OS=Homo sapiens GN=SLC39A6 PE=1 SV=3	13.187	4		85	25	8	3	3	0.417	-1.26	0.0281352	1.55075	0.180274	+		333085	2	469434	4	146610	455086	348403	318441	444758	491461	464711	474204	2	2	0	0	1	2	2	1	145376	147855	492928	420149	357097	339920	348874	290663	422204	468516	441060	547621
Q9NWV8	BABAM1	BRISC and BRCA1-A complex member 1 OS=Homo sapiens GN=BABAM1 PE=1 SV=1	16.233	15	Acetyl [N-Term]	36.5	21	16	2	2	0.414	-1.27	0.0427477	1.36909	0.247825	+		379790	4	162125	4	381544	536587	378044	271977	166593	154127	247779	157776	2	2	2	1	1	2	2	2	405087	359370	542204	531029	304396	469512	128975	573533	144496	192069	187788	126499
Q9Y388	RBMX2	RNA-binding motif protein, X-linked 2 OS=Homo sapiens GN=RBMX2 PE=1 SV=2	5.758	4		37.3	14	4	2	2	0.415	-1.27	0.0162904	1.78807	0.115818	+		1.04979e+06	4	224037	3	878508	1.25447e+06	1.40702e+06	817386	197539	185121	254091	416736	1	2	2	2	2	1	0	2	1.03529e+06	745471	1.38787e+06	1.1339e+06	1.40719e+06	1.40684e+06	888982	751555	171676	227297	134012	255723
Q99569	PKP4	Plakophilin-4 OS=Homo sapiens GN=PKP4 PE=1 SV=2	15.879	5		131.8	73	8	4	4	0.412	-1.28	0.0164282	1.78441	0.11662			764164	2	322527	2	439286	1.1175e+06	639265	913466	335622	332961	296193	312420	2	2	0	0	1	0	0	1	384039	502482	1.01588e+06	1.22929e+06	560823	728679	825690	1.01057e+06	415715	270959	302242	366803
Q5T2Q4	CCNYL2	Cyclin-Y-like protein 2 OS=Homo sapiens GN=CCNYL2 PE=3 SV=2	3.11	2		41.3	19	1	1	1	0.413	-1.28	0.0372814	1.42851	0.224989			496080	2	199621	2	347094	509317	562806	483187	192734	206754	155792	256591	2	2	0	0	0	1	0	1	430228	280025	544854	476098	618717	511947	469004	497799	177930	208768	254867	167724
P07451	CA3	Carbonic anhydrase 3 OS=Homo sapiens GN=CA3 PE=1 SV=3	2.379	3		29.5	16	5	1	1	0.411	-1.28	0.0196369	1.70693	0.135616	+		811854	3	328128	2	1.09189e+06	912567	383208	722256	351462	259999	420684	306344	2	1	2	0	1	1	0	0	1.06976e+06	1.11448e+06	928568	896841	295813	496422	652959	798907	318820	387446	258474	261533
P48730	CSNK1D	Casein kinase I isoform delta OS=Homo sapiens GN=CSNK1D PE=1 SV=2	38.497	20		47.3	23	25	7	1	0.405	-1.3	0.0243908	1.61277	0.160013	+		614553	3	257505	1	622965	1.03315e+06	606254	530832	262258	253916	256734	258278	2	2	0	1	0	0	1	0	601594	645096	1.1248e+06	948957	583213	630205	371136	759244	259023	265534	316059	203991
Q5VW38	GPR107	Protein GPR107 OS=Homo sapiens GN=GPR107 PE=1 SV=1	16.815	12		66.9	30	25	6	6	0.401	-1.32	0.0240053	1.61969	0.157928	+		495367	4	80543.2	2	472705	535621	519116	458968	50036.9	159581	84958.8	76357	2	2	2	2	2	2	0	0	487947	457938	571647	501866	519139	519092	418025	503921	51141.8	48955.9	205703	123800
O94907	DKK1	Dickkopf-related protein 1 OS=Homo sapiens GN=DKK1 PE=1 SV=1	6.292	5		28.7	15	5	1	1	0.401	-1.32	0.020807	1.68179	0.141503	+		631836	4	255307	1	632189	837692	420785	631483	295484	276145	198566	236042	2	2	2	2	0	0	0	2	551662	724470	844423	831015	379981	465971	640569	622526	309482	282119	283583	268902
P78312	FAM193A	Protein FAM193A OS=Homo sapiens GN=FAM193A PE=1 SV=2	7.365	3		139.9	61	3	2	2	0.397	-1.33	0.00922154	2.0352	0.0726372	+		1.28673e+06	4	518375	4	1.28786e+06	1.84576e+06	1.28561e+06	943142	474461	514441	636923	522340	2	2	2	1	2	1	2	2	1.00529e+06	1.64985e+06	1.92181e+06	1.77272e+06	971057	1.70206e+06	534185	1.66518e+06	517058	435374	469993	563092
P30453	HLA-A	HLA class I histocompatibility antigen, A-34 alpha chain OS=Homo sapiens GN=HLA-A PE=1 SV=1	155.924	52		41	23	323	14	3	0.392	-1.35	0.00896201	2.04759	0.0708317	+		901192	3	340518	4	762654	1.0093e+06	818645	992063	319147	363319	284776	658443	2	2	1	0	1	1	2	2	1.01286e+06	574256	1.07807e+06	944923	837395	800315	1.07165e+06	918391	287052	354831	316054	417652
P48681	NES	Nestin OS=Homo sapiens GN=NES PE=1 SV=2	10.313	2		177.3	102	8	2	2	0.389	-1.36	0.0385224	1.41429	0.230986			345169	1	130801	1	384258	373950	318602	292053	153815	142402	115110	120144	1	0	0	0	0	1	0	0	455680	324031	383750	364400	395157	256879	248550	343172	151550	156114	142453	142351
Q92599	SEPT8	Septin-8 OS=Homo sapiens GN=SEPT8 PE=1 SV=4	8.641	5		55.7	26	34	3	1	0.376	-1.41	0.00844699	2.0733	0.0681624	+		1.07815e+06	3	410962	2	1.02686e+06	1.03447e+06	1.12368e+06	1.13961e+06	417731	214864	457418	404304	1	0	2	2	0	1	0	2	953709	1.10563e+06	891533	1.20033e+06	1.03521e+06	1.21972e+06	1.19573e+06	1.08613e+06	461836	377838	383269	120455
O75380	NDUFS6	NADH dehydrogenase [ubiquinone] iron-sulfur protein 6, mitochondrial OS=Homo sapiens GN=NDUFS6 PE=1 SV=1	3.443	12		13.7	9	1	1	1	0.374	-1.42	0.01339	1.87322	0.0983404			710333	1	277969	1	827052	703447	717287	672723	270934	330880	238839	285187	0	0	0	2	1	0	0	0	792422	863194	760353	650800	524048	981780	599162	755316	263349	278737	279905	391138
O43920	NDUFS5	NADH dehydrogenase [ubiquinone] iron-sulfur protein 5 OS=Homo sapiens GN=NDUFS5 PE=1 SV=3	2.375	7		12.5	7	2	1	1	0.37	-1.43	0.0113477	1.94509	0.0866093	+		654810	4	230320	1	409596	541898	791248	1.09767e+06	229646	219275	230997	247519	2	2	2	2	1	0	0	0	481315	348563	565474	519305	707032	885496	1.13899e+06	1.05784e+06	248364	212338	228145	210751
Q9UHK0	NUFIP1	Nuclear fragile X mental retardation-interacting protein 1 OS=Homo sapiens GN=NUFIP1 PE=1 SV=2	5.543	2		56.3	24	2	1	1	0.369	-1.44	0.00980478	2.00856	0.0763302	+		720637	4	276933	4	591538	786367	1.00607e+06	660400	369293	221293	260785	294081	1	2	2	1	1	1	1	1	458897	762517	741249	834232	741578	1.36489e+06	747369	583552	297467	458462	232364	210749
P0CB38	PABPC4L	Polyadenylate-binding protein 4-like OS=Homo sapiens GN=PABPC4L PE=2 SV=1	21.078	9		41.8	25	40	4	1	0.348	-1.52	0.00952924	2.02094	0.074527	+		516194	3	220451	2	435058	612462	383791	1.22901e+06	274341	218434	213880	222487	1	0	1	2	0	1	0	1	296609	638132	676347	554612	689981	213478	1.10813e+06	1.36307e+06	379588	198276	222345	214593
Q8N357	SLC35F6	Solute carrier family 35 member F6 OS=Homo sapiens GN=SLC35F6 PE=1 SV=1	18.852	7		40.2	13	18	2	2	0.346	-1.53	0.0144499	1.84014	0.104482	+		381805	4	134619	4	592223	469390	310564	283329	121447	123622	146593	466049	2	2	1	1	1	2	2	2	716754	489329	467744	471041	378051	255124	453219	177123	151763	97187.1	113148	135066
Q15061	WDR43	WD repeat-containing protein 43 OS=Homo sapiens GN=WDR43 PE=1 SV=3	3.971	2		74.8	44	1	1	1	0.339	-1.56	0.00767112	2.11514	0.063307	+		534048	4	203357	2	665832	803923	403376	428347	185047	216520	246182	190993	2	2	2	2	1	0	1	0	672985	658755	827469	781048	729085	223173	494689	370902	153046	223740	261349	179381
Q9BSK0	MARVELD1	MARVEL domain-containing protein 1 OS=Homo sapiens GN=MARVELD1 PE=1 SV=1	2.267	4	Acetyl [N-Term]	18.9	8	10	1	1	0.34	-1.56	0.00587493	2.231	0.0502597	+		587267	4	199411	2	555040	887882	621364	364499	192613	222863	206450	173327	1	2	2	2	0	2	1	0	605280	508970	1.04621e+06	753517	601151	642257	402619	329987	202779	182956	225422	220333
Q9UPY6	WASF3	Wiskott-Aldrich syndrome protein family member 3 OS=Homo sapiens GN=WASF3 PE=1 SV=2	12.212	5		55.3	20	11	2	1	1.968	0.98	0.0301791	1.52029	0.191271			133676	2	249464	1	156505	148311	120486	116394	186225	310247	270469	230090	0	0	1	1	0	0	2	0	131571	186164	145533	151141	142500	101873	110253	122877	257619	134617	307361	313159
O95905	ECD	Protein ecdysoneless homolog OS=Homo sapiens GN=ECD PE=1 SV=1	19.995	9		72.7	30	5	3	3	1.956	0.97	0.0358139	1.44595	0.218675			431450	1	783434	1	366380	445458	417882	469505	721419	800255	941273	766966	1	0	0	0	1	0	0	0	397358	337817	595988	332948	460929	378855	413597	532970	774925	671607	784515	816311
Q9BRJ7	NUDT16L1	Tudor-interacting repair regulator protein OS=Homo sapiens GN=NUDT16L1 PE=1 SV=1	3.042	5		23.3	16	1	1	1	1.956	0.97	0.0290113	1.53743	0.184621	+		250137	1	478827	4	274725	238933	204500	261867	549244	365487	565029	417439	0	1	0	0	2	2	2	2	224261	336544	240093	237779	151835	275434	211010	324981	555155	543396	415904	321182
Q9Y3E5	PTRH2	Peptidyl-tRNA hydrolase 2, mitochondrial OS=Homo sapiens GN=PTRH2 PE=1 SV=1	26.068	16		19.2	11	27	2	2	1.944	0.96	0.00808065	2.09255	0.0661028	+		1.61272e+06	4	2.73122e+06	4	1.42377e+06	2.16161e+06	1.55351e+06	1.67418e+06	2.31186e+06	2.89024e+06	2.58095e+06	3.33246e+06	2	2	2	2	2	2	2	2	1.02697e+06	1.9739e+06	1.83166e+06	2.55101e+06	1.82083e+06	1.32543e+06	1.42106e+06	1.97238e+06	1.83689e+06	2.90964e+06	2.63472e+06	3.17055e+06
O43813	LANCL1	LanC-like protein 1 OS=Homo sapiens GN=LANCL1 PE=1 SV=1	20.668	11		45.3	21	14	3	3	1.939	0.96	0.0287037	1.54206	0.183162	+		681899	4	1.09016e+06	4	869690	608756	763832	542907	1.2488e+06	951666	845179	1.30703e+06	2	2	2	2	2	2	2	2	900175	840237	792872	467394	1.01787e+06	573196	668994	440585	1.2543e+06	1.24333e+06	1.08742e+06	832861
Q9H2H8	PPIL3	Peptidyl-prolyl cis-trans isomerase-like 3 OS=Homo sapiens GN=PPIL3 PE=1 SV=1	9.001	12		18.1	13	13	1	1	1.927	0.95	0.0180282	1.74405	0.126441	+		985957	4	1.68805e+06	4	617249	897265	1.08342e+06	1.21876e+06	1.59962e+06	1.31294e+06	1.78138e+06	2.40551e+06	2	2	2	1	2	2	1	2	633127	601770	481926	1.67056e+06	1.06643e+06	1.10067e+06	776560	1.91277e+06	1.68495e+06	1.5186e+06	977854	1.76284e+06
O95214	LEPROTL1	Leptin receptor overlapping transcript-like 1 OS=Homo sapiens GN=LEPROTL1 PE=1 SV=2	7.463	10		14.4	4	22	1	1	1.934	0.95	0.00281767	2.55011	0.0266964	+		6.35746e+06	4	1.50757e+07	4	1.65971e+07	8.16044e+06	4.95283e+06	1.12496e+06	2.35466e+07	1.06313e+06	3.21051e+07	9.65219e+06	2	2	2	2	2	2	2	2	1.49836e+07	1.83844e+07	9.45069e+06	7.04635e+06	4.44598e+06	5.51746e+06	1.22577e+06	1.03244e+06	2.4343e+07	2.27763e+07	1.26487e+06	893566
Q5PRF9	SAMD4B	Protein Smaug homolog 2 OS=Homo sapiens GN=SAMD4B PE=1 SV=1	12.811	9		75.4	28	10	3	3	1.913	0.94	0.03467	1.46005	0.213609	+		86758.6	4	157280	4	71679.5	93605.6	97987.1	80412.5	130795	155628	219554	158949	2	1	2	2	1	1	2	1	50792.7	101155	79723.5	109905	104285	92069.6	95746.3	67534.4	119517	143138	112170	215923
P07311	ACYP1	Acylphosphatase-1 OS=Homo sapiens GN=ACYP1 PE=1 SV=2	24.664	59	Acetyl [N-Term]	11.3	8	15	5	5	1.899	0.93	0.0100064	1.99972	0.0776413	+		1.21516e+06	4	2.1833e+06	4	1.1815e+06	1.11753e+06	1.49295e+06	1.24978e+06	2.13958e+06	2.22791e+06	1.88818e+06	2.34387e+06	2	2	2	2	2	2	2	2	1.20776e+06	1.1558e+06	1.09399e+06	1.14157e+06	1.41065e+06	1.58005e+06	1.32883e+06	1.17542e+06	2.12433e+06	2.15494e+06	2.18318e+06	2.27356e+06
Q8TDQ7	GNPDA2	Glucosamine-6-phosphate isomerase 2 OS=Homo sapiens GN=GNPDA2 PE=1 SV=1	20.216	19		31.1	17	17	4	1	1.902	0.93	0.0506553	1.29538	0.284047	+		333021	3	692864	3	366556	342498	306550	323807	719770	738227	506043	666964	2	1	2	0	2	1	1	0	399894	335998	280196	418654	327946	286549	328783	318907	1.21906e+06	424973	643070	847464
P20933	AGA	N(4)-(beta-N-acetylglucosaminyl)-L-asparaginase OS=Homo sapiens GN=AGA PE=1 SV=2	19.657	13		37.2	18	33	3	3	1.888	0.92	0.00844916	2.07319	0.0681624	+		1.34984e+06	4	2.12236e+06	3	1.61444e+06	1.12862e+06	1.07865e+06	1.95311e+06	1.68598e+06	2.67169e+06	1.68138e+06	3.71263e+06	2	2	2	2	1	0	1	2	1.87871e+06	1.38734e+06	975851	1.30529e+06	1.0344e+06	1.12479e+06	2.64672e+06	1.44128e+06	1.1202e+06	2.53752e+06	2.82389e+06	2.52768e+06
Q9Y617	PSAT1	Phosphoserine aminotransferase OS=Homo sapiens GN=PSAT1 PE=1 SV=2	18.859	18		40.4	28	15	5	5	1.888	0.92	0.00582878	2.23442	0.0500103	+		1.96169e+06	4	3.61102e+06	4	1.94185e+06	1.72348e+06	1.98172e+06	2.29574e+06	6.19141e+06	3.10384e+06	3.12623e+06	4.171e+06	2	2	2	2	2	2	2	2	2.32694e+06	1.6205e+06	1.3843e+06	2.14576e+06	1.56888e+06	2.5032e+06	2.25115e+06	2.34122e+06	6.43548e+06	5.95659e+06	3.40107e+06	2.83259e+06
P68402	PAFAH1B2	Platelet-activating factor acetylhydrolase IB subunit beta OS=Homo sapiens GN=PAFAH1B2 PE=1 SV=1	47.669	30	Acetyl [N-Term]	25.6	9	50	5	5	1.862	0.9	0.00169636	2.77048	0.0169672	+		3.24815e+06	4	4.41125e+06	4	2.81694e+06	3.7709e+06	2.52303e+06	3.74536e+06	3.42692e+06	4.05887e+06	4.81472e+06	4.79423e+06	2	2	2	2	2	2	2	2	3.1044e+06	2.5561e+06	3.47794e+06	4.08853e+06	3.08195e+06	2.06547e+06	3.52241e+06	3.98243e+06	4.13859e+06	2.83763e+06	3.28778e+06	5.0108e+06
P53582	METAP1	Methionine aminopeptidase 1 OS=Homo sapiens GN=METAP1 PE=1 SV=2	18.516	10		43.2	26	11	3	3	1.852	0.89	0.0470165	1.32775	0.267108	+		287918	1	463466	3	257888	277820	317804	298383	561228	439055	489235	416502	1	0	0	0	1	0	2	1	236282	281471	261253	295439	371167	272113	285754	311569	543933	579073	584832	329614
P56557	TMEM50B	Transmembrane protein 50B OS=Homo sapiens GN=TMEM50B PE=1 SV=2	4.231	5	Acetyl [N-Term]	17.9	5	3	1	1	1.857	0.89	0.0543775	1.26458	0.299862	+		373533	3	705333	1	452275	300693	350964	397554	714471	720617	619711	696312	1	1	0	1	0	0	0	1	506677	403713	258941	349177	383519	321171	435141	363213	714096	714846	885625	586353
Q15678	PTPN14	Tyrosine-protein phosphatase non-receptor type 14 OS=Homo sapiens GN=PTPN14 PE=1 SV=2	30.348	9		135.2	64	24	6	6	1.829	0.87	0.00753994	2.12263	0.0623346	+		1.4715e+06	3	4.22989e+06	3	1.47987e+06	1.46318e+06	1.43047e+06	1.50842e+06	5.04531e+06	4.16015e+06	3.46284e+06	4.3008e+06	2	2	2	0	0	2	1	1	1.84661e+06	1.18596e+06	1.33372e+06	1.6052e+06	1.3666e+06	1.49732e+06	1.45574e+06	1.56301e+06	4.33591e+06	5.87077e+06	4.49792e+06	3.84775e+06
Q16537	PPP2R5E	Serine/threonine-protein phosphatase 2A 56 kDa regulatory subunit epsilon isoform OS=Homo sapiens GN=PPP2R5E PE=1 SV=1	29.155	17	Acetyl [N-Term]	54.7	23	15	6	5	1.824	0.87	0.0111559	1.9525	0.085425	+		741929	4	2.77029e+06	4	775789	710196	775080	579306	2.7346e+06	2.7406e+06	2.80031e+06	2.85649e+06	1	2	2	2	1	2	1	1	825960	728666	746936	675262	845431	710583	492500	681411	2.58879e+06	2.88862e+06	2.17611e+06	3.45152e+06
P55145	MANF	Mesencephalic astrocyte-derived neurotrophic factor OS=Homo sapiens GN=MANF PE=1 SV=3	52.959	48		20.7	11	103	11	11	1.81	0.86	0.00208203	2.68151	0.020474	+		1.66025e+07	4	3.70622e+07	4	1.46136e+07	1.85772e+07	1.48377e+07	2.26308e+07	3.12436e+07	4.00688e+07	3.42812e+07	4.41137e+07	2	2	2	2	2	2	2	2	1.59112e+07	1.34219e+07	1.76554e+07	1.95471e+07	1.28663e+07	1.71113e+07	2.19768e+07	2.33043e+07	2.96731e+07	3.28972e+07	4.34254e+07	3.69716e+07
P50750	CDK9	Cyclin-dependent kinase 9 OS=Homo sapiens GN=CDK9 PE=1 SV=3	10.301	6		42.8	23	18	2	2	1.818	0.86	0.0267902	1.57202	0.17356	+		1.07929e+06	4	1.46015e+06	4	1.12521e+06	757615	1.03525e+06	1.24468e+06	1.31113e+06	1.54526e+06	1.59031e+06	1.37972e+06	2	1	2	2	2	2	2	2	953443	1.32792e+06	990361	579568	1.02631e+06	1.04427e+06	1.17863e+06	1.31443e+06	1.30986e+06	1.3124e+06	1.48275e+06	1.6104e+06
O94964	SOGA1	Protein SOGA1 OS=Homo sapiens GN=SOGA1 PE=1 SV=2	46.034	10		159.7	98	25	10	10	1.798	0.85	0.00867312	2.06182	0.0694891	+		2.91908e+06	4	3.03983e+06	4	2.70762e+06	3.19964e+06	2.50676e+06	3.14707e+06	3.71718e+06	3.23264e+06	2.48327e+06	2.85852e+06	2	2	2	2	2	2	2	2	2.99687e+06	2.44628e+06	3.09877e+06	3.3038e+06	2.51844e+06	2.49514e+06	3.33479e+06	2.96991e+06	3.10254e+06	4.45359e+06	3.12905e+06	3.33967e+06
O43665	RGS10	Regulator of G-protein signaling 10 OS=Homo sapiens GN=RGS10 PE=1 SV=2	31.24	39		20.2	11	37	5	5	1.798	0.85	0.0621229	1.20675	0.33239	+		691867	3	825137	4	637801	879431	740225	646669	724959	806969	843715	1.06609e+06	1	2	1	0	1	2	2	2	570237	713369	894264	864844	639348	857020	781351	535201	913828	575126	860779	756522
Q9Y2D4	EXOC6B	Exocyst complex component 6B OS=Homo sapiens GN=EXOC6B PE=1 SV=3	8.364	4		94.1	53	4	2	2	1.803	0.85	0.0425279	1.37133	0.247382	+		250123	2	401351	4	247382	252895	260559	188187	546580	389902	413138	330455	0	0	2	1	1	1	1	1	258220	236999	276493	231311	215641	314834	173057	204639	645671	462696	468258	324657
O94925	GLS	Glutaminase kidney isoform, mitochondrial OS=Homo sapiens GN=GLS PE=1 SV=1	19.294	8		73.4	42	3	3	3	1.788	0.84	0.0415837	1.38108	0.244631	+		697258	4	1.42807e+06	4	1.02957e+06	948840	507328	512382	1.25424e+06	1.42865e+06	1.73535e+06	1.42748e+06	2	2	1	2	2	2	2	2	1.38706e+06	764210	988096	911144	639418	402524	453017	579527	1.33453e+06	1.17878e+06	1.46706e+06	1.39125e+06
Q495W5	FUT11	Alpha-(1,3)-fucosyltransferase 11 OS=Homo sapiens GN=FUT11 PE=1 SV=1	2.513	2		55.8	27	2	1	1	1.794	0.84	0.0441956	1.35462	0.254547	+		218655	3	417104	4	214050	262907	181232	223359	411412	486402	323967	422875	0	1	1	1	2	1	1	1	245417	186693	246171	280781	212468	154588	254671	195896	427303	396113	550525	429748
Q8N9N7	LRRC57	Leucine-rich repeat-containing protein 57 OS=Homo sapiens GN=LRRC57 PE=1 SV=1	12.579	16		26.7	16	16	3	3	1.765	0.82	0.0856779	1.06713	0.405001	+		523230	3	903156	2	499975	449728	577423	547565	1.0066e+06	891485	884990	914981	2	0	1	1	0	1	0	2	484367	516086	415164	487170	588563	566494	576052	520487	1.05883e+06	956955	1.00172e+06	793379
Q9NS00	C1GALT1	Glycoprotein-N-acetylgalactosamine 3-beta-galactosyltransferase 1 OS=Homo sapiens GN=C1GALT1 PE=1 SV=1	7.462	6		42.2	20	3	2	2	1.771	0.82	0.0409862	1.38736	0.241861	+		712008	4	1.16806e+06	4	717370	706686	795593	359862	1.02859e+06	1.04886e+06	1.30081e+06	1.66239e+06	2	1	1	1	2	2	2	2	931645	552378	836918	596719	789013	802227	616529	210048	1.03792e+06	1.01934e+06	802808	1.37032e+06
Q9UQ03	CORO2B	Coronin-2B OS=Homo sapiens GN=CORO2B PE=1 SV=4	16.325	11		54.9	28	8	4	4	1.754	0.81	0.0152357	1.81714	0.109318	+		1.14937e+06	4	2.33992e+06	4	1.10955e+06	1.70839e+06	1.19063e+06	570129	2.76065e+06	2.35408e+06	1.75359e+06	2.32583e+06	2	2	2	1	2	2	2	2	961227	1.28076e+06	1.99875e+06	1.46021e+06	1.18128e+06	1.20005e+06	359975	902971	2.39017e+06	3.18856e+06	2.36784e+06	2.34041e+06
P21912	SDHB	Succinate dehydrogenase [ubiquinone] iron-sulfur subunit, mitochondrial OS=Homo sapiens GN=SDHB PE=1 SV=3	12.23	12		31.6	22	10	3	3	1.753	0.81	0.0131294	1.88175	0.0965788	+		3.05905e+06	4	2.82633e+06	4	2.55202e+06	3.08798e+06	3.0304e+06	3.37023e+06	1.77164e+06	3.34219e+06	2.39009e+06	5.9093e+06	2	2	2	2	2	2	2	2	2.62776e+06	2.47846e+06	3.37582e+06	2.82468e+06	2.95844e+06	3.1041e+06	2.88343e+06	3.9392e+06	2.11238e+06	1.48587e+06	3.0999e+06	3.60342e+06
Q96GC5	MRPL48	39S ribosomal protein L48, mitochondrial OS=Homo sapiens GN=MRPL48 PE=1 SV=2	36.159	26		23.9	11	40	5	5	1.736	0.8	0.021608	1.66539	0.14529	+		2.6741e+06	4	1.19992e+06	4	2.7272e+06	4.373e+06	2.62204e+06	2.06834e+06	1.12564e+06	1.93391e+06	1.27909e+06	1.08829e+06	1	2	1	1	2	2	2	2	2.77469e+06	2.68051e+06	3.68607e+06	5.18794e+06	2.27655e+06	3.01996e+06	1.80285e+06	2.37292e+06	980214	1.29264e+06	4.86096e+06	769400
Q9NQW7	XPNPEP1	Xaa-Pro aminopeptidase 1 OS=Homo sapiens GN=XPNPEP1 PE=1 SV=3	14.637	8		69.9	36	7	4	4	1.742	0.8	0.0250393	1.60138	0.163409	+		1.01774e+06	2	2.26694e+06	3	980603	1.01067e+06	1.10613e+06	1.02485e+06	2.31651e+06	1.89067e+06	2.63862e+06	2.21843e+06	1	0	1	0	1	1	1	0	989609	971680	972612	1.05022e+06	1.10604e+06	1.10621e+06	921267	1.14008e+06	2.2736e+06	2.36023e+06	2.0738e+06	1.72371e+06
Q9ULM6	CNOT6	CCR4-NOT transcription complex subunit 6 OS=Homo sapiens GN=CNOT6 PE=1 SV=2	6.434	3		63.3	31	9	2	2	1.738	0.8	0.0364748	1.43801	0.221514	+		1.27246e+06	4	1.51237e+06	4	927493	1.50172e+06	1.40033e+06	1.15626e+06	1.04618e+06	1.94026e+06	1.17884e+06	1.96555e+06	2	2	2	2	2	2	2	2	1.01689e+06	845958	1.51174e+06	1.49175e+06	1.46001e+06	1.34309e+06	996222	1.34202e+06	1.06781e+06	1.02499e+06	1.88981e+06	1.99206e+06
Q7Z3K3	POGZ	Pogo transposable element with ZNF domain OS=Homo sapiens GN=POGZ PE=1 SV=2	5.594	1	GG [K675; K677]; Methyl [K677(100)]	155.2	66	34	1	1	1.743	0.8	0.00392075	2.40663	0.0354919	+		8.24629e+06	4	3.27104e+07	4	2.80096e+07	5.57844e+07	2.42778e+06	1.08221e+06	2.66299e+07	6.48048e+06	4.01794e+07	5.2539e+07	2	2	2	2	2	2	2	2	2.72891e+07	2.87493e+07	5.73947e+07	5.42194e+07	2.53528e+06	2.32484e+06	861346	1.35971e+06	2.94236e+07	2.41014e+07	5.99339e+06	7.00715e+06
Q96P11	NSUN5	Probable 28S rRNA (cytosine-C(5))-methyltransferase OS=Homo sapiens GN=NSUN5 PE=1 SV=2	3.116	3		46.7	26	1	1	1	1.747	0.8	0.0769642	1.11371	0.377626	+		324177	1	526027	3	379338	322676	325684	286998	565617	782001	489207	437043	0	2	0	0	1	2	0	1	362050	397452	301830	344962	293416	361502	249148	330599	487280	656549	967642	631975
O75955	FLOT1	Flotillin-1 OS=Homo sapiens GN=FLOT1 PE=1 SV=3	67.087	29		47.3	31	39	9	9	1.734	0.79	0.00674115	2.17127	0.056329	+		2.46087e+06	4	5.00237e+06	4	4.96165e+06	2.97648e+06	2.01331e+06	2.03457e+06	4.63565e+06	5.39809e+06	4.55099e+06	1.00027e+07	2	2	2	2	2	2	2	2	5.1236e+06	4.80482e+06	2.9785e+06	2.97446e+06	1.98606e+06	2.04094e+06	1.89932e+06	2.17945e+06	4.69314e+06	4.57887e+06	4.24133e+06	6.87034e+06
O75962	TRIO	Triple functional domain protein OS=Homo sapiens GN=TRIO PE=1 SV=2	10.531	1		346.7	166	4	4	4	1.732	0.79	0.0786413	1.10435	0.382639	+		356167	4	859814	2	371071	341861	273435	437793	854367	834019	865295	1.07063e+06	2	1	1	1	0	0	1	2	304013	452921	350595	333345	294360	253997	382787	500702	836479	872638	819595	848697
P42345	MTOR	Serine/threonine-protein kinase mTOR OS=Homo sapiens GN=MTOR PE=1 SV=1	111.824	13	Acetyl [N-Term]	288.7	152	57	22	22	1.72	0.78	0.0166301	1.77911	0.117874	+		2.20588e+06	4	2.70195e+06	4	2.20807e+06	2.9094e+06	2.20369e+06	2.16829e+06	2.33275e+06	4.18456e+06	2.60032e+06	2.80755e+06	2	2	2	2	2	2	2	2	2.14215e+06	2.27602e+06	2.5734e+06	3.28927e+06	2.47331e+06	1.96347e+06	2.05482e+06	2.28803e+06	2.48295e+06	2.19163e+06	4.01952e+06	4.35639e+06
Q92905	COPS5	COP9 signalosome complex subunit 5 OS=Homo sapiens GN=COPS5 PE=1 SV=4	45.747	34		37.6	20	52	9	9	1.715	0.78	0.0592595	1.22724	0.320743	+		885176	4	1.31393e+06	4	848961	976115	899589	870995	1.35653e+06	1.27267e+06	1.20211e+06	1.4784e+06	2	1	1	2	1	2	2	2	806591	893556	1.23524e+06	771352	892466	906769	892194	850299	1.32681e+06	1.38691e+06	1.08809e+06	1.48857e+06
Q9NRY2	INIP	SOSS complex subunit C OS=Homo sapiens GN=INIP PE=1 SV=1	41.407	57	Acetyl [N-Term]	11.4	4	36	5	5	1.712	0.78	0.0916901	1.03768	0.422371	+		560054	3	840034	2	576876	571611	520601	548730	848684	884558	831471	704698	1	2	0	2	1	0	2	0	494702	672700	633468	515794	560158	483838	641594	469307	1.05129e+06	685128	839643	931876
P62745	RHOB	Rho-related GTP-binding protein RhoB OS=Homo sapiens GN=RHOB PE=1 SV=1	21.852	39		22.1	11	12	5	3	1.717	0.78	0.0573127	1.24175	0.312014			246392	2	409878	1	198569	256972	285934	236248	460906	335244	389956	430818	1	2	0	0	0	0	0	2	178923	220371	242343	272484	253012	323139	212714	262386	474406	447790	437259	257029
O14562	UBFD1	Ubiquitin domain-containing protein UBFD1 OS=Homo sapiens GN=UBFD1 PE=1 SV=2	8.49	14		33.4	14	3	2	2	1.717	0.78	0.0893181	1.04906	0.415129			311328	2	563172	2	317372	397976	270672	305398	552536	524084	574013	640563	1	1	0	0	2	0	2	0	300546	335140	422748	374655	174628	419539	356573	261569	503205	606702	693334	396149
Q9UHG3	PCYOX1	Prenylcysteine oxidase 1 OS=Homo sapiens GN=PCYOX1 PE=1 SV=3	13.232	10		56.6	26	11	4	4	1.707	0.77	0.0298658	1.52483	0.189542	+		1.61475e+06	4	2.71652e+06	4	1.57222e+06	1.65843e+06	1.50228e+06	1.7623e+06	2.03797e+06	2.94884e+06	2.50251e+06	4.03055e+06	2	2	1	1	2	2	2	2	1.60789e+06	1.53733e+06	1.69603e+06	1.62166e+06	1.06845e+06	2.11227e+06	1.50785e+06	2.05969e+06	1.90577e+06	2.17934e+06	2.77996e+06	3.12798e+06
O14681	EI24	Etoposide-induced protein 2.4 homolog OS=Homo sapiens GN=EI24 PE=1 SV=4	2.802	2		38.9	16	3	1	1	1.71	0.77	0.0824746	1.08368	0.395929	+		479112	1	707349	4	487737	483427	474836	412439	556147	860407	581519	1.1632e+06	0	0	0	1	2	2	2	2	474828	500996	437085	534682	634289	355468	364482	466706	563948	548453	848782	872192
O96011	PEX11B	Peroxisomal membrane protein 11B OS=Homo sapiens GN=PEX11B PE=1 SV=1	3.59	6		28.4	17	1	1	1	1.697	0.76	0.0839429	1.07602	0.400028	+		289184	3	509955	4	185491	297627	413694	280980	915425	483427	267149	537938	1	0	1	1	2	1	2	2	204262	168445	261237	339087	517497	330713	373197	211550	996059	841319	411137	568429
Q13188	STK3	Serine/threonine-protein kinase 3 OS=Homo sapiens GN=STK3 PE=1 SV=2	39.548	19		56.3	31	30	8	5	1.673	0.74	0.0703487	1.15274	0.356398	+		684893	3	1.50784e+06	4	666511	685246	684541	763800	1.51986e+06	1.49592e+06	1.47154e+06	1.56804e+06	2	2	0	2	2	2	2	1	662405	670642	777276	604112	695426	673826	884195	659799	1.69989e+06	1.3589e+06	1.80049e+06	1.24288e+06
Q8WUF5	PPP1R13L	RelA-associated inhibitor OS=Homo sapiens GN=PPP1R13L PE=1 SV=4	10.675	4		89	39	7	2	2	1.666	0.74	0.107934	0.966843	0.472944	+		795775	4	684192	2	797082	864594	603385	794470	680275	688131	536493	776939	1	2	1	1	0	2	1	0	798834	795335	822687	908636	645698	563844	715353	882336	791975	584330	722669	655242
Q8IUF8	RIOX2	Ribosomal oxygenase 2 OS=Homo sapiens GN=RIOX2 PE=1 SV=1	7.332	5		52.8	29	2	2	2	1.67	0.74	0.0723959	1.14029	0.362057	+		254584	3	415906	4	273232	263706	245778	198062	272709	374569	461805	512679	1	0	1	1	2	1	1	2	246956	302303	213997	324962	258735	233470	209182	187533	236459	314516	301199	465811
Q04656	ATP7A	Copper-transporting ATPase 1 OS=Homo sapiens GN=ATP7A PE=1 SV=3	2.671	1		163.3	67	1	1	1	1.67	0.74	0.106013	0.974642	0.468039	+		557708	4	942081	3	384342	575571	754280	540399	888703	998665	595426	1.09232e+06	2	2	2	2	2	0	2	2	449924	328319	679387	487620	931796	610583	527626	553482	928024	851047	1.06402e+06	937326
P49773	HINT1	Histidine triad nucleotide-binding protein 1 OS=Homo sapiens GN=HINT1 PE=1 SV=2	25.488	59		13.8	8	24	5	5	1.654	0.73	0.0514143	1.28892	0.287268	+		1.11995e+06	4	1.69968e+06	4	941580	886443	1.69569e+06	1.33212e+06	1.79565e+06	1.93568e+06	1.51239e+06	1.60884e+06	2	1	2	2	2	2	2	2	967833	916038	909390	864075	1.63585e+06	1.75771e+06	1.38629e+06	1.28007e+06	1.75446e+06	1.8378e+06	2.16286e+06	1.73237e+06
Q9H5K3	POMK	Protein O-mannose kinase OS=Homo sapiens GN=POMK PE=1 SV=1	6.312	8		40	16	4	2	2	1.664	0.73	0.0549479	1.26005	0.302311	+		1.05868e+06	4	1.57132e+06	4	1.11801e+06	1.00249e+06	1.30141e+06	897361	989197	1.94158e+06	1.67214e+06	1.47658e+06	1	2	2	2	2	2	2	2	982733	1.27192e+06	1.19269e+06	842626	1.1152e+06	1.51871e+06	922953	872479	860514	1.13712e+06	1.90044e+06	1.98361e+06
Q9UBW8	COPS7A	COP9 signalosome complex subunit 7a OS=Homo sapiens GN=COPS7A PE=1 SV=1	47.338	37		30.3	17	60	7	7	1.653	0.72	0.0103531	1.98493	0.0799327	+		4.31325e+06	4	6.95631e+06	4	5.62712e+06	6.92005e+06	3.30616e+06	2.94136e+06	5.33424e+06	6.90119e+06	7.01187e+06	7.4308e+06	2	2	2	2	2	2	2	2	4.61563e+06	6.86028e+06	7.05358e+06	6.78905e+06	3.5266e+06	3.0995e+06	3.01562e+06	2.86892e+06	7.5146e+06	3.78651e+06	5.04431e+06	9.4416e+06
P35610	SOAT1	Sterol O-acyltransferase 1 OS=Homo sapiens GN=SOAT1 PE=1 SV=3	23.861	12		64.7	25	25	5	5	1.638	0.71	0.0356796	1.44758	0.218141	+		1.36521e+06	4	2.57627e+06	4	1.19578e+06	1.47615e+06	1.26261e+06	1.85205e+06	2.20266e+06	3.01324e+06	1.38665e+06	3.73571e+06	2	2	2	2	2	2	2	2	1.06895e+06	1.33765e+06	1.31552e+06	1.65639e+06	1.08565e+06	1.46841e+06	1.58921e+06	2.15837e+06	1.78654e+06	2.7157e+06	2.12881e+06	4.26512e+06
Q9H0R4	HDHD2	Haloacid dehalogenase-like hydrolase domain-containing protein 2 OS=Homo sapiens GN=HDHD2 PE=1 SV=1	12.699	16		28.5	16	9	3	3	1.634	0.71	0.0674888	1.17077	0.350185	+		945967	3	1.44442e+06	3	571943	961958	930241	1.08826e+06	1.06398e+06	1.73122e+06	1.40978e+06	1.47991e+06	1	1	0	1	1	1	0	2	577343	566594	856008	1.08102e+06	822784	1.05173e+06	1.29314e+06	915849	1.09544e+06	1.03343e+06	1.7696e+06	1.69367e+06
Q96HS1	PGAM5	Serine/threonine-protein phosphatase PGAM5, mitochondrial OS=Homo sapiens GN=PGAM5 PE=1 SV=2	10.994	14		32	22	13	3	3	1.641	0.71	0.0346176	1.4607	0.213604	+		1.7673e+06	4	1.81192e+06	4	2.35729e+06	2.98022e+06	1.32497e+06	882408	1.73042e+06	1.44027e+06	1.89726e+06	3.16801e+06	2	2	2	2	2	2	2	2	2.63918e+06	2.10552e+06	3.63956e+06	2.44033e+06	1.46652e+06	1.19709e+06	906971	858511	1.73198e+06	1.72887e+06	1.58165e+06	1.31154e+06
Q04760	GLO1	Lactoylglutathione lyase OS=Homo sapiens GN=GLO1 PE=1 SV=4	89.569	76	Acetyl [N-Term]	20.8	11	202	12	12	1.627	0.7	0.0184445	1.73413	0.128818	+		1.08626e+07	4	1.55541e+07	4	1.12928e+07	1.04489e+07	9.80447e+06	1.2001e+07	1.30511e+07	1.85372e+07	1.29645e+07	2.14285e+07	2	2	2	2	2	2	2	2	1.18579e+07	1.07546e+07	1.02906e+07	1.06096e+07	1.04283e+07	9.21799e+06	1.22904e+07	1.17183e+07	1.31391e+07	1.29636e+07	1.72301e+07	1.99434e+07
Q71UM5	RPS27L	40S ribosomal protein S27-like OS=Homo sapiens GN=RPS27L PE=1 SV=3	71.935	42	Methyl [K36(100)]; Oxidation [P28]	9.5	5	460	6	3	1.63	0.7	0.0191492	1.71785	0.133104	+		6.90275e+06	4	1.11475e+07	4	4.13923e+06	6.4594e+06	7.74405e+06	7.37654e+06	1.29835e+07	1.37256e+07	6.97918e+06	9.57109e+06	2	2	2	2	2	2	2	2	4.13947e+06	4.13898e+06	4.1719e+06	1.00012e+07	5.71486e+06	1.04938e+07	6.30609e+06	8.62868e+06	9.98956e+06	1.68746e+07	1.33883e+07	1.40715e+07
Q9Y6K5	OAS3	2'-5'-oligoadenylate synthase 3 OS=Homo sapiens GN=OAS3 PE=1 SV=3	48.776	11		121.1	59	32	8	8	1.626	0.7	0.033367	1.47668	0.207257	+		721309	4	3.51023e+06	4	1.02134e+06	509413	1.45472e+06	371069	3.03952e+06	3.60716e+06	5.30267e+06	3.4159e+06	2	1	1	2	2	2	2	2	1.5507e+06	672695	548760	472887	733528	2.88498e+06	397542	346358	3.06676e+06	3.01251e+06	4.57603e+06	2.84342e+06
Q16777	HIST2H2AC	Histone H2A type 2-C OS=Homo sapiens GN=HIST2H2AC PE=1 SV=4	42.058	36		14	6	211	4	1	1.627	0.7	0.0124226	1.90579	0.0922514	+		5.01937e+06	4	8.70336e+06	4	4.65479e+06	4.0513e+06	5.41251e+06	6.96714e+06	4.20596e+06	7.05883e+06	1.0731e+07	1.27781e+07	2	2	2	2	2	2	2	2	5.87304e+06	3.68925e+06	3.84298e+06	4.27091e+06	4.71081e+06	6.21873e+06	7.00591e+06	6.92859e+06	3.95508e+06	4.47276e+06	7.67844e+06	6.48923e+06
P35270	SPR	Sepiapterin reductase OS=Homo sapiens GN=SPR PE=1 SV=1	11.142	13		28	16	6	2	2	1.623	0.7	0.11381	0.943818	0.485335	+		301432	4	1.26945e+06	4	310306	292812	261811	1.15344e+06	690916	1.60194e+06	1.58056e+06	1.01958e+06	1	1	1	1	1	2	1	2	303037	317749	260496	329137	257409	266288	304265	4.3726e+06	828565	576135	861227	2.97972e+06
P28288	ABCD3	ATP-binding cassette sub-family D member 3 OS=Homo sapiens GN=ABCD3 PE=1 SV=1	29.131	12		75.4	46	21	6	6	1.612	0.69	0.0154035	1.81238	0.110183	+		6.28474e+06	4	8.22668e+06	4	3.57492e+06	6.87571e+06	6.22293e+06	6.34716e+06	5.49515e+06	1.03805e+07	6.51977e+06	1.38699e+07	2	2	2	2	2	2	2	2	4.03724e+06	3.16554e+06	6.41962e+06	7.36421e+06	6.82545e+06	5.6736e+06	6.62253e+06	6.08325e+06	6.37278e+06	4.73838e+06	8.73049e+06	1.23423e+07
Q9HD15	SRA1	Steroid receptor RNA activator 1 OS=Homo sapiens GN=SRA1 PE=1 SV=1	27.243	27		25.7	15	16	4	4	1.614	0.69	0.0610655	1.2142	0.328236	+		1.12033e+06	2	1.88146e+06	4	1.26882e+06	649573	1.08795e+06	1.15368e+06	1.38575e+06	2.39545e+06	2.52765e+06	1.47776e+06	2	2	0	0	2	2	2	2	944068	1.70529e+06	312661	1.34953e+06	1.24325e+06	952053	1.1505e+06	1.15687e+06	1.42335e+06	1.34913e+06	3.46805e+06	1.65458e+06
Q13613	MTMR1	Myotubularin-related protein 1 OS=Homo sapiens GN=MTMR1 PE=1 SV=4	12.285	8		74.6	37	6	3	3	1.608	0.69	0.0779512	1.10818	0.380829	+		681494	3	1.16096e+06	1	683512	679482	581387	1.14302e+06	1.04408e+06	1.29093e+06	997453	1.29119e+06	0	1	1	1	0	1	0	0	762188	612957	761037	606667	574387	588472	785457	1.66335e+06	890291	1.22442e+06	1.38341e+06	1.20462e+06
Q86T03	TMEM55B	Type 1 phosphatidylinositol 4,5-bisphosphate 4-phosphatase OS=Homo sapiens GN=TMEM55B PE=1 SV=1	6.221	4		29.5	14	9	1	1	1.61	0.69	0.136332	0.865403	0.545211	+		382860	4	636732	2	632529	423620	346022	290404	607903	348603	666927	1.03817e+06	2	2	2	2	0	2	0	2	691286	578765	441200	406741	382115	313338	377772	223241	520775	709609	398911	304640
P53365	ARFIP2	Arfaptin-2 OS=Homo sapiens GN=ARFIP2 PE=1 SV=1	4.922	3		37.8	22	3	1	1	1.608	0.69	0.129101	0.88907	0.528511	+		371363	4	540529	4	297750	463175	840328	297307	489283	556160	816546	525336	2	2	1	2	2	2	2	1	255647	346788	386692	554786	344295	2.05101e+06	310307	284851	608390	393494	616026	502112
Q8WV22	NSMCE1	Non-structural maintenance of chromosomes element 1 homolog OS=Homo sapiens GN=NSMCE1 PE=1 SV=5	3.204	3		30.8	20	1	1	1	1.613	0.69	0.103737	0.984067	0.460166			178864	2	291890	2	201861	265459	158487	157343	272394	220333	312781	373497	0	1	0	2	0	0	1	2	202238	201485	168013	419422	135887	184845	169512	146048	259953	285430	148121	327750
A5A3E0	POTEF	POTE ankyrin domain family member F OS=Homo sapiens GN=POTEF PE=1 SV=2	121.993	11	Oxidation [P943; P1067; R1072]; Phospho [T809(100)]; Methyl [K813(100)]	121.4	65	1331	10	2	1.6	0.68	0.082389	1.08413	0.395925			790310	1	1.2685e+06	1	916352	594817	766648	814703	1.40293e+06	902996	1.30117e+06	1.23665e+06	1	0	0	0	0	0	0	1	760864	1.10362e+06	506252	698877	695806	844703	912414	727455	1.55536e+06	1.26543e+06	880612	925950
Q9HB07	C12orf10	UPF0160 protein MYG1, mitochondrial OS=Homo sapiens GN=C12orf10 PE=1 SV=2	29.606	25		42.4	28	27	7	7	1.597	0.68	0.0446538	1.35014	0.256554	+		1.39934e+06	4	3.25381e+06	4	1.30486e+06	1.35072e+06	1.4497e+06	1.55667e+06	3.08521e+06	3.43163e+06	2.82312e+06	3.49836e+06	2	2	2	2	2	2	2	2	1.37919e+06	1.23453e+06	1.46505e+06	1.24531e+06	1.49458e+06	1.40618e+06	1.68209e+06	1.4406e+06	3.32022e+06	2.86682e+06	3.6372e+06	3.23767e+06
O60443	DFNA5	Non-syndromic hearing impairment protein 5 OS=Homo sapiens GN=DFNA5 PE=1 SV=2	13.888	10		54.5	27	7	3	3	1.599	0.68	0.133669	0.873971	0.538711	+		618809	3	846285	4	580841	659259	672274	571968	578801	538385	1.23738e+06	1.4414e+06	2	1	0	1	1	2	1	2	643679	524137	593551	732241	722986	625120	451464	724638	961837	348302	903612	320778
Q6VN20	RANBP10	Ran-binding protein 10 OS=Homo sapiens GN=RANBP10 PE=1 SV=1	4.779	2		67.2	24	1	1	1	1.598	0.68	0.122087	0.913332	0.508896	+		314230	1	492861	3	300577	365929	328503	248124	423334	579982	573806	396451	1	0	0	0	2	0	2	2	294176	307118	336021	398499	258036	418214	239944	256583	411220	435804	514577	653701
P40261	NNMT	Nicotinamide N-methyltransferase OS=Homo sapiens GN=NNMT PE=1 SV=1	44.684	33		29.6	12	66	7	7	1.586	0.67	0.0710411	1.14849	0.359126	+		627802	2	2.35741e+06	4	630436	635289	625178	559614	2.42636e+06	2.29042e+06	2.28257e+06	2.48638e+06	1	2	0	0	1	1	1	2	648342	613024	714040	565224	574633	680169	477951	655229	2.33058e+06	2.52608e+06	2.17916e+06	2.40737e+06
Q6NXT4	SLC30A6	Zinc transporter 6 OS=Homo sapiens GN=SLC30A6 PE=1 SV=2	6.017	6		51.1	19	1	1	1	1.587	0.67	0.0976352	1.01039	0.442771			234045	1	409345	2	182908	197591	277224	311241	421735	356995	397320	519556	1	0	0	0	0	1	0	2	138199	242080	126598	308396	246347	311972	287448	337004	381660	466019	309614	411627
Q9H467	CUEDC2	CUE domain-containing protein 2 OS=Homo sapiens GN=CUEDC2 PE=1 SV=1	4.218	3		32	10	2	1	1	1.596	0.67	0.109493	0.960612	0.477538	+		167868	1	240583	3	191484	178453	147002	157912	258967	324470	221977	223504	0	1	0	0	0	2	2	1	165070	222126	195531	162866	119443	180918	153503	162448	235392	284904	292698	359691
Q9UBN6	TNFRSF10D	Tumor necrosis factor receptor superfamily member 10D OS=Homo sapiens GN=TNFRSF10D PE=1 SV=1	17.966	18		41.8	22	9	4	4	1.583	0.66	0.0342416	1.46545	0.211564	+		2.51475e+06	4	3.2863e+06	4	2.50959e+06	2.39997e+06	3.56155e+06	2.51991e+06	4.35343e+06	2.55266e+06	3.67981e+06	2.93487e+06	2	2	2	2	1	2	1	2	2.36056e+06	2.66804e+06	2.31491e+06	2.48815e+06	3.25067e+06	3.90217e+06	2.71486e+06	2.33896e+06	3.678e+06	5.1529e+06	2.81611e+06	2.31386e+06
P08581	MET	Hepatocyte growth factor receptor OS=Homo sapiens GN=MET PE=1 SV=4	12.776	3		155.4	72	3	3	2	1.575	0.66	0.0439553	1.35699	0.253475			1.44288e+06	2	2.14537e+06	2	2.12925e+06	1.35483e+06	1.53666e+06	896787	2.98524e+06	1.87897e+06	2.44953e+06	1.85252e+06	1	0	0	1	2	0	0	1	1.99288e+06	2.27495e+06	1.16066e+06	1.58149e+06	1.74698e+06	1.35165e+06	865874	928804	2.87032e+06	3.10476e+06	2.56039e+06	1.37891e+06
P19623	SRM	Spermidine synthase OS=Homo sapiens GN=SRM PE=1 SV=1	34.758	32	Acetyl [N-Term]	33.8	16	34	7	7	1.554	0.64	0.145911	0.835912	0.567014	+		610120	4	908058	4	643221	718406	578723	550729	962635	901248	838324	914920	2	2	1	1	2	2	1	2	685985	603123	844037	611475	694642	482149	474408	639329	867270	1.06849e+06	953072	852242
Q9P0V3	SH3BP4	SH3 domain-binding protein 4 OS=Homo sapiens GN=SH3BP4 PE=1 SV=1	25.636	7		107.4	55	9	6	6	1.558	0.64	0.140549	0.852171	0.557305			514137	2	589374	2	447087	527681	508364	519975	568293	481529	611236	617966	1	2	0	0	0	2	0	2	494610	404129	481306	578524	510976	505765	577529	468156	580826	556031	569605	407072
Q9BQ75	CMSS1	Protein CMSS1 OS=Homo sapiens GN=CMSS1 PE=1 SV=2	17.483	12		31.9	15	18	3	3	1.553	0.64	0.108732	0.963643	0.47555			268030	2	387657	1	234978	301193	238518	302251	386633	482591	366007	388684	1	0	0	1	0	0	1	0	252523	218651	292472	310174	244913	232290	397559	229791	358495	416979	404032	576426
Q12893	TMEM115	Transmembrane protein 115 OS=Homo sapiens GN=TMEM115 PE=1 SV=1	4.125	7		38.2	11	3	1	1	1.555	0.64	0.154554	0.810919	0.583527			508177	2	868513	2	481459	536377	687744	435742	844158	893571	520236	1.07535e+06	0	0	2	2	0	0	2	2	596561	388565	583819	492791	816588	579230	426390	445298	738932	964368	904230	883038
P62714	PPP2CB	Serine/threonine-protein phosphatase 2A catalytic subunit beta isoform OS=Homo sapiens GN=PPP2CB PE=1 SV=1	129.071	54		35.6	18	177	14	2	1.547	0.63	0.155866	0.807249	0.587137	+		667011	4	946378	4	986851	828261	513061	537154	954345	938478	775526	1.00706e+06	2	2	2	1	2	2	2	2	1.44202e+06	675354	873387	785466	642282	409838	512190	563335	958431	950276	1.0178e+06	865333
P31947	SFN	14-3-3 protein sigma OS=Homo sapiens GN=SFN PE=1 SV=1	25.664	19		27.8	18	192	5	1	1.547	0.63	0.143423	0.843382	0.561078	+		541434	4	612792	4	922943	549267	446854	533713	418645	289180	1.83163e+06	896976	2	2	2	2	1	1	2	2	1.03849e+06	820249	502874	599939	377525	528915	502793	566534	823839	212740	870982	96012.1
Q9Y2R5	MRPS17	28S ribosomal protein S17, mitochondrial OS=Homo sapiens GN=MRPS17 PE=1 SV=1	23.925	45		14.5	8	22	3	3	1.552	0.63	0.099463	1.00234	0.449315	+		323614	2	1.67453e+06	4	350455	298828	353818	237780	1.51256e+06	1.68308e+06	1.66602e+06	2.16949e+06	2	2	0	0	2	2	1	2	411480	298481	310913	287212	362515	345329	322155	175503	1.62116e+06	1.41124e+06	1.68238e+06	1.68378e+06
Q6ZSZ5	ARHGEF18	Rho guanine nucleotide exchange factor 18 OS=Homo sapiens GN=ARHGEF18 PE=1 SV=3	7.974	2		130.7	66	2	2	2	1.542	0.63	0.11535	0.937981	0.488987			223919	2	353027	2	196969	254556	261844	163070	371490	352772	327260	353283	1	0	2	0	0	0	2	2	183018	211984	305614	212027	221305	309808	269684	98603.5	354774	388993	284840	436906
P61619	SEC61A1	Protein transport protein Sec61 subunit alpha isoform 1 OS=Homo sapiens GN=SEC61A1 PE=1 SV=2	7.416	6		52.2	18	28	3	3	1.55	0.63	0.0316792	1.49923	0.199425	+		7.26888e+06	4	1.11338e+07	4	1.04999e+07	7.41003e+06	7.13042e+06	5.10668e+06	8.98124e+06	1.28148e+07	9.67332e+06	1.3894e+07	2	2	2	2	2	2	2	2	9.73015e+06	1.13306e+07	7.84257e+06	7.00134e+06	6.65409e+06	7.64085e+06	5.22806e+06	4.98812e+06	8.33459e+06	9.67805e+06	1.3471e+07	1.21905e+07
Q9Y2T2	AP3M1	AP-3 complex subunit mu-1 OS=Homo sapiens GN=AP3M1 PE=1 SV=1	32.755	22		46.9	24	25	7	7	1.535	0.62	0.157806	0.801878	0.589216	+		510989	2	354970	4	520871	427336	518252	503829	370380	352998	306939	356953	0	2	0	2	2	2	1	2	495362	547693	465740	392098	547200	490835	479938	528909	409039	335375	385942	322866
O00291	HIP1	Huntingtin-interacting protein 1 OS=Homo sapiens GN=HIP1 PE=1 SV=5	21.677	5		116.1	66	17	4	4	1.537	0.62	0.150325	0.822969	0.575547	+		685155	4	1.03569e+06	2	667658	817982	703110	602966	1.08544e+06	895454	1.02131e+06	1.05029e+06	2	2	1	1	0	2	0	2	666281	669037	826189	809856	799522	618324	668601	543775	991536	1.18823e+06	1.08257e+06	740680
Q15631	TSN	Translin OS=Homo sapiens GN=TSN PE=1 SV=1	125.478	55		26.2	14	165	15	15	1.521	0.61	0.0309331	1.50958	0.195255	+		5.82455e+07	4	1.60253e+08	4	2.22509e+08	1.41542e+08	2.39684e+07	1.95248e+07	2.29846e+08	2.79831e+07	2.68147e+08	1.11731e+08	2	2	2	2	2	2	2	2	2.34837e+08	2.10829e+08	1.43245e+08	1.3986e+08	2.67598e+07	2.14681e+07	1.83209e+07	2.08077e+07	2.3395e+08	2.25813e+08	2.56913e+07	3.04793e+07
Q8TBP5	FAM174A	Membrane protein FAM174A OS=Homo sapiens GN=FAM174A PE=2 SV=1	24.989	35		19.9	5	18	3	3	1.528	0.61	0.0455704	1.34132	0.260122	+		2.9118e+06	4	2.79524e+06	4	4.15773e+06	4.93247e+06	1.7375e+06	2.03924e+06	2.08174e+06	2.47184e+06	3.16096e+06	3.79912e+06	2	2	2	2	2	2	2	2	4.16767e+06	4.14782e+06	5.30065e+06	4.58987e+06	1.51231e+06	1.99621e+06	2.13659e+06	1.94633e+06	1.76945e+06	2.44914e+06	2.63623e+06	2.3177e+06
Q14165	MLEC	Malectin OS=Homo sapiens GN=MLEC PE=1 SV=1	22.337	15		32.2	18	30	3	3	1.527	0.61	0.025773	1.58884	0.167668	+		3.41028e+06	4	4.58825e+06	4	3.31466e+06	3.50865e+06	3.53755e+06	2.29878e+06	3.86227e+06	6.03937e+06	3.72325e+06	5.45068e+06	2	2	2	2	2	2	2	2	3.29591e+06	3.33352e+06	3.1882e+06	3.86131e+06	3.50057e+06	3.57492e+06	2.27242e+06	2.32545e+06	4.06556e+06	3.66915e+06	6.65673e+06	5.47926e+06
O00115	DNASE2	Deoxyribonuclease-2-alpha OS=Homo sapiens GN=DNASE2 PE=1 SV=2	8.635	6		39.6	15	16	2	2	1.529	0.61	0.0639075	1.19445	0.338066	+		2.2445e+06	4	1.63735e+06	4	2.54643e+06	1.97838e+06	1.27959e+06	3.69758e+06	1.30369e+06	1.45199e+06	1.84637e+06	7.91e+06	2	2	2	2	2	1	2	2	2.43319e+06	2.66495e+06	1.81752e+06	2.15347e+06	1.25861e+06	1.30093e+06	3.98691e+06	3.42925e+06	1.03812e+06	1.63719e+06	1.06804e+06	1.97396e+06
Q6UWP8	SBSN	Suprabasin OS=Homo sapiens GN=SBSN PE=1 SV=2	53.414	21		60.5	32	35	4	4	1.519	0.6	0.0410092	1.38712	0.241861	+		2.79111e+06	4	3.9512e+06	4	2.87919e+06	2.35965e+06	4.16179e+06	2.70573e+06	4.22186e+06	4.94885e+06	3.69789e+06	2.64839e+06	2	2	2	2	2	2	2	2	2.77544e+06	2.98681e+06	2.53954e+06	2.19251e+06	3.79365e+06	4.56564e+06	2.82539e+06	2.59114e+06	4.41375e+06	4.03831e+06	4.84312e+06	5.0569e+06
Q15102	PAFAH1B3	Platelet-activating factor acetylhydrolase IB subunit gamma OS=Homo sapiens GN=PAFAH1B3 PE=1 SV=1	29.169	28	Acetyl [N-Term]	25.7	17	53	5	5	1.514	0.6	0.0463624	1.33383	0.263774	+		1.97127e+06	4	4.02559e+06	4	2.27488e+06	2.03632e+06	1.9083e+06	1.65777e+06	3.5123e+06	3.67969e+06	4.40401e+06	5.88349e+06	2	2	2	2	2	2	2	2	2.42249e+06	2.13625e+06	2.0986e+06	1.97589e+06	1.69236e+06	2.1518e+06	1.53319e+06	1.79247e+06	3.5657e+06	3.4597e+06	3.8957e+06	3.47566e+06
Q9BQC6	MRPL57	Ribosomal protein 63, mitochondrial OS=Homo sapiens GN=MRPL57 PE=1 SV=1	16.055	21		12.3	6	21	2	2	1.516	0.6	0.177623	0.750502	0.619623			409613	1	474941	2	427312	424299	395435	233056	476654	653921	473234	407392	0	0	2	0	2	0	0	2	415018	439970	458062	393025	400348	390583	220039	246844	237887	955072	472211	905555
Q9BUP3	HTATIP2	Oxidoreductase HTATIP2 OS=Homo sapiens GN=HTATIP2 PE=1 SV=2	6.336	7		27	19	3	2	2	1.514	0.6	0.17965	0.745573	0.621227	+		455393	3	677731	4	498135	488397	424619	385500	727330	616485	631513	870148	1	1	0	1	2	2	1	2	558399	444374	545509	437264	418236	431099	420436	353467	646459	818318	690421	550468
Q96CM3	RPUSD4	RNA pseudouridylate synthase domain-containing protein 4 OS=Homo sapiens GN=RPUSD4 PE=1 SV=1	2.961	3		42.2	26	1	1	1	1.519	0.6	0.134025	0.872814	0.539217	+		13980.9	3	23139.4	3	13363.4	13327.8	14627	25393.8	25161.7	21279.7	42946.2	15313.7	1	1	0	1	1	0	2	1	13861.4	12883.2	12526.3	14180.6	12256.1	17456.5	34518.8	18681	26503.4	23887.8	18635.8	24298.8
P11908	PRPS2	Ribose-phosphate pyrophosphokinase 2 OS=Homo sapiens GN=PRPS2 PE=1 SV=2	93.221	52		34.7	19	100	13	4	1.504	0.59	0.149153	0.826369	0.57318			409260	2	323095	2	481057	321250	397339	421538	375905	277703	218089	432460	1	0	0	2	0	2	0	2	525066	440737	301885	341858	395211	399479	464350	382674	438059	322570	286581	269101
Q6IQ22	RAB12	Ras-related protein Rab-12 OS=Homo sapiens GN=RAB12 PE=1 SV=3	32.935	24		27.2	18	49	5	5	1.506	0.59	0.029051	1.53684	0.184622	+		3.67722e+06	4	6.20658e+06	4	2.84372e+06	3.65978e+06	4.22582e+06	3.69474e+06	5.5246e+06	5.32782e+06	8.36328e+06	6.97274e+06	2	2	2	2	2	2	2	2	3.2022e+06	2.52538e+06	3.2556e+06	4.11414e+06	4.17314e+06	4.27916e+06	3.83644e+06	3.55826e+06	5.56684e+06	5.48268e+06	5.71502e+06	4.96686e+06
Q9Y6A4	CFAP20	Cilia- and flagella-associated protein 20 OS=Homo sapiens GN=CFAP20 PE=1 SV=1	20.282	29		22.8	13	18	5	5	1.503	0.59	0.0657828	1.18189	0.342554	+		1.54623e+06	4	2.06578e+06	4	1.63706e+06	1.90674e+06	1.12217e+06	1.46044e+06	1.72072e+06	1.93929e+06	2.20053e+06	3.56976e+06	2	2	2	2	2	2	2	2	1.60364e+06	1.67117e+06	2.06164e+06	1.76348e+06	1.01884e+06	1.23598e+06	1.91513e+06	1.1137e+06	1.88489e+06	1.57085e+06	2.09523e+06	1.79496e+06
Q6PD62	CTR9	RNA polymerase-associated protein CTR9 homolog OS=Homo sapiens GN=CTR9 PE=1 SV=1	10.007	2		133.4	67	2	2	2	1.508	0.59	0.131707	0.88039	0.534033	+		231946	3	330371	3	229920	279817	190665	233991	323755	510915	226062	337122	1	1	0	2	1	2	1	0	246783	214209	286289	273491	150978	240784	239576	228535	411747	254568	533744	489061
P61586	RHOA	Transforming protein RhoA OS=Homo sapiens GN=RHOA PE=1 SV=1	119.261	75		21.8	12	180	12	3	1.49	0.58	0.0864325	1.06332	0.406427	+		1.18445e+06	4	2.13404e+06	4	2.00526e+06	1.25191e+06	1.12062e+06	939269	2.20238e+06	2.19988e+06	1.56965e+06	2.07018e+06	2	2	2	2	2	2	2	2	3.12747e+06	1.28573e+06	1.28881e+06	1.21606e+06	1.58777e+06	790913	1.25392e+06	703575	2.32894e+06	2.08269e+06	2.28781e+06	2.11532e+06
Q9UL40	ZNF346	Zinc finger protein 346 OS=Homo sapiens GN=ZNF346 PE=1 SV=1	18.914	17		32.9	15	13	4	4	1.496	0.58	0.0335187	1.47471	0.20769	+		4.25646e+06	4	7.01873e+06	4	3.56851e+06	4.73828e+06	4.07344e+06	4.4477e+06	7.1683e+06	4.43128e+06	6.87229e+06	7.96057e+06	2	2	2	2	2	2	2	2	4.06106e+06	3.13571e+06	5.74521e+06	3.90782e+06	3.89464e+06	4.26045e+06	4.90079e+06	4.03649e+06	6.51513e+06	7.88696e+06	6.06472e+06	3.23779e+06
Q8NC56	LEMD2	LEM domain-containing protein 2 OS=Homo sapiens GN=LEMD2 PE=1 SV=1	16.293	9	Acetyl [N-Term]	56.9	32	17	4	4	1.494	0.58	0.0878745	1.05614	0.411697	+		1.46374e+06	4	1.86685e+06	4	2.1665e+06	1.5458e+06	1.38604e+06	1.14785e+06	1.63704e+06	1.81892e+06	1.91604e+06	2.62301e+06	1	2	2	2	2	2	2	2	2.4293e+06	1.93214e+06	1.72931e+06	1.38177e+06	1.32751e+06	1.44714e+06	1.16047e+06	1.13537e+06	1.80451e+06	1.4851e+06	1.69477e+06	1.95216e+06
Q8N6L1	KRTCAP2	Keratinocyte-associated protein 2 OS=Homo sapiens GN=KRTCAP2 PE=1 SV=2	5.469	13		14.7	4	15	1	1	1.491	0.58	0.179328	0.746351	0.621227	+		673697	4	952685	4	543724	488772	834738	1.01101e+06	797288	846610	1.07205e+06	1.51929e+06	2	2	2	2	2	2	2	2	615978	479946	571778	417817	908652	766836	1.03449e+06	988061	815980	779025	900931	795564
P25789	PSMA4	Proteasome subunit alpha type-4 OS=Homo sapiens GN=PSMA4 PE=1 SV=1	135.883	64		29.5	14	263	13	13	1.483	0.57	0.0356187	1.44832	0.21811	+		1.51948e+07	4	2.32709e+07	4	1.60735e+07	1.43997e+07	1.60338e+07	1.35209e+07	2.32566e+07	2.32853e+07	2.17715e+07	2.57353e+07	2	2	2	2	2	2	2	2	1.64782e+07	1.56786e+07	1.45479e+07	1.4253e+07	1.72367e+07	1.49149e+07	1.47746e+07	1.23736e+07	2.43293e+07	2.22312e+07	2.35658e+07	2.30082e+07
Q96RT7	TUBGCP6	Gamma-tubulin complex component 6 OS=Homo sapiens GN=TUBGCP6 PE=1 SV=3	71.747	10	Acetyl [N-Term]	200.4	91	50	11	11	1.48	0.57	0.066883	1.17468	0.347509	+		3.08108e+06	4	2.30555e+06	4	3.04389e+06	3.14133e+06	2.83978e+06	3.11873e+06	4.43971e+06	2.27937e+06	2.33204e+06	2.16807e+06	2	2	2	2	2	2	1	1	2.71027e+06	3.41859e+06	3.17633e+06	3.10671e+06	2.69038e+06	2.99747e+06	3.09322e+06	3.14444e+06	6.21557e+06	3.17123e+06	2.34034e+06	2.21999e+06
Q92820	GGH	Gamma-glutamyl hydrolase OS=Homo sapiens GN=GGH PE=1 SV=2	48.83	30		35.9	20	39	8	8	1.484	0.57	0.039713	1.40107	0.236305	+		5.8855e+06	4	5.82326e+06	4	7.4305e+06	4.66175e+06	4.50355e+06	7.94152e+06	5.05932e+06	6.70255e+06	4.86126e+06	1.5054e+07	2	2	2	2	2	2	2	2	8.88416e+06	6.21469e+06	5.01058e+06	4.33721e+06	3.56113e+06	5.69536e+06	6.45177e+06	9.77526e+06	3.08012e+06	8.3103e+06	6.58549e+06	6.82169e+06
Q9Y5P6	GMPPB	Mannose-1-phosphate guanyltransferase beta OS=Homo sapiens GN=GMPPB PE=1 SV=2	16.766	13		39.8	19	6	3	3	1.489	0.57	0.153574	0.813683	0.581091			150978	1	239924	1	140832	211118	158589	143731	247751	217597	232344	292629	1	0	0	0	0	1	0	0	117556	168716	242538	183768	183131	137336	129936	158992	250766	244772	220991	214255
O43379	WDR62	WD repeat-containing protein 62 OS=Homo sapiens GN=WDR62 PE=1 SV=4	9.752	2		165.8	77	4	2	2	1.484	0.57	0.141973	0.847793	0.558647	+		732306	4	1.17622e+06	2	1.36867e+06	671791	775307	691690	1.10327e+06	1.27315e+06	1.254e+06	1.06853e+06	2	1	2	2	0	1	2	0	1.09386e+06	1.71251e+06	581489	776116	710232	846343	706525	677165	1.08086e+06	1.12616e+06	1.19354e+06	1.35808e+06
Q96A33	CCDC47	Coiled-coil domain-containing protein 47 OS=Homo sapiens GN=CCDC47 PE=1 SV=1	9.518	6		55.8	22	12	2	2	1.487	0.57	0.0710354	1.14853	0.359126	+		2.28302e+06	4	2.1817e+06	4	2.29897e+06	2.36116e+06	2.26718e+06	1.73576e+06	1.9984e+06	1.83351e+06	2.38182e+06	2.97904e+06	2	2	2	2	1	2	2	2	2.60364e+06	2.02996e+06	2.26731e+06	2.45889e+06	2.40187e+06	2.14005e+06	1.64269e+06	1.8341e+06	1.9031e+06	2.09848e+06	1.78293e+06	1.88552e+06
P53611	RABGGTB	Geranylgeranyl transferase type-2 subunit beta OS=Homo sapiens GN=RABGGTB PE=1 SV=2	8.884	7		36.9	18	2	2	2	1.483	0.57	0.14925	0.826086	0.57318	+		257185	3	346302	3	236908	343129	215361	279198	359793	440098	330874	333317	1	1	0	2	0	1	2	2	197089	284771	527156	223345	192545	240881	339968	229290	350955	368853	528724	366328
Q86U90	YRDC	YrdC domain-containing protein, mitochondrial OS=Homo sapiens GN=YRDC PE=1 SV=1	7.044	5		29.3	15	6	1	1	1.488	0.57	0.190925	0.719137	0.642537	+		547794	4	663149	4	606354	734631	463082	494889	731307	601343	567786	2.14844e+06	1	2	2	1	2	2	2	2	604609	608104	738382	730899	388613	551820	401418	610125	572260	934558	650990	555483
Q08554	DSC1	Desmocollin-1 OS=Homo sapiens GN=DSC1 PE=1 SV=2	71.124	11		99.9	51	173	8	8	1.477	0.56	0.0358852	1.44508	0.218825	+		2.14284e+07	4	2.77524e+07	4	2.43837e+07	1.69198e+07	2.50952e+07	1.88313e+07	3.82505e+07	2.50025e+07	3.08048e+07	2.01753e+07	2	2	2	2	2	2	2	2	2.24115e+07	2.65295e+07	1.66792e+07	1.71639e+07	2.27445e+07	2.7689e+07	1.83892e+07	1.92841e+07	3.7245e+07	3.92832e+07	2.47446e+07	2.52631e+07
Q9UNP9	PPIE	Peptidyl-prolyl cis-trans isomerase E OS=Homo sapiens GN=PPIE PE=1 SV=1	46.468	31		33.4	19	72	7	7	1.473	0.56	0.0542492	1.26561	0.299525	+		7.10249e+06	4	1.12821e+07	4	6.41907e+06	7.85867e+06	8.00077e+06	5.81249e+06	1.00098e+07	8.10217e+06	1.31188e+07	1.2716e+07	2	2	2	2	2	2	2	2	6.45698e+06	6.38138e+06	8.37334e+06	7.37564e+06	7.76409e+06	8.24466e+06	6.06952e+06	5.56634e+06	9.94841e+06	1.00716e+07	8.73782e+06	7.51277e+06
P14550	AKR1A1	Alcohol dehydrogenase [NADP(+)] OS=Homo sapiens GN=AKR1A1 PE=1 SV=3	35.719	27	Acetyl [N-Term]	36.6	25	24	6	6	1.475	0.56	0.0716771	1.14462	0.360004	+		1.38071e+06	4	2.85389e+06	4	1.66877e+06	1.35894e+06	1.21271e+06	1.40283e+06	2.7729e+06	2.93724e+06	2.63009e+06	3.51678e+06	2	1	1	1	2	2	2	2	1.7394e+06	1.60101e+06	1.09041e+06	1.69361e+06	964716	1.52446e+06	1.81434e+06	1.08465e+06	2.69844e+06	2.84941e+06	2.90493e+06	2.96991e+06
P51648	ALDH3A2	Fatty aldehyde dehydrogenase OS=Homo sapiens GN=ALDH3A2 PE=1 SV=1	18.438	9		54.8	23	50	4	4	1.472	0.56	0.0557518	1.25374	0.304938	+		2.70326e+06	4	3.79262e+06	4	3.05115e+06	2.78352e+06	2.62531e+06	1.98612e+06	3.20709e+06	4.48506e+06	2.84225e+06	5.01245e+06	2	2	2	2	2	2	2	2	3.1285e+06	2.97571e+06	2.88215e+06	2.68826e+06	2.69345e+06	2.55889e+06	2.0308e+06	1.94243e+06	3.35443e+06	3.06622e+06	4.50227e+06	4.46792e+06
Q8IXM2	BAP18	Chromatin complexes subunit BAP18 OS=Homo sapiens GN=BAP18 PE=1 SV=1	13.633	17		17.9	10	9	2	2	1.472	0.56	0.192406	0.715781	0.643869	+		651357	3	451062	4	667508	635596	700629	504528	302034	450728	451396	606852	1	0	2	2	1	2	2	2	616078	723230	646824	624563	800664	613093	600555	423856	418971	217734	411910	493204
Q96J01	THOC3	THO complex subunit 3 OS=Homo sapiens GN=THOC3 PE=1 SV=1	12.258	15	Acetyl [N-Term]	38.7	20	10	3	3	1.469	0.56	0.0455196	1.3418	0.260122	+		4.91783e+06	4	6.82353e+06	4	4.46587e+06	6.65408e+06	5.41554e+06	3.92356e+06	5.40138e+06	7.87749e+06	5.91059e+06	8.61393e+06	2	2	2	2	2	2	2	2	4.32929e+06	4.60676e+06	7.96924e+06	5.55595e+06	5.73622e+06	5.11278e+06	3.26938e+06	4.70863e+06	5.03677e+06	5.79239e+06	7.36565e+06	8.42491e+06
P60880	SNAP25	Synaptosomal-associated protein 25 OS=Homo sapiens GN=SNAP25 PE=1 SV=1	8.186	8		23.3	15	16	1	1	1.479	0.56	0.158706	0.799406	0.590481			289412	2	434228	1	271518	283311	295644	305833	316982	465422	435574	432887	0	1	0	1	0	0	0	2	305093	241637	283107	283516	284366	307368	298568	313274	255855	392712	484928	446700
Q99519	NEU1	Sialidase-1 OS=Homo sapiens GN=NEU1 PE=1 SV=1	7.417	6		45.4	21	4	2	2	1.472	0.56	0.23553	0.627953	0.696911	+		688130	3	294131	4	1.05907e+06	662520	714730	628552	314617	274978	335543	237075	2	2	0	1	1	1	2	1	1.03439e+06	1.08435e+06	821259	534464	726471	703179	458784	861139	338563	292365	203454	371646
O00217	NDUFS8	NADH dehydrogenase [ubiquinone] iron-sulfur protein 8, mitochondrial OS=Homo sapiens GN=NDUFS8 PE=1 SV=1	7.16	14		23.7	15	12	2	2	1.475	0.56	0.103361	0.985643	0.459372	+		1.10908e+06	4	2.00086e+06	4	1.76243e+06	1.03947e+06	1.01099e+06	1.18335e+06	1.06575e+06	1.95364e+06	2.04922e+06	2.62028e+06	2	2	2	2	2	2	2	2	3.65819e+06	849101	1.04866e+06	1.03037e+06	1.04765e+06	975607	1.41525e+06	989452	655019	1.73403e+06	2.12374e+06	1.79715e+06
P27482	CALML3	Calmodulin-like protein 3 OS=Homo sapiens GN=CALML3 PE=1 SV=2	6.977	23		16.9	11	21	3	1	1.475	0.56	0.202757	0.693025	0.663748			501426	2	810911	1	503346	489212	747553	499513	761569	940299	660329	863450	1	0	2	0	0	1	0	0	682191	371387	481574	496971	484787	1.15275e+06	495268	503795	642812	902266	1.03212e+06	856649
Q14728	MFSD10	Major facilitator superfamily domain-containing protein 10 OS=Homo sapiens GN=MFSD10 PE=1 SV=1	2.39	3		48.3	19	1	1	1	1.479	0.56	0.178348	0.748731	0.62027	+		699235	4	1.03978e+06	4	659407	891299	732796	667211	647470	1.15986e+06	932125	1.63686e+06	2	2	2	2	1	2	1	2	754648	576185	877969	904831	935377	574090	544141	818117	534995	783592	875115	1.53726e+06
P21796	VDAC1	Voltage-dependent anion-selective channel protein 1 OS=Homo sapiens GN=VDAC1 PE=1 SV=2	94.44	56	Acetyl [N-Term]	30.8	18	295	13	13	1.46	0.55	0.0495182	1.30523	0.278339	+		6.22864e+07	4	8.92996e+07	4	5.58036e+07	4.39869e+07	6.95222e+07	9.08708e+07	3.82962e+07	1.04898e+08	7.60207e+07	1.37564e+08	2	2	2	2	2	2	2	2	5.72586e+07	5.43856e+07	4.80932e+07	4.02312e+07	6.7442e+07	7.16666e+07	9.46488e+07	8.72436e+07	4.0943e+07	3.58205e+07	1.13143e+08	9.72536e+07
O94874	UFL1	E3 UFM1-protein ligase 1 OS=Homo sapiens GN=UFL1 PE=1 SV=2	70.02	19		89.5	52	68	12	12	1.467	0.55	0.0406204	1.39126	0.240479	+		5.90549e+06	4	7.66595e+06	4	7.57202e+06	6.52813e+06	5.34224e+06	4.50105e+06	7.04457e+06	8.34215e+06	6.75079e+06	1.01417e+07	2	2	2	2	2	2	2	2	8.43021e+06	6.80119e+06	7.58049e+06	5.62186e+06	5.48492e+06	5.20327e+06	4.26254e+06	4.7529e+06	6.63256e+06	7.48218e+06	8.10414e+06	8.58714e+06
P54725	RAD23A	UV excision repair protein RAD23 homolog A OS=Homo sapiens GN=RAD23A PE=1 SV=1	18.05	15		39.6	15	38	4	2	1.461	0.55	0.168275	0.773981	0.602308	+		643503	4	1.18316e+06	4	1.11955e+06	1.83609e+06	355200	369878	893654	1.35961e+06	1.08839e+06	1.28619e+06	2	2	2	2	2	2	2	2	1.15662e+06	1.08366e+06	1.47187e+06	2.29045e+06	370147	340855	396169	345333	502377	1.58968e+06	969233	1.90721e+06
Q86SF2	GALNT7	N-acetylgalactosaminyltransferase 7 OS=Homo sapiens GN=GALNT7 PE=1 SV=1	15.986	7		75.3	47	22	3	3	1.466	0.55	0.144439	0.840314	0.563863	+		794622	3	1.21844e+06	2	947461	854851	738636	698593	1.26302e+06	999309	1.17544e+06	1.28535e+06	2	2	1	0	0	2	0	2	1.07193e+06	837442	904535	807896	545844	999522	816654	597601	1.24533e+06	1.28095e+06	935580	1.06738e+06
Q13423	NNT	NAD(P) transhydrogenase, mitochondrial OS=Homo sapiens GN=NNT PE=1 SV=3	6.688	3		113.8	55	8	2	2	1.459	0.55	0.104025	0.982864	0.461004	+		1.36563e+06	4	1.79374e+06	4	1.33692e+06	1.7528e+06	1.39496e+06	1.05477e+06	1.36197e+06	2.3624e+06	1.00094e+06	2.92819e+06	2	2	2	2	2	2	2	2	1.568e+06	1.1399e+06	1.98139e+06	1.55058e+06	1.47133e+06	1.32255e+06	1.07427e+06	1.03561e+06	1.11795e+06	1.65925e+06	2.38165e+06	2.34331e+06
Q9UGP8	SEC63	Translocation protein SEC63 homolog OS=Homo sapiens GN=SEC63 PE=1 SV=2	5.041	2		87.9	43	2	1	1	1.462	0.55	0.147896	0.830043	0.5714	+		1.04488e+06	4	1.30564e+06	4	1.24283e+06	1.35401e+06	878454	621943	1.28694e+06	1.1273e+06	1.3246e+06	2.04149e+06	2	2	2	2	2	1	2	2	1.28239e+06	1.2045e+06	1.514e+06	1.21092e+06	1.0673e+06	723023	635370	608799	938486	1.76478e+06	1.76562e+06	719743
Q9HAQ2	KIF9	Kinesin-like protein KIF9 OS=Homo sapiens GN=KIF9 PE=1 SV=4	2.365	2		89.9	52	2	1	1	1.467	0.55	0.169178	0.771657	0.603226	+		273142	3	421408	2	408264	271848	255609	274442	306564	405024	491256	438455	1	0	2	2	0	0	1	1	301245	553304	324062	228047	265516	246072	286024	263330	283166	331895	421483	389208
P63241	EIF5A	Eukaryotic translation initiation factor 5A-1 OS=Homo sapiens GN=EIF5A PE=1 SV=2	287.059	88	Acetyl [N-Term]	16.8	8	706	18	10	1.451	0.54	0.048118	1.31769	0.272105	+		2.43082e+07	4	3.46378e+07	4	2.32659e+07	2.53972e+07	1.81572e+07	3.08568e+07	3.24701e+07	4.17394e+07	2.99361e+07	3.69502e+07	2	2	2	2	2	2	2	2	2.53194e+07	2.13789e+07	2.37165e+07	2.7197e+07	1.72315e+07	1.91326e+07	2.63724e+07	3.61039e+07	3.03097e+07	3.47845e+07	3.91684e+07	4.44791e+07
Q8TAT6	NPLOC4	Nuclear protein localization protein 4 homolog OS=Homo sapiens GN=NPLOC4 PE=1 SV=3	71.213	18	Acetyl [N-Term]	68.1	34	43	10	10	1.454	0.54	0.058628	1.2319	0.317693	+		1.24779e+07	4	1.50739e+07	4	1.09333e+07	1.28955e+07	1.43479e+07	1.20738e+07	1.45675e+07	1.55978e+07	1.26593e+07	1.57441e+07	2	2	2	2	2	2	2	2	1.02566e+07	1.16547e+07	1.04169e+07	1.59639e+07	1.23798e+07	1.66289e+07	1.44245e+07	1.01061e+07	1.473e+07	1.44068e+07	1.42206e+07	1.71085e+07
P00367	GLUD1	Glutamate dehydrogenase 1, mitochondrial OS=Homo sapiens GN=GLUD1 PE=1 SV=2	67.792	34		61.4	37	52	14	14	1.456	0.54	0.0603087	1.21962	0.324916	+		2.50588e+06	4	4.14832e+06	4	2.49554e+06	2.51626e+06	2.08165e+06	2.59706e+06	4.00637e+06	4.2953e+06	3.90626e+06	4.98319e+06	2	2	1	2	2	2	2	2	2.31516e+06	2.68997e+06	2.61429e+06	2.4219e+06	1.82193e+06	2.37839e+06	2.85548e+06	2.36204e+06	3.71658e+06	4.31875e+06	4.49624e+06	4.10333e+06
P07686	HEXB	Beta-hexosaminidase subunit beta OS=Homo sapiens GN=HEXB PE=1 SV=3	55.228	20		63.1	32	45	9	9	1.453	0.54	0.0579958	1.2366	0.314632	+		6.39627e+06	4	1.2908e+07	4	7.35075e+06	6.46282e+06	3.78784e+06	6.33041e+06	1.96957e+07	6.93315e+06	8.45958e+06	2.32183e+07	2	2	2	2	2	2	2	2	7.29494e+06	7.40699e+06	6.50804e+06	6.41792e+06	4.89031e+06	2.93391e+06	5.59677e+06	7.16022e+06	2.06596e+07	1.87768e+07	8.20439e+06	5.85888e+06
Q96JH7	VCPIP1	Deubiquitinating protein VCIP135 OS=Homo sapiens GN=VCPIP1 PE=1 SV=2	38.387	8		134.2	79	27	7	7	1.453	0.54	0.0642468	1.19215	0.338328	+		3.39559e+06	4	2.99526e+06	4	4.48798e+06	5.27535e+06	2.56909e+06	2.37398e+06	2.76536e+06	1.93192e+06	3.24428e+06	3.60034e+06	2	2	2	1	2	2	2	2	4.92797e+06	4.08728e+06	6.19206e+06	4.49436e+06	3.01791e+06	2.18702e+06	2.95914e+06	1.90453e+06	3.02562e+06	2.52748e+06	2.25884e+06	1.65232e+06
Q9Y6A9	SPCS1	Signal peptidase complex subunit 1 OS=Homo sapiens GN=SPCS1 PE=1 SV=4	21.888	31		11.8	2	17	2	2	1.452	0.54	0.137691	0.861093	0.547834	+		1.01353e+06	4	1.51677e+06	4	986347	1.04147e+06	755086	1.18073e+06	1.29606e+06	1.92174e+06	1.29801e+06	1.7724e+06	1	1	2	2	2	2	2	2	1.31462e+06	740046	882057	1.2297e+06	411508	1.38553e+06	869427	1.6035e+06	1.68745e+06	995448	1.07108e+06	3.448e+06
Q96NT0	CCDC115	Coiled-coil domain-containing protein 115 OS=Homo sapiens GN=CCDC115 PE=1 SV=1	18.57	21		19.7	11	8	3	3	1.456	0.54	0.0688294	1.16223	0.353688	+		2.32649e+06	4	3.45283e+06	4	2.06865e+06	2.61647e+06	2.04381e+06	3.69169e+06	2.33165e+06	4.16305e+06	2.86378e+06	4.27502e+06	2	2	2	2	2	2	2	2	2.34122e+06	1.82781e+06	2.41792e+06	2.83131e+06	2.8871e+06	1.44684e+06	3.29984e+06	4.13007e+06	2.14102e+06	2.53926e+06	3.85101e+06	4.50037e+06
Q3ZCQ8	TIMM50	Mitochondrial import inner membrane translocase subunit TIM50 OS=Homo sapiens GN=TIMM50 PE=1 SV=2	12.512	12		39.6	16	16	3	3	1.451	0.54	0.162926	0.788009	0.59595	+		730376	4	1.13104e+06	3	761724	1.10697e+06	700319	536126	1.22661e+06	1.00589e+06	1.04291e+06	1.408e+06	2	2	2	2	2	2	0	2	934412	620950	1.21941e+06	1.00489e+06	706073	694613	472837	607886	1.14179e+06	1.31773e+06	957489	1.05674e+06
P07711	CTSL	Cathepsin L1 OS=Homo sapiens GN=CTSL PE=1 SV=2	9.777	8		37.5	11	7	2	2	1.452	0.54	0.213337	0.670933	0.669403	+		655834	4	907047	4	629721	698508	660924	650782	1.05944e+06	776575	744015	1.3204e+06	2	2	2	1	2	2	1	2	590949	671036	719413	678211	845480	516654	608454	696056	680904	1.64842e+06	1.07174e+06	562702
Q9H7C9	AAMDC	Mth938 domain-containing protein OS=Homo sapiens GN=AAMDC PE=1 SV=1	7.815	22		13.3	11	8	2	2	1.453	0.54	0.21095	0.675821	0.668484			358968	1	514956	1	422427	265058	352127	365941	473352	435600	560217	583424	1	0	0	0	0	0	2	0	344567	517881	424186	165624	344818	359591	350220	382368	318802	702826	399653	474780
Q86TC9	MYPN	Myopalladin OS=Homo sapiens GN=MYPN PE=1 SV=2	4.721	1		145.2	67	1	1	1	1.455	0.54	0.219015	0.659526	0.676152			418496	1	623499	2	509740	410945	404442	426187	596070	608139	639247	646157	0	1	0	0	1	0	0	1	571205	454888	374339	451130	389009	420487	440384	412447	615101	577628	563682	656103
P40939	HADHA	Trifunctional enzyme subunit alpha, mitochondrial OS=Homo sapiens GN=HADHA PE=1 SV=2	92.528	28		82.9	45	76	14	14	1.445	0.53	0.0648939	1.1878	0.33961	+		7.90139e+06	4	1.06607e+07	4	6.88041e+06	1.07565e+07	8.34862e+06	7.47813e+06	9.1384e+06	1.20667e+07	9.41857e+06	1.33119e+07	2	2	2	2	2	2	2	2	7.72322e+06	6.12958e+06	1.07215e+07	1.07916e+07	8.56505e+06	8.13765e+06	7.43606e+06	7.52044e+06	8.30943e+06	1.00501e+07	1.11258e+07	1.30872e+07
P08473	MME	Neprilysin OS=Homo sapiens GN=MME PE=1 SV=2	53.243	14		85.5	43	66	9	9	1.448	0.53	0.0625622	1.20369	0.333975	+		8.21739e+06	4	1.09519e+07	4	6.2399e+06	9.00335e+06	8.41693e+06	8.02257e+06	9.82768e+06	1.25328e+07	9.20944e+06	1.22047e+07	2	2	2	2	2	2	2	2	6.05401e+06	6.4315e+06	8.33532e+06	9.72491e+06	8.13429e+06	8.70939e+06	6.99122e+06	9.20607e+06	9.77069e+06	9.88499e+06	1.06394e+07	1.47632e+07
Q00796	SORD	Sorbitol dehydrogenase OS=Homo sapiens GN=SORD PE=1 SV=4	26.357	19	Acetyl [N-Term]	38.3	24	13	4	4	1.44	0.53	0.172373	0.763532	0.608581	+		943261	3	1.30662e+06	4	910859	945385	941142	982238	1.14266e+06	1.62773e+06	1.26069e+06	1.35423e+06	2	1	1	0	2	2	1	2	909430	912291	981051	911015	1.15705e+06	765523	897983	1.0744e+06	913171	1.42983e+06	1.53348e+06	1.72777e+06
Q9P035	HACD3	Very-long-chain (3R)-3-hydroxyacyl-CoA dehydratase 3 OS=Homo sapiens GN=HACD3 PE=1 SV=2	19.384	12	Phospho [S114(100)]	43.1	18	30	5	5	1.441	0.53	0.0476462	1.32197	0.269764	+		4.36137e+06	4	5.49447e+06	4	4.96084e+06	4.55682e+06	4.1743e+06	3.18901e+06	4.78716e+06	6.30628e+06	3.91274e+06	6.98604e+06	2	2	2	2	2	2	2	2	5.29298e+06	4.64955e+06	4.8262e+06	4.30248e+06	4.08695e+06	4.26351e+06	3.37401e+06	3.01415e+06	4.92169e+06	4.6563e+06	6.44892e+06	6.1668e+06
Q6YN16	HSDL2	Hydroxysteroid dehydrogenase-like protein 2 OS=Homo sapiens GN=HSDL2 PE=1 SV=1	11.39	6		45.4	29	11	2	2	1.441	0.53	0.0993683	1.00275	0.449315	+		1.63971e+06	4	2.20819e+06	4	1.66325e+06	1.99933e+06	1.6165e+06	1.23974e+06	2.02145e+06	2.05992e+06	2.36714e+06	2.78439e+06	2	2	2	2	2	2	2	2	1.52122e+06	1.81855e+06	2.11077e+06	1.89379e+06	1.63169e+06	1.60146e+06	1.22983e+06	1.24974e+06	2.4036e+06	1.70005e+06	1.87089e+06	2.26804e+06
O75695	RP2	Protein XRP2 OS=Homo sapiens GN=RP2 PE=1 SV=4	7.089	5		39.6	19	5	2	2	1.44	0.53	0.21869	0.66017	0.676044	+		645729	4	918856	4	627386	646386	653116	645073	1.00588e+06	790085	1.0122e+06	839361	2	2	1	1	1	2	2	2	596374	660010	687678	607574	624592	682942	644503	645643	1.15317e+06	877407	1.02573e+06	608578
Q96JD6	AKR1E2	1,5-anhydro-D-fructose reductase OS=Homo sapiens GN=AKR1E2 PE=1 SV=2	2.752	3		36.6	20	2	1	1	1.441	0.53	0.167075	0.777089	0.601701	+		238841	3	337923	4	307994	224948	249426	228706	313194	364604	256350	377928	2	2	0	1	2	2	1	2	460145	206153	224685	225212	209674	296715	195517	267528	302047	324753	337672	393684
Q15181	PPA1	Inorganic pyrophosphatase OS=Homo sapiens GN=PPA1 PE=1 SV=2	80.509	51	GG [K288]	32.6	20	57	11	11	1.433	0.52	0.0719761	1.14281	0.36073	+		2.24653e+06	4	3.97343e+06	4	3.06122e+06	2.58082e+06	1.95553e+06	1.58532e+06	4.10166e+06	4.24179e+06	2.92226e+06	3.84922e+06	2	2	2	2	2	2	2	2	3.24743e+06	2.8857e+06	2.54379e+06	2.61839e+06	2.10394e+06	1.8176e+06	1.71741e+06	1.46339e+06	4.52071e+06	3.72144e+06	4.45084e+06	4.04256e+06
Q6UW02	CYP20A1	Cytochrome P450 20A1 OS=Homo sapiens GN=CYP20A1 PE=1 SV=1	48.138	20		52.4	27	69	7	7	1.432	0.52	0.0697419	1.15651	0.354863	+		3.09891e+06	4	3.43642e+06	4	3.39068e+06	3.69436e+06	2.7524e+06	2.83224e+06	3.41859e+06	3.45434e+06	2.44086e+06	3.54157e+06	2	2	2	2	2	2	2	2	3.77177e+06	3.04809e+06	3.70878e+06	3.67999e+06	3.04649e+06	2.4867e+06	2.7308e+06	2.93745e+06	3.59634e+06	3.24961e+06	3.64007e+06	3.27808e+06
P41223	BUD31	Protein BUD31 homolog OS=Homo sapiens GN=BUD31 PE=1 SV=2	40.846	53		17	9	47	8	8	1.437	0.52	0.0696173	1.15728	0.354615	+		9.96847e+06	4	1.41382e+07	4	9.94424e+06	9.98001e+06	9.95694e+06	1.02171e+07	1.08565e+07	8.96254e+06	1.84119e+07	2.04001e+07	2	2	2	2	2	2	2	2	9.62062e+06	1.02787e+07	9.12555e+06	1.09145e+07	1.07594e+07	9.21435e+06	9.46267e+06	1.10316e+07	1.03101e+07	1.14319e+07	8.74994e+06	9.18031e+06
Q9UM54	MYO6	Unconventional myosin-VI OS=Homo sapiens GN=MYO6 PE=1 SV=4	33.806	7		149.6	77	13	7	7	1.433	0.52	0.15951	0.797212	0.591797	+		1.17065e+06	4	1.56317e+06	4	1.02346e+06	1.13767e+06	1.20459e+06	1.24244e+06	1.66896e+06	1.46409e+06	1.28544e+06	1.91656e+06	2	2	2	1	1	2	1	2	872274	1.20086e+06	1.27089e+06	1.01842e+06	895479	1.6204e+06	1.20552e+06	1.28049e+06	1.60195e+06	1.73877e+06	1.55744e+06	1.37633e+06
Q04837	SSBP1	Single-stranded DNA-binding protein, mitochondrial OS=Homo sapiens GN=SSBP1 PE=1 SV=1	32.691	40		17.2	10	51	5	5	1.434	0.52	0.0381733	1.41824	0.229187	+		4.38322e+06	4	6.04218e+06	4	4.62203e+06	4.15674e+06	4.79521e+06	3.88399e+06	6.08311e+06	5.17622e+06	6.00153e+06	6.7947e+06	2	2	2	2	2	2	2	2	4.43515e+06	4.81679e+06	4.09708e+06	4.21728e+06	4.5921e+06	5.0073e+06	3.96846e+06	3.80132e+06	5.98224e+06	6.18568e+06	5.22944e+06	5.12355e+06
Q07864	POLE	DNA polymerase epsilon catalytic subunit A OS=Homo sapiens GN=POLE PE=1 SV=5	20.048	3		261.4	128	8	5	5	1.429	0.52	0.187637	0.726681	0.635634	+		748245	2	1.54895e+06	3	762622	947441	300077	734140	1.57313e+06	1.51351e+06	1.52513e+06	1.61752e+06	0	2	1	0	0	2	2	1	661847	878742	698156	1.28574e+06	350450	256945	773636	696660	1.84978e+06	1.33786e+06	1.74491e+06	1.3128e+06
Q53H96	PYCR3	Pyrroline-5-carboxylate reductase 3 OS=Homo sapiens GN=PYCR3 PE=1 SV=3	13.213	15		28.6	13	7	3	3	1.438	0.52	0.173538	0.760606	0.610848			226736	2	325542	2	201392	246216	208797	272899	319003	355081	259111	332214	1	1	0	0	1	0	0	2	200469	202320	267765	226401	201570	216284	201335	369900	296535	343173	325401	387467
Q8IYI6	EXOC8	Exocyst complex component 8 OS=Homo sapiens GN=EXOC8 PE=1 SV=2	13.127	6		81.7	49	3	3	3	1.43	0.52	0.230843	0.636684	0.691196			603687	2	950748	2	581268	601148	606236	609651	731508	958107	943446	959918	1	1	0	0	1	0	0	1	662745	509808	608134	594242	549886	668360	581370	639308	722478	740650	926023	991304
Q9Y4P3	TBL2	Transducin beta-like protein 2 OS=Homo sapiens GN=TBL2 PE=1 SV=1	10.601	5		49.8	30	17	2	2	1.433	0.52	0.142623	0.84581	0.559733	+		1.20043e+06	4	1.72021e+06	4	1.24689e+06	1.15569e+06	1.28516e+06	642567	1.09564e+06	2.04122e+06	1.44968e+06	2.09984e+06	2	2	2	2	2	2	2	2	1.269e+06	1.22517e+06	1.11897e+06	1.19363e+06	1.26205e+06	1.3087e+06	673808	612774	1.0708e+06	1.12106e+06	2.14508e+06	1.94239e+06
P54886	ALDH18A1	Delta-1-pyrroline-5-carboxylate synthase OS=Homo sapiens GN=ALDH18A1 PE=1 SV=2	9.701	3		87.2	49	9	3	3	1.439	0.52	0.197946	0.703453	0.654357			466492	2	281636	2	466568	442616	506856	466416	325449	277571	249786	285761	1	2	0	0	0	2	0	2	453974	479512	456747	428922	509329	504395	447048	486624	341530	310125	241695	318771
P22681	CBL	E3 ubiquitin-protein ligase CBL OS=Homo sapiens GN=CBL PE=1 SV=2	3.164	2		99.6	50	2	1	1	1.429	0.52	0.188117	0.725571	0.636275	+		225634	3	320613	2	202419	224125	234926	227154	401626	317957	281021	323290	1	1	0	1	1	0	2	0	184282	222340	263051	190959	188988	292030	235604	219007	331129	487133	276543	365573
P11021	HSPA5	78 kDa glucose-regulated protein OS=Homo sapiens GN=HSPA5 PE=1 SV=2	486.903	57	Methyl [K585(100)]	72.3	38	1323	46	44	1.427	0.51	0.063353	1.19823	0.337041	+		3.18741e+08	4	4.73025e+08	4	3.37066e+08	4.25139e+08	3.01413e+08	2.04427e+08	4.37294e+08	5.20455e+08	3.37212e+08	5.11676e+08	2	2	2	2	2	2	2	2	3.48552e+08	3.25957e+08	4.31133e+08	4.19229e+08	3.05477e+08	2.97403e+08	2.0763e+08	2.01273e+08	4.09824e+08	4.66606e+08	5.20706e+08	5.20204e+08
Q9NPI6	DCP1A	mRNA-decapping enzyme 1A OS=Homo sapiens GN=DCP1A PE=1 SV=2	72.46	23		63.3	27	68	9	9	1.421	0.51	0.0557013	1.25413	0.304938	+		4.0336e+06	4	5.64699e+06	4	3.9361e+06	4.4051e+06	4.13351e+06	2.46623e+06	5.45814e+06	5.84237e+06	6.30053e+06	4.34279e+06	2	2	2	2	2	2	2	2	4.65646e+06	3.32717e+06	5.32941e+06	3.6411e+06	4.9336e+06	3.46318e+06	2.33621e+06	2.60348e+06	5.96773e+06	4.99206e+06	5.07087e+06	6.73125e+06
Q92882	OSTF1	Osteoclast-stimulating factor 1 OS=Homo sapiens GN=OSTF1 PE=1 SV=2	46.274	42		23.8	13	44	8	8	1.423	0.51	0.101098	0.995258	0.452759	+		1.18594e+06	4	3.03339e+06	4	985054	1.41889e+06	991229	1.56837e+06	2.93392e+06	2.74369e+06	3.13624e+06	4.16726e+06	2	2	2	2	2	2	2	2	1.04487e+06	928662	1.42858e+06	1.40926e+06	1.11272e+06	883005	1.81894e+06	1.35233e+06	3.19905e+06	2.69077e+06	2.8243e+06	2.66539e+06
P84085	ARF5	ADP-ribosylation factor 5 OS=Homo sapiens GN=ARF5 PE=1 SV=2	45.206	53		20.5	12	33	8	3	1.428	0.51	0.187295	0.727475	0.635634	+		284980	4	414623	4	255831	360057	317450	249685	632026	361596	475427	353867	2	2	1	1	2	2	2	1	310759	210612	471120	275177	302313	333344	217750	286302	397866	1.004e+06	447818	291976
O15427	SLC16A3	Monocarboxylate transporter 4 OS=Homo sapiens GN=SLC16A3 PE=1 SV=1	36.021	22		49.4	18	91	8	8	1.427	0.51	0.0521079	1.2831	0.290591	+		4.61669e+06	4	4.87765e+06	4	7.51503e+06	5.11507e+06	4.16688e+06	3.45709e+06	4.52924e+06	5.25287e+06	3.95094e+06	7.56219e+06	2	2	2	2	2	2	2	2	6.54975e+06	8.62258e+06	5.22265e+06	5.0097e+06	4.04391e+06	4.29358e+06	3.78567e+06	3.15703e+06	4.2933e+06	4.77814e+06	4.97907e+06	5.54172e+06
P00505	GOT2	Aspartate aminotransferase, mitochondrial OS=Homo sapiens GN=GOT2 PE=1 SV=3	16.344	8		47.5	31	9	3	3	1.422	0.51	0.0949175	1.02265	0.433815	+		1.3801e+06	4	2.11403e+06	4	1.49335e+06	1.49362e+06	1.27544e+06	1.18278e+06	1.63115e+06	2.73987e+06	1.28476e+06	2.97966e+06	2	2	2	2	2	2	2	2	1.44804e+06	1.54008e+06	1.44205e+06	1.54703e+06	1.47473e+06	1.10309e+06	1.28606e+06	1.08778e+06	1.6476e+06	1.61487e+06	2.76289e+06	2.71705e+06
Q15645	TRIP13	Pachytene checkpoint protein 2 homolog OS=Homo sapiens GN=TRIP13 PE=1 SV=2	12.797	8		48.5	25	7	3	3	1.428	0.51	0.219687	0.658195	0.676886	+		296359	3	857224	3	337736	312614	276791	280950	799961	918587	709859	953424	2	1	2	0	1	1	0	2	348533	327273	235920	414239	303484	252446	171743	459600	842791	759306	1.00336e+06	840979
Q5JTJ3	COA6	Cytochrome c oxidase assembly factor 6 homolog OS=Homo sapiens GN=COA6 PE=1 SV=1	3.727	10		14.1	8	10	1	1	1.422	0.51	0.245945	0.609162	0.714878	+		420256	4	648185	4	356788	383053	461072	850973	468944	739026	568511	905485	1	2	2	2	2	2	2	2	379636	335315	410222	357683	447662	474883	911275	794662	539871	407336	765901	713094
P13929	ENO3	Beta-enolase OS=Homo sapiens GN=ENO3 PE=1 SV=5	98.863	21	Oxidation [P267; R269]	47	28	578	6	2	1.418	0.5	0.0679749	1.16765	0.351618	+		3.40135e+07	4	4.82883e+07	4	4.22697e+07	3.14344e+07	3.68042e+07	2.7645e+07	4.78643e+07	4.87162e+07	4.17888e+07	5.5064e+07	2	2	2	2	2	2	2	2	4.91936e+07	3.63204e+07	3.40544e+07	2.90161e+07	3.60357e+07	3.75891e+07	2.97689e+07	2.56725e+07	4.82643e+07	4.74677e+07	5.3707e+07	4.41891e+07
A1L0T0	ILVBL	Acetolactate synthase-like protein OS=Homo sapiens GN=ILVBL PE=1 SV=2	67.335	20		67.8	30	74	8	8	1.418	0.5	0.0452087	1.34478	0.258787	+		4.62569e+06	4	6.15981e+06	4	4.99402e+06	5.62209e+06	4.28453e+06	3.62185e+06	4.65759e+06	8.42475e+06	4.65078e+06	8.14654e+06	2	2	2	2	2	2	2	2	5.27359e+06	4.72926e+06	5.39261e+06	5.86134e+06	4.25345e+06	4.31584e+06	3.6783e+06	3.56627e+06	4.02434e+06	5.39048e+06	8.40247e+06	8.4471e+06
P60059	SEC61G	Protein transport protein Sec61 subunit gamma OS=Homo sapiens GN=SEC61G PE=1 SV=1	21.235	37	Acetyl [N-Term]	7.7	3	92	2	2	1.41	0.5	0.0718633	1.14349	0.360551	+		2.78375e+07	4	4.74643e+07	4	2.64841e+07	2.80243e+07	2.76519e+07	4.77947e+07	3.41127e+07	5.08508e+07	4.43034e+07	5.78072e+07	2	2	2	2	2	2	2	2	2.77326e+07	2.52918e+07	2.85421e+07	2.75159e+07	2.8798e+07	2.65515e+07	4.92442e+07	4.63879e+07	3.48628e+07	3.33787e+07	5.03521e+07	5.13545e+07
Q16891	IMMT	MICOS complex subunit MIC60 OS=Homo sapiens GN=IMMT PE=1 SV=1	14.709	6		83.6	54	15	4	4	1.418	0.5	0.0858615	1.0662	0.405001	+		2.1872e+06	4	2.77366e+06	4	1.94254e+06	2.69725e+06	2.46268e+06	1.9053e+06	2.48379e+06	2.718e+06	2.83045e+06	4.52431e+06	2	2	2	2	2	2	2	2	2.01372e+06	1.87388e+06	2.6846e+06	2.70996e+06	2.18212e+06	2.77932e+06	1.82949e+06	1.98425e+06	3.39675e+06	1.81622e+06	2.48548e+06	2.97227e+06
Q5JTD0	TJAP1	Tight junction-associated protein 1 OS=Homo sapiens GN=TJAP1 PE=1 SV=1	2.547	2		61.8		1	1	1	1.415	0.5	0.179261	0.746513	0.621227	+		817101	4	1.21927e+06	4	1.07139e+06	589823	999650	667888	1.6201e+06	1.37935e+06	1.07777e+06	510377	2	2	2	2	2	2	2	2	1.10917e+06	1.03489e+06	583688	596022	840499	1.18894e+06	631022	706907	1.3844e+06	1.89591e+06	1.64327e+06	1.15781e+06
P24844	MYL9	Myosin regulatory light polypeptide 9 OS=Homo sapiens GN=MYL9 PE=1 SV=4	174.98	63	Phospho [T19(100); S20(99.7)]	19.8	11	543	11	5	1.4	0.49	0.0636815	1.19599	0.337635	+		2.5122e+07	4	2.61914e+07	4	1.95356e+07	3.2306e+07	1.75601e+07	3.65596e+07	1.7974e+07	2.52775e+07	3.02843e+07	2.71383e+07	2	2	2	2	2	2	2	2	2.07708e+07	1.83739e+07	3.328e+07	3.13604e+07	1.95054e+07	1.58088e+07	3.66171e+07	3.65021e+07	1.94592e+07	1.66022e+07	2.71323e+07	2.35495e+07
P63173	RPL38	60S ribosomal protein L38 OS=Homo sapiens GN=RPL38 PE=1 SV=2	87.513	57	Methyl [K67(100)]	8.2	3	2478	8	8	1.406	0.49	0.0740608	1.13041	0.367937	+		4.16576e+08	4	6.71203e+08	4	2.83623e+08	2.81548e+08	6.11851e+08	1.07629e+09	5.04921e+08	6.4191e+08	7.01833e+08	9.17673e+08	2	2	2	2	2	2	2	2	2.82308e+08	2.84944e+08	2.41035e+08	3.28871e+08	5.85036e+08	6.39896e+08	1.01043e+09	1.14643e+09	4.6507e+08	5.48186e+08	6.13412e+08	6.71732e+08
Q9Y3B8	REXO2	Oligoribonuclease, mitochondrial OS=Homo sapiens GN=REXO2 PE=1 SV=3	61.047	35		26.8	14	33	7	7	1.4	0.49	0.0788228	1.10335	0.383123	+		8.15942e+06	4	1.24886e+07	4	7.70395e+06	6.44135e+06	9.6276e+06	8.64182e+06	1.49338e+07	1.1343e+07	1.37498e+07	1.01511e+07	2	2	2	2	2	2	2	2	7.12038e+06	8.33534e+06	6.77819e+06	6.12125e+06	8.73216e+06	1.06149e+07	9.11042e+06	8.19732e+06	1.42353e+07	1.56666e+07	1.20209e+07	1.07034e+07
Q70UQ0	IKBIP	Inhibitor of nuclear factor kappa-B kinase-interacting protein OS=Homo sapiens GN=IKBIP PE=1 SV=1	32.022	21		39.3	22	79	7	7	1.405	0.49	0.0649993	1.18709	0.33961	+		1.95635e+07	4	2.82796e+07	4	1.85214e+07	1.59601e+07	2.06643e+07	2.09108e+07	1.27667e+07	2.98513e+07	2.67907e+07	3.41248e+07	2	2	2	2	2	2	2	2	1.78425e+07	1.92261e+07	1.82174e+07	1.39825e+07	2.03673e+07	2.09657e+07	2.11914e+07	2.0634e+07	1.45842e+07	1.11757e+07	3.12088e+07	2.85529e+07
Q9GZT8	NIF3L1	NIF3-like protein 1 OS=Homo sapiens GN=NIF3L1 PE=1 SV=2	25.802	17		41.9	25	21	4	4	1.403	0.49	0.207854	0.682242	0.666098	+		819036	4	971388	4	760148	1.04985e+06	699621	882486	986813	956203	900680	1.34496e+06	2	2	2	1	1	1	2	2	834497	692423	851806	1.29393e+06	603750	810715	933437	834316	1.35813e+06	717017	847288	1.07912e+06
Q9NYZ1	TVP23B	Golgi apparatus membrane protein TVP23 homolog B OS=Homo sapiens GN=TVP23B PE=1 SV=2	19.811	19	Acetyl [N-Term]	23.6	11	28	2	2	1.404	0.49	0.0969469	1.01347	0.440505	+		2.23102e+06	4	2.70051e+06	4	2.61822e+06	2.4239e+06	1.56268e+06	2.05349e+06	2.53399e+06	2.87798e+06	2.18484e+06	3.86347e+06	2	2	2	2	2	2	2	2	2.73375e+06	2.50756e+06	2.81715e+06	2.08555e+06	1.49806e+06	1.63008e+06	2.20324e+06	1.91391e+06	2.73531e+06	2.34748e+06	3.00139e+06	2.75964e+06
Q96AT9	RPE	Ribulose-phosphate 3-epimerase OS=Homo sapiens GN=RPE PE=1 SV=1	17.14	16		24.9	11	22	3	3	1.405	0.49	0.221439	0.654746	0.680936			62704.2	2	689954	2	72218.2	53627.9	70971.5	55399.9	720838	670927	561457	709521	0	0	1	1	0	1	0	1	88089.3	59206.6	61009.3	47139.6	79474.8	63378.1	64269.8	47754.1	827031	628281	669242	672618
Q7Z7C8	TAF8	Transcription initiation factor TFIID subunit 8 OS=Homo sapiens GN=TAF8 PE=1 SV=1	13	10	Acetyl [N-Term]	34.2	14	15	2	2	1.407	0.49	0.172772	0.762526	0.609532	+		1.13749e+06	4	1.39277e+06	4	1.13101e+06	2.12483e+06	1.144e+06	933477	1.21246e+06	1.14979e+06	2.15977e+06	1.59989e+06	2	2	2	2	2	2	2	2	1.20585e+06	1.06083e+06	2.39227e+06	1.88728e+06	1.13276e+06	1.15536e+06	1.02e+06	854293	1.03894e+06	1.41495e+06	956593	1.38201e+06
Q9NQ48	LZTFL1	Leucine zipper transcription factor-like protein 1 OS=Homo sapiens GN=LZTFL1 PE=1 SV=1	12.899	14	Acetyl [N-Term]	34.6	16	3	3	3	1.406	0.49	0.228458	0.641193	0.688026	+		344716	4	442815	3	350601	338930	371788	264866	418937	417123	468054	499097	1	1	2	2	2	2	2	0	332832	369319	348720	329414	341054	405292	236112	297122	299048	586889	473579	367397
Q8NBT0	POC1A	POC1 centriolar protein homolog A OS=Homo sapiens GN=POC1A PE=1 SV=2	6.621	3		45	19	2	1	1	1.4	0.49	0.203306	0.69185	0.663748	+		250913	2	356707	4	251291	343388	250536	220851	368227	504288	345547	278106	0	2	2	0	2	1	1	2	247028	255627	243164	484921	237549	264233	301333	161864	386428	350882	451740	562949
Q9BUR5	APOO	MICOS complex subunit MIC26 OS=Homo sapiens GN=APOO PE=1 SV=1	4.248	6		22.3	12	5	1	1	1.401	0.49	0.209056	0.679737	0.666098	+		755505	4	1.04174e+06	4	562332	1.07332e+06	636418	896876	1.04759e+06	956976	1.03592e+06	1.95177e+06	2	2	1	2	1	2	2	2	754412	419158	1.08647e+06	1.06032e+06	769944	526049	999205	805027	1.0997e+06	997953	969694	944424
P61165	TMEM258	Transmembrane protein 258 OS=Homo sapiens GN=TMEM258 PE=1 SV=1	3.262	10	Acetyl [N-Term]	9.1	2	18	1	1	1.4	0.49	0.117554	0.929764	0.495571	+		1.90102e+06	4	2.59317e+06	4	2.36965e+06	3.36252e+06	1.3716e+06	1.52507e+06	2.48287e+06	4.14398e+06	2.41941e+06	2.70837e+06	2	2	2	2	2	2	2	2	2.81455e+06	1.99507e+06	3.94241e+06	2.86792e+06	1.74353e+06	1.07901e+06	1.84704e+06	1.25923e+06	2.76057e+06	2.2331e+06	4.48755e+06	3.82672e+06
Q15084	PDIA6	Protein disulfide-isomerase A6 OS=Homo sapiens GN=PDIA6 PE=1 SV=1	118.268	48		48.1	25	233	14	14	1.392	0.48	0.0817286	1.08763	0.393967	+		5.19967e+07	4	6.3969e+07	4	5.91891e+07	7.25955e+07	4.56783e+07	4.38203e+07	5.33419e+07	7.67132e+07	5.30092e+07	1.05038e+08	2	2	2	2	2	2	2	2	6.35374e+07	5.51384e+07	7.21789e+07	7.30145e+07	5.55211e+07	3.75805e+07	4.44069e+07	4.32415e+07	5.99567e+07	4.7457e+07	7.65192e+07	7.69077e+07
P52435	POLR2J	DNA-directed RNA polymerase II subunit RPB11-a OS=Homo sapiens GN=POLR2J PE=1 SV=1	35.578	56	Acetyl [N-Term]	13.3	6	32	4	4	1.395	0.48	0.206003	0.686126	0.664743	+		788978	4	1.44494e+06	4	822874	1.0768e+06	624155	756479	978271	1.25915e+06	1.65814e+06	1.70871e+06	1	2	2	1	2	2	2	2	752506	899821	973296	1.19132e+06	785005	496264	916885	624135	837937	1.14211e+06	1.06996e+06	1.4818e+06
P38117	ETFB	Electron transfer flavoprotein subunit beta OS=Homo sapiens GN=ETFB PE=1 SV=3	27.906	30		27.8	15	33	6	6	1.394	0.48	0.150199	0.823333	0.575538	+		1.3294e+06	4	1.80751e+06	4	1.3325e+06	1.44765e+06	1.18861e+06	1.3263e+06	1.83359e+06	1.57004e+06	1.7818e+06	1.89529e+06	2	2	2	1	1	2	2	2	1.21529e+06	1.46102e+06	1.51943e+06	1.37926e+06	1.27902e+06	1.10459e+06	1.36465e+06	1.28904e+06	1.95755e+06	1.71747e+06	1.70517e+06	1.44562e+06
P54819	AK2	Adenylate kinase 2, mitochondrial OS=Homo sapiens GN=AK2 PE=1 SV=2	27.206	29		26.5	17	21	6	6	1.392	0.48	0.068914	1.16169	0.353733	+		4.59272e+06	4	8.47007e+06	4	4.77619e+06	5.06986e+06	3.64778e+06	4.4163e+06	7.81451e+06	7.74114e+06	9.18062e+06	1.1552e+07	2	2	2	2	2	2	2	2	4.33886e+06	5.2576e+06	4.3392e+06	5.92354e+06	4.10892e+06	3.2384e+06	4.58983e+06	4.24932e+06	5.92532e+06	1.0306e+07	7.92436e+06	7.56215e+06
Q9BVC4	MLST8	Target of rapamycin complex subunit LST8 OS=Homo sapiens GN=MLST8 PE=1 SV=1	26.915	28		35.9	17	19	4	4	1.396	0.48	0.264955	0.576827	0.741082	+		981327	4	284156	2	681058	1.4463e+06	776550	1.2401e+06	297134	226536	327110	271745	2	1	2	2	1	1	0	0	891198	520467	1.93193e+06	1.08275e+06	1.08463e+06	555978	1.14394e+06	1.34435e+06	279445	315942	234063	219252
Q13630	TSTA3	GDP-L-fucose synthase OS=Homo sapiens GN=TSTA3 PE=1 SV=1	19.136	15		35.9	18	17	4	4	1.391	0.48	0.216248	0.665047	0.672302	+		970425	4	1.33134e+06	4	1.15244e+06	1.03209e+06	912448	642897	1.15414e+06	1.45123e+06	1.29808e+06	1.36547e+06	2	2	2	1	2	2	2	2	1.27393e+06	1.04253e+06	1.12269e+06	948791	794144	1.04838e+06	558953	739447	1.09095e+06	1.22098e+06	1.57736e+06	1.33518e+06
O96000	NDUFB10	NADH dehydrogenase [ubiquinone] 1 beta subcomplex subunit 10 OS=Homo sapiens GN=NDUFB10 PE=1 SV=3	15.912	28		20.8	13	33	4	4	1.392	0.48	0.0778207	1.10891	0.380629	+		6.04567e+06	4	8.22612e+06	4	6.08992e+06	5.36636e+06	6.00175e+06	8.48696e+06	4.72148e+06	8.67269e+06	7.80254e+06	1.18494e+07	2	2	2	2	2	2	2	2	5.94974e+06	6.2334e+06	5.7148e+06	5.03917e+06	5.95043e+06	6.05352e+06	8.44441e+06	8.52972e+06	5.19347e+06	4.29238e+06	8.36305e+06	8.99379e+06
Q8N4V1	MMGT1	Membrane magnesium transporter 1 OS=Homo sapiens GN=MMGT1 PE=1 SV=1	14.47	25		14.7	6	43	2	2	1.392	0.48	0.0687299	1.16285	0.353688	+		5.42815e+06	4	7.46723e+06	4	4.7106e+06	4.80288e+06	6.13482e+06	6.34356e+06	6.72428e+06	7.6938e+06	7.24733e+06	8.75657e+06	2	2	2	2	2	2	2	2	3.1476e+06	7.04975e+06	3.93077e+06	5.86849e+06	5.2917e+06	7.11228e+06	7.84516e+06	5.12937e+06	6.73264e+06	6.71594e+06	6.95722e+06	8.50837e+06
Q8IV08	PLD3	Phospholipase D3 OS=Homo sapiens GN=PLD3 PE=1 SV=1	13.699	12		54.7	21	20	4	4	1.395	0.48	0.0906301	1.04273	0.419202	+		3.27846e+06	4	2.87791e+06	4	4.10822e+06	3.2159e+06	2.33613e+06	3.34225e+06	2.62061e+06	3.16047e+06	1.99762e+06	7.12191e+06	2	2	2	2	1	1	1	2	4.37988e+06	3.85342e+06	3.68529e+06	2.80629e+06	2.15206e+06	2.53595e+06	3.47542e+06	3.21417e+06	2.3981e+06	2.86377e+06	2.97018e+06	3.36294e+06
P12277	CKB	Creatine kinase B-type OS=Homo sapiens GN=CKB PE=1 SV=1	3.136	3		42.6	23	1	1	1	1.397	0.48	0.214025	0.669535	0.670048	+		218736	3	307952	3	197920	241741	196869	274803	319787	279788	296556	329839	1	0	1	2	0	1	1	1	207419	188856	260100	224678	201329	192507	242666	311196	281268	363581	269076	290927
Q9Y6G5	COMMD10	COMM domain-containing protein 10 OS=Homo sapiens GN=COMMD10 PE=1 SV=1	53.728	46	Acetyl [N-Term]	23	14	65	8	8	1.386	0.47	0.0691872	1.15997	0.354196	+		5.4961e+06	4	4.59261e+06	4	6.29746e+06	4.79672e+06	2.70566e+06	6.41726e+06	3.38991e+06	4.5369e+06	4.64901e+06	9.70089e+06	2	2	2	2	2	2	2	2	7.54394e+06	5.25694e+06	4.25219e+06	5.41098e+06	2.76078e+06	2.65164e+06	6.01219e+06	6.84962e+06	3.39372e+06	3.38611e+06	3.97326e+06	5.1805e+06
P41227	NAA10	N-alpha-acetyltransferase 10 OS=Homo sapiens GN=NAA10 PE=1 SV=1	30.935	44		26.4	16	18	5	5	1.385	0.47	0.269065	0.570143	0.74445	+		1.02936e+06	4	681662	4	1.01875e+06	981486	1.04008e+06	1.30849e+06	823416	564311	882363	469484	2	2	2	2	2	2	2	2	1.25746e+06	825361	1.23467e+06	780221	1.00746e+06	1.07376e+06	1.45519e+06	1.17658e+06	878721	771592	619496	514041
P78356	PIP4K2B	Phosphatidylinositol 5-phosphate 4-kinase type-2 beta OS=Homo sapiens GN=PIP4K2B PE=1 SV=1	22.331	10		47.3	25	9	3	1	1.384	0.47	0.200768	0.697305	0.660414	+		257536	3	370742	4	268010	233790	367341	247472	513908	270907	421184	326341	1	0	2	1	2	1	2	1	255772	280832	242015	225845	319821	421921	208961	293080	457380	577422	220315	333117
Q9BY42	RTFDC1	Protein RTF2 homolog OS=Homo sapiens GN=RTFDC1 PE=1 SV=3	19.071	13		33.9	21	17	3	3	1.382	0.47	0.205816	0.686522	0.664743	+		1.25767e+06	4	1.19355e+06	4	2.39587e+06	1.97066e+06	802641	738046	2.28709e+06	605048	2.06051e+06	691366	2	2	2	2	2	1	2	2	2.55749e+06	2.24446e+06	1.85452e+06	2.09407e+06	850042	757884	811872	670934	1.82945e+06	2.85922e+06	220894	1.65728e+06
Q8N5P1	ZC3H8	Zinc finger CCCH domain-containing protein 8 OS=Homo sapiens GN=ZC3H8 PE=1 SV=2	7.204	8		33.6	21	8	2	2	1.387	0.47	0.292697	0.533582	0.762939	+		412633	4	582577	4	397674	428154	501660	332236	481364	552863	804361	613888	2	2	1	2	2	2	2	2	356673	443390	461088	397573	542727	463701	402931	273944	440926	525510	565711	540307
Q96NC0	ZMAT2	Zinc finger matrin-type protein 2 OS=Homo sapiens GN=ZMAT2 PE=1 SV=1	2.868	10		23.6	16	2	1	1	1.385	0.47	0.267794	0.572199	0.744121	+		482850	4	669019	3	463569	544743	502933	444475	608121	484037	983741	736015	1	2	1	1	0	2	2	2	611164	351618	690033	430045	611201	413844	461785	427814	482292	766778	525209	446092
P00338	LDHA	L-lactate dehydrogenase A chain OS=Homo sapiens GN=LDHA PE=1 SV=2	280.041	78	Acetyl [N-Term]; Methyl [K126(100)]	36.7	24	720	27	26	1.372	0.46	0.0947893	1.02324	0.433654	+		1.2798e+08	4	1.68411e+08	4	1.6447e+08	1.23495e+08	1.32628e+08	1.17951e+08	1.51986e+08	1.8661e+08	1.39844e+08	1.99192e+08	2	2	2	2	2	2	2	2	1.67506e+08	1.61489e+08	1.25628e+08	1.21399e+08	1.43064e+08	1.22953e+08	1.1783e+08	1.18073e+08	1.62907e+08	1.41798e+08	1.72765e+08	2.01566e+08
P06576	ATP5B	ATP synthase subunit beta, mitochondrial OS=Homo sapiens GN=ATP5B PE=1 SV=3	184.286	55	Oxidation [P333]	56.5	30	318	19	19	1.377	0.46	0.0914182	1.03897	0.421534	+		4.36631e+07	4	6.30806e+07	4	4.35438e+07	6.81344e+07	4.37828e+07	4.31951e+07	4.80628e+07	8.27909e+07	4.00798e+07	9.76683e+07	2	2	2	2	2	2	2	2	4.68035e+07	4.05112e+07	6.34986e+07	7.31085e+07	4.58612e+07	4.17986e+07	4.2365e+07	4.40415e+07	5.00895e+07	4.61181e+07	7.49664e+07	9.14322e+07
P13667	PDIA4	Protein disulfide-isomerase A4 OS=Homo sapiens GN=PDIA4 PE=1 SV=2	133.66	41		72.9	45	240	25	25	1.374	0.46	0.0929966	1.03153	0.426707	+		3.26953e+07	4	4.29906e+07	4	3.15784e+07	3.38516e+07	3.44738e+07	2.69515e+07	3.01829e+07	4.95915e+07	3.72682e+07	5.39662e+07	2	2	2	2	2	2	2	2	3.12344e+07	3.19262e+07	3.5692e+07	3.21061e+07	3.20991e+07	3.70243e+07	2.68955e+07	2.70075e+07	2.99119e+07	3.04563e+07	5.1773e+07	4.75019e+07
Q9BRX5	GINS3	DNA replication complex GINS protein PSF3 OS=Homo sapiens GN=GINS3 PE=1 SV=1	60.569	53		24.5	16	77	11	11	1.372	0.46	0.112696	0.948093	0.48427	+		1.99524e+06	4	3.56033e+06	4	2.21889e+06	2.72693e+06	1.62875e+06	1.79414e+06	3.54303e+06	3.489e+06	3.57772e+06	3.64914e+06	2	2	2	2	2	2	2	2	1.94515e+06	2.53115e+06	2.79428e+06	2.6612e+06	1.56021e+06	1.70031e+06	1.94774e+06	1.65264e+06	3.32614e+06	3.77407e+06	3.62126e+06	3.36156e+06
O15514	POLR2D	DNA-directed RNA polymerase II subunit RPB4 OS=Homo sapiens GN=POLR2D PE=1 SV=1	54.11	74		16.3	10	45	9	9	1.38	0.46	0.0776467	1.10988	0.380176	+		5.49521e+06	4	3.8114e+06	4	5.17687e+06	5.52669e+06	5.4639e+06	7.14471e+06	2.69961e+06	3.35115e+06	5.60479e+06	4.33487e+06	2	2	2	2	2	2	2	2	5.4175e+06	4.94693e+06	5.36204e+06	5.69641e+06	5.83574e+06	5.11575e+06	6.25024e+06	8.16719e+06	2.61256e+06	2.78955e+06	3.20699e+06	3.50178e+06
O43402	EMC8	ER membrane protein complex subunit 8 OS=Homo sapiens GN=EMC8 PE=1 SV=1	9.786	14		23.8	12	20	3	3	1.374	0.46	0.11806	0.927899	0.497256	+		2.38215e+06	4	3.1024e+06	4	2.62453e+06	2.34127e+06	2.42374e+06	2.04096e+06	2.63448e+06	3.12335e+06	3.08159e+06	4.18455e+06	2	2	2	2	2	2	2	2	2.19252e+06	3.14166e+06	2.31982e+06	2.36292e+06	2.04035e+06	2.87917e+06	1.67129e+06	2.49239e+06	2.35132e+06	2.95174e+06	3.18196e+06	3.06582e+06
O43598	DNPH1	2'-deoxynucleoside 5'-phosphate N-hydrolase 1 OS=Homo sapiens GN=DNPH1 PE=1 SV=1	9.002	14		19.1	11	8	2	2	1.38	0.46	0.284865	0.545361	0.758611	+		503017	4	935750	4	502267	498197	518737	503768	871153	1.00514e+06	766315	1.09013e+06	2	1	1	1	2	2	2	2	438362	575488	451833	549319	483878	556107	534285	474994	636562	1.1922e+06	932373	1.08358e+06
Q9UNX4	WDR3	WD repeat-containing protein 3 OS=Homo sapiens GN=WDR3 PE=1 SV=1	8.125	2		106	55	12	2	2	1.372	0.46	0.133538	0.874395	0.538649	+		1.86896e+06	4	2.27922e+06	4	2.09963e+06	2.23826e+06	1.66363e+06	1.51882e+06	1.76453e+06	2.69506e+06	1.92755e+06	3.64034e+06	2	2	2	2	2	2	2	2	2.08333e+06	2.11606e+06	2.46201e+06	2.03484e+06	1.85703e+06	1.49037e+06	1.80181e+06	1.28028e+06	2.4281e+06	1.2823e+06	3.08254e+06	2.35629e+06
P13984	GTF2F2	General transcription factor IIF subunit 2 OS=Homo sapiens GN=GTF2F2 PE=1 SV=2	7.542	12		28.4	19	2	2	2	1.376	0.46	0.208684	0.680511	0.666098			274938	1	386114	1	283390	279763	270196	239037	405054	389305	305449	382949	0	0	1	0	0	2	0	0	283601	283180	326986	239360	240932	303014	191166	298896	456300	359564	292756	517695
O14556	GAPDHS	Glyceraldehyde-3-phosphate dehydrogenase, testis-specific OS=Homo sapiens GN=GAPDHS PE=1 SV=2	6.988	4		44.5	22	82	2	1	1.375	0.46	0.301661	0.520481	0.774207	+		417223	2	579771	4	505655	344257	526863	306997	416319	1.16925e+06	260962	807397	0	0	2	1	1	2	2	1	548932	465790	315590	375528	445751	622735	227404	414449	564758	306896	1.06095e+06	1.28861e+06
O15118	NPC1	Niemann-Pick C1 protein OS=Homo sapiens GN=NPC1 PE=1 SV=2	4.328	1		142.1	49	5	1	1	1.376	0.46	0.286599	0.542726	0.760423	+		582734	4	786606	1	1.08952e+06	693555	489620	319679	790262	643325	969153	782968	2	2	2	2	0	0	0	2	965298	1.22972e+06	765189	628627	492079	487174	328171	311406	676437	923241	677932	610486
Q9NR77	PXMP2	Peroxisomal membrane protein 2 OS=Homo sapiens GN=PXMP2 PE=1 SV=3	2.607	4		22.2	11	6	1	1	1.38	0.46	0.260503	0.584186	0.734722	+		502171	4	586961	4	521864	581316	327634	483220	413046	552095	624029	1.43481e+06	2	2	2	2	2	2	2	2	749540	363346	523974	644934	395558	271374	438809	532125	439830	387892	728453	418433
P00558	PGK1	Phosphoglycerate kinase 1 OS=Homo sapiens GN=PGK1 PE=1 SV=3	347.205	84		44.6	32	931	34	34	1.364	0.45	0.0999513	1.00021	0.450215	+		1.00725e+08	4	1.37906e+08	4	1.20245e+08	9.81362e+07	1.03382e+08	8.72694e+07	1.11106e+08	1.67081e+08	1.15714e+08	1.64353e+08	2	2	2	2	2	2	2	2	1.26291e+08	1.1449e+08	9.47607e+07	1.01632e+08	1.11082e+08	9.62149e+07	8.30978e+07	9.16504e+07	1.17834e+08	1.04762e+08	1.48783e+08	1.87631e+08
P28070	PSMB4	Proteasome subunit beta type-4 OS=Homo sapiens GN=PSMB4 PE=1 SV=4	134.49	50		29.2	11	195	9	9	1.365	0.45	0.105916	0.97504	0.468039	+		1.04916e+07	4	1.59037e+07	4	1.0012e+07	2.73665e+07	1.06076e+07	1.03769e+07	1.74817e+07	1.31822e+07	1.54298e+07	1.63923e+07	2	2	2	2	2	2	2	2	1.04696e+07	9.57434e+06	7.25998e+07	1.03158e+07	1.24052e+07	9.07049e+06	1.04815e+07	1.02733e+07	1.72629e+07	1.77032e+07	1.35029e+07	1.28692e+07
P32322	PYCR1	Pyrroline-5-carboxylate reductase 1, mitochondrial OS=Homo sapiens GN=PYCR1 PE=1 SV=2	57.99	24		33.3	16	41	6	5	1.367	0.45	0.242697	0.614936	0.708253	+		929101	2	1.19674e+06	4	926100	880072	932112	967109	1.00387e+06	1.1395e+06	1.25686e+06	1.71006e+06	2	0	1	0	2	2	2	2	885172	968921	843047	918723	980845	885801	820134	1.14042e+06	986194	1.02186e+06	1.04792e+06	1.23909e+06
Q86YS7	C2CD5	C2 domain-containing protein 5 OS=Homo sapiens GN=C2CD5 PE=1 SV=1	45.814	12		110.4	50	34	8	8	1.363	0.45	0.136624	0.864473	0.545373	+		1.67327e+06	4	1.98818e+06	4	1.79757e+06	1.75091e+06	1.59907e+06	1.38171e+06	2.17914e+06	1.86405e+06	1.80331e+06	2.12058e+06	2	2	2	2	2	2	2	2	1.74364e+06	1.85318e+06	1.6437e+06	1.86511e+06	1.48243e+06	1.7249e+06	1.27641e+06	1.4957e+06	2.21718e+06	2.14175e+06	2.0291e+06	1.71242e+06
O75312	ZPR1	Zinc finger protein ZPR1 OS=Homo sapiens GN=ZPR1 PE=1 SV=1	33.197	19		50.9	28	15	6	6	1.37	0.45	0.207509	0.682962	0.666098	+		746067	3	1.76658e+06	4	678649	879341	779779	713812	1.85912e+06	1.57682e+06	1.77485e+06	1.75835e+06	2	2	0	1	2	2	2	2	572203	804898	877321	881366	782463	777104	884626	575981	1.89776e+06	1.82126e+06	1.38959e+06	1.78927e+06
Q9UJZ1	STOML2	Stomatin-like protein 2, mitochondrial OS=Homo sapiens GN=STOML2 PE=1 SV=1	22.84	18		38.5	20	32	4	4	1.37	0.45	0.0641017	1.19313	0.338328	+		4.66309e+06	4	5.74444e+06	4	4.04918e+06	6.07511e+06	4.2839e+06	5.07584e+06	5.22824e+06	6.3116e+06	4.84102e+06	9.63966e+06	2	2	2	2	2	2	2	2	4.25868e+06	3.84999e+06	6.34097e+06	5.82039e+06	4.31719e+06	4.25086e+06	5.74606e+06	4.48379e+06	5.80508e+06	4.70872e+06	6.28478e+06	6.33853e+06
P24390	KDELR1	ER lumen protein-retaining receptor 1 OS=Homo sapiens GN=KDELR1 PE=1 SV=1	19.275	13		24.5	8	27	2	2	1.362	0.45	0.226823	0.644313	0.686618			155390	1	191840	2	152183	132965	158665	158870	182166	181880	202027	240755	1	0	0	0	1	0	0	2	151000	153376	129197	136842	138366	181942	135474	186306	217651	152467	157454	210096
Q9UEE9	CFDP1	Craniofacial development protein 1 OS=Homo sapiens GN=CFDP1 PE=1 SV=1	17.738	19		33.6	16	4	4	4	1.365	0.45	0.294432	0.531015	0.7643	+		218656	2	896527	4	278816	200077	219015	218298	751512	896733	1.25524e+06	896322	0	1	1	0	2	2	2	2	299797	259303	226355	176850	190791	251415	187378	254320	665137	849104	962721	835269
Q9HAV7	GRPEL1	GrpE protein homolog 1, mitochondrial OS=Homo sapiens GN=GRPEL1 PE=1 SV=2	9.489	18		24.3	18	9	3	3	1.365	0.45	0.253643	0.595777	0.726165	+		325466	2	441424	3	271846	325848	337212	325085	495841	485894	335714	401025	0	1	0	1	0	2	2	2	357948	206455	313957	338189	379598	299559	401920	262938	439621	559252	466294	506317
Q9NTI5	PDS5B	Sister chromatid cohesion protein PDS5 homolog B OS=Homo sapiens GN=PDS5B PE=1 SV=1	8.253	2		164.6	87	10	2	2	1.365	0.45	0.287432	0.541464	0.760423	+		465085	4	711670	4	509681	424392	542528	398894	533750	839511	742589	682039	1	2	2	1	1	1	2	2	475515	546302	403280	446610	610849	481849	442003	359988	693677	410694	935321	753516
Q5BJF2	TMEM97	Sigma intracellular receptor 2 OS=Homo sapiens GN=TMEM97 PE=1 SV=1	7.823	10		20.8	8	6	2	2	1.367	0.45	0.160898	0.793449	0.593461	+		1.31157e+06	4	1.83138e+06	4	1.67302e+06	1.32231e+06	1.30091e+06	1.28599e+06	1.86338e+06	1.79992e+06	1.68434e+06	2.42806e+06	2	2	2	2	2	2	2	2	1.74787e+06	1.60138e+06	1.39025e+06	1.25769e+06	1.63207e+06	1.03694e+06	1.34852e+06	1.22636e+06	1.95795e+06	1.77339e+06	1.80807e+06	1.79181e+06
Q9NQ34	TMEM9B	Transmembrane protein 9B OS=Homo sapiens GN=TMEM9B PE=1 SV=1	5.42	9		22.5	13	5	2	1	1.371	0.45	0.221993	0.65366	0.681297	+		784839	4	1.28963e+06	4	722639	784173	785505	921319	999719	1.31608e+06	1.34591e+06	1.26371e+06	2	2	2	1	1	2	1	2	298530	1.74926e+06	333494	1.84389e+06	600327	1.0278e+06	1.15429e+06	735369	1.21949e+06	819556	1.45085e+06	1.19383e+06
O15078	CEP290	Centrosomal protein of 290 kDa OS=Homo sapiens GN=CEP290 PE=1 SV=2	3.687	0		290.2	186	1	1	1	1.367	0.45	0.218095	0.661355	0.674688	+		251827	4	316726	4	278313	227861	202924	297433	248152	367930	272649	379674	1	1	1	2	1	1	1	1	267469	289596	190591	272421	174293	236258	286336	308961	393522	156483	454650	297750
P00387	CYB5R3	NADH-cytochrome b5 reductase 3 OS=Homo sapiens GN=CYB5R3 PE=1 SV=3	168.875	65	Oxidation [R259]	34.2	16	382	18	18	1.352	0.44	0.108962	0.962727	0.476108	+		8.16465e+07	4	9.51937e+07	4	9.26961e+07	9.26297e+07	7.19657e+07	6.69058e+07	8.00893e+07	1.13147e+08	7.01317e+07	1.35076e+08	2	2	2	2	2	2	2	2	1.01758e+08	8.44413e+07	9.15515e+07	9.37205e+07	7.43504e+07	6.96575e+07	6.72791e+07	6.65345e+07	7.88243e+07	8.13746e+07	1.14479e+08	1.1183e+08
O75874	IDH1	Isocitrate dehydrogenase [NADP] cytoplasmic OS=Homo sapiens GN=IDH1 PE=1 SV=2	91.989	46		46.6	30	139	16	15	1.357	0.44	0.0741231	1.13005	0.367937	+		4.45754e+06	4	6.26809e+06	4	5.97581e+06	5.07711e+06	3.91357e+06	3.1955e+06	6.1319e+06	6.40731e+06	5.13536e+06	6.47366e+06	2	2	2	2	2	2	2	2	6.58106e+06	5.42623e+06	5.2166e+06	4.94135e+06	3.94785e+06	3.87959e+06	3.27178e+06	3.121e+06	6.12022e+06	6.14361e+06	6.48825e+06	6.32739e+06
Q2TAY7	SMU1	WD40 repeat-containing protein SMU1 OS=Homo sapiens GN=SMU1 PE=1 SV=2	69.344	22		57.5	32	58	11	11	1.361	0.44	0.100729	0.996846	0.45154	+		8.19877e+06	4	8.93723e+06	4	8.17474e+06	9.87264e+06	8.22286e+06	5.03699e+06	7.16203e+06	9.25371e+06	8.63158e+06	1.17064e+07	2	2	2	2	2	2	2	2	8.11194e+06	8.23802e+06	1.09697e+07	8.88529e+06	8.67987e+06	7.78992e+06	5.51589e+06	4.59967e+06	6.96102e+06	7.36885e+06	9.83188e+06	8.70953e+06
Q9Y333	LSM2	U6 snRNA-associated Sm-like protein LSm2 OS=Homo sapiens GN=LSM2 PE=1 SV=1	52.946	82		10.8	7	84	6	6	1.36	0.44	0.0806134	1.09359	0.389395	+		1.59775e+07	4	1.85637e+07	4	1.14783e+07	1.87916e+07	1.35848e+07	2.13825e+07	1.53441e+07	1.44666e+07	2.24588e+07	2.70481e+07	2	2	2	2	2	2	2	2	1.23502e+07	1.0668e+07	1.89486e+07	1.86359e+07	1.56984e+07	1.17558e+07	1.92736e+07	2.37222e+07	1.52672e+07	1.54214e+07	1.30464e+07	1.60414e+07
O43809	NUDT21	Cleavage and polyadenylation specificity factor subunit 5 OS=Homo sapiens GN=NUDT21 PE=1 SV=1	45.121	30		26.2	18	74	7	7	1.354	0.44	0.0924752	1.03397	0.424731	+		5.35729e+06	4	8.46181e+06	4	6.08848e+06	6.7931e+06	4.54921e+06	4.71391e+06	8.95889e+06	7.99232e+06	1.08287e+07	6.18543e+06	2	2	2	2	2	2	2	2	6.44411e+06	5.75248e+06	6.80115e+06	6.78506e+06	2.4612e+06	8.40865e+06	2.99998e+06	7.40705e+06	9.17846e+06	8.74458e+06	9.4853e+06	6.73433e+06
Q06136	KDSR	3-ketodihydrosphingosine reductase OS=Homo sapiens GN=KDSR PE=1 SV=1	26.427	12		36.2	17	25	3	3	1.355	0.44	0.141192	0.850191	0.557958	+		1.70173e+06	4	2.49151e+06	4	1.81752e+06	1.68449e+06	1.71914e+06	1.29137e+06	2.2133e+06	2.8047e+06	1.94506e+06	3.32221e+06	2	2	2	2	2	2	2	2	1.46493e+06	2.25498e+06	1.91417e+06	1.48237e+06	1.69528e+06	1.74334e+06	1.42847e+06	1.16743e+06	2.36428e+06	2.07197e+06	2.64983e+06	2.96862e+06
O75818	RPP40	Ribonuclease P protein subunit p40 OS=Homo sapiens GN=RPP40 PE=1 SV=3	25.327	16		41.8	21	17	4	4	1.361	0.44	0.147329	0.831713	0.570624	+		1.34458e+06	4	3.00624e+06	4	1.28469e+06	1.69824e+06	1.28134e+06	1.40726e+06	2.53639e+06	3.7069e+06	2.3618e+06	3.56313e+06	2	2	2	2	2	2	2	2	1.33422e+06	1.23699e+06	1.51712e+06	1.90098e+06	1.62948e+06	1.00759e+06	1.45456e+06	1.36151e+06	2.55957e+06	2.51342e+06	3.82575e+06	3.59174e+06
P58335	ANTXR2	Anthrax toxin receptor 2 OS=Homo sapiens GN=ANTXR2 PE=1 SV=5	9.286	5		53.6	28	2	2	1	1.354	0.44	0.247137	0.607063	0.715226	+		216052	3	309104	4	190115	233834	199621	251570	316164	244992	352224	302202	1	2	0	2	2	1	2	2	263448	137194	229002	238769	181584	219450	277275	228248	272630	366649	244490	245496
O14641	DVL2	Segment polarity protein dishevelled homolog DVL-2 OS=Homo sapiens GN=DVL2 PE=1 SV=1	5.853	4		78.9	32	3	2	2	1.359	0.44	0.272379	0.564826	0.745693			338685	2	467473	2	382144	322719	290103	355441	713832	499033	271410	437910	1	1	0	0	1	0	1	0	367110	397793	449822	231531	315810	266488	314438	401792	578967	880114	492475	505678
Q96HQ2	CDKN2AIPNL	CDKN2AIP N-terminal-like protein OS=Homo sapiens GN=CDKN2AIPNL PE=1 SV=1	4.706	9		13.2	8	9	1	1	1.357	0.44	0.123887	0.906975	0.513877	+		2.51909e+06	4	2.78336e+06	4	927506	1.87046e+06	3.5142e+06	3.39264e+06	3.00584e+06	2.29521e+06	2.92667e+06	2.64707e+06	2	2	2	2	2	2	2	2	1.14921e+06	748571	1.8163e+06	1.92624e+06	2.12629e+06	5.80805e+06	2.28544e+06	5.03625e+06	3.02867e+06	2.98317e+06	2.87523e+06	1.8322e+06
Q9NYP7	ELOVL5	Elongation of very long chain fatty acids protein 5 OS=Homo sapiens GN=ELOVL5 PE=1 SV=1	2.69	3		35.3	11	2	1	1	1.353	0.44	0.250499	0.601194	0.720938	+		965571	4	1.26535e+06	4	1.1162e+06	835270	1.37956e+06	657706	959501	1.54033e+06	1.03946e+06	1.63433e+06	2	2	2	2	2	2	2	2	1.21952e+06	1.02163e+06	955953	729822	1.14855e+06	1.65705e+06	620227	697449	1.11414e+06	826324	1.68917e+06	1.40461e+06
O94826	TOMM70	Mitochondrial import receptor subunit TOM70 OS=Homo sapiens GN=TOMM70 PE=1 SV=1	109.642	36	Acetyl [N-Term]	67.4	34	143	16	16	1.343	0.43	0.115477	0.937503	0.488987	+		7.9818e+06	4	1.30783e+07	4	7.54258e+06	8.22596e+06	8.24769e+06	7.74489e+06	8.20052e+06	1.21108e+07	1.44079e+07	1.41231e+07	2	2	2	2	2	2	2	2	7.79442e+06	7.29887e+06	8.84957e+06	7.6463e+06	8.46296e+06	8.0379e+06	7.51064e+06	7.98645e+06	8.05372e+06	8.34998e+06	1.20494e+07	1.21724e+07
P34897	SHMT2	Serine hydroxymethyltransferase, mitochondrial OS=Homo sapiens GN=SHMT2 PE=1 SV=3	83.893	38		56	33	66	16	15	1.343	0.43	0.122131	0.913175	0.508896	+		9.84547e+06	4	1.3921e+07	4	9.18146e+06	1.05575e+07	1.1038e+07	8.29996e+06	1.2879e+07	1.50474e+07	1.10511e+07	1.63502e+07	2	2	2	2	2	2	2	2	8.89192e+06	9.48042e+06	1.09419e+07	1.01867e+07	1.03248e+07	1.18005e+07	8.28512e+06	8.31482e+06	1.23796e+07	1.33986e+07	1.53001e+07	1.47988e+07
P39656	DDOST	Dolichyl-diphosphooligosaccharide--protein glycosyltransferase 48 kDa subunit OS=Homo sapiens GN=DDOST PE=1 SV=4	38.775	32		50.8	27	61	9	9	1.346	0.43	0.0838111	1.0767	0.400028	+		1.59157e+07	4	2.03527e+07	4	1.6845e+07	1.50377e+07	1.82026e+07	1.38999e+07	1.48476e+07	3.28118e+07	1.27636e+07	2.78989e+07	2	2	2	2	2	2	2	2	1.85666e+07	1.52831e+07	1.56111e+07	1.44852e+07	1.93858e+07	1.70916e+07	1.49876e+07	1.28911e+07	1.52747e+07	1.44324e+07	3.10132e+07	3.47147e+07
Q9BYC8	MRPL32	39S ribosomal protein L32, mitochondrial OS=Homo sapiens GN=MRPL32 PE=1 SV=1	33.708	28		21.4	9	29	4	4	1.347	0.43	0.309029	0.51	0.778388	+		491462	3	1.21798e+06	4	539781	409835	506318	477042	1.07877e+06	1.13529e+06	1.3067e+06	1.58804e+06	2	0	2	1	2	2	2	2	514239	566592	370360	453517	476620	537866	375562	605943	1.02584e+06	1.13443e+06	1.30056e+06	991013
Q15067	ACOX1	Peroxisomal acyl-coenzyme A oxidase 1 OS=Homo sapiens GN=ACOX1 PE=1 SV=3	21.443	12		74.4	38	16	5	5	1.35	0.43	0.0954882	1.02005	0.435572	+		4.86001e+06	4	6.75189e+06	4	4.61405e+06	4.74956e+06	4.97302e+06	7.84082e+06	6.02328e+06	8.74778e+06	5.48515e+06	7.56864e+06	2	2	2	2	2	2	2	2	5.17111e+06	4.117e+06	4.66407e+06	4.83661e+06	4.92598e+06	5.02051e+06	8.44717e+06	7.278e+06	6.58974e+06	5.50552e+06	7.15925e+06	1.06888e+07
P50213	IDH3A	Isocitrate dehydrogenase [NAD] subunit alpha, mitochondrial OS=Homo sapiens GN=IDH3A PE=1 SV=1	8.963	7		39.6	22	4	2	2	1.346	0.43	0.255014	0.593437	0.7265			299294	1	398151	2	285334	199725	354414	313937	407505	348297	389012	475976	1	0	0	0	1	1	0	0	273578	297595	154278	258559	327737	383262	362945	271547	344410	482158	377149	321652
Q15554	TERF2	Telomeric repeat-binding factor 2 OS=Homo sapiens GN=TERF2 PE=1 SV=3	7.523	5	Oxidation [P302; P310; P311]	59.6	28	2	2	2	1.345	0.43	0.242756	0.61483	0.708253			229722	1	324509	1	233968	210638	225553	236146	381081	356560	295339	237245	0	1	0	0	0	0	1	0	195131	280535	190124	233365	271025	187709	244905	227700	347478	417933	482158	263679
O60547	GMDS	GDP-mannose 4,6 dehydratase OS=Homo sapiens GN=GMDS PE=1 SV=1	7.067	5		41.9	30	8	2	2	1.346	0.43	0.255102	0.593285	0.7265	+		233508	3	501102	2	248420	298534	219491	110053	549170	458779	530932	472948	1	1	0	1	2	0	0	1	230766	267424	291637	305593	252854	190530	48433	250071	689510	437395	361746	581841
P35609	ACTN2	Alpha-actinin-2 OS=Homo sapiens GN=ACTN2 PE=1 SV=1	116.813	17		103.8	62	236	15	1	1.335	0.42	0.145853	0.836085	0.567014	+		2.25846e+06	4	2.46735e+06	4	2.75068e+06	2.91619e+06	1.85431e+06	1.1858e+06	1.95034e+06	2.58013e+06	4.11178e+06	2.3595e+06	2	2	2	2	2	2	2	2	2.26726e+06	3.33717e+06	2.52358e+06	3.3699e+06	1.62598e+06	2.1147e+06	1.09867e+06	1.27984e+06	1.69443e+06	2.24491e+06	3.67973e+06	1.80911e+06
Q92665	MRPS31	28S ribosomal protein S31, mitochondrial OS=Homo sapiens GN=MRPS31 PE=1 SV=3	85.124	42		45.3	25	104	13	13	1.342	0.42	0.106415	0.972996	0.469272	+		6.44212e+06	4	8.23736e+06	4	5.07276e+06	6.96264e+06	5.96051e+06	9.97251e+06	6.76459e+06	7.88654e+06	9.8856e+06	8.60379e+06	2	2	2	2	2	2	2	2	5.03419e+06	5.11163e+06	7.02575e+06	6.90009e+06	6.26714e+06	5.66889e+06	9.86502e+06	1.00812e+07	7.10552e+06	6.44003e+06	7.23179e+06	8.60057e+06
O00193	SMAP	Small acidic protein OS=Homo sapiens GN=SMAP PE=1 SV=1	44.896	29		20.3	8	62	4	4	1.336	0.42	0.292028	0.534576	0.76162	+		1.07087e+06	3	687312	3	1.02376e+06	1.10152e+06	1.04106e+06	1.52906e+06	678912	721158	496543	695816	1	2	0	2	0	2	2	1	995740	1.05257e+06	1.03053e+06	1.1774e+06	1.19308e+06	908412	1.57807e+06	1.48156e+06	592148	778389	605659	858681
Q9NZ45	CISD1	CDGSH iron-sulfur domain-containing protein 1 OS=Homo sapiens GN=CISD1 PE=1 SV=1	35.408	48		12.2	6	22	5	5	1.342	0.42	0.134313	0.871882	0.53991	+		2.37954e+06	4	2.55621e+06	4	2.49293e+06	2.2713e+06	2.04898e+06	2.98897e+06	2.78693e+06	2.34459e+06	2.10504e+06	2.93489e+06	2	1	2	2	2	2	2	2	2.24815e+06	2.76437e+06	2.282e+06	2.26066e+06	1.62587e+06	2.58222e+06	2.72016e+06	3.28436e+06	2.90551e+06	2.6732e+06	1.82963e+06	3.0045e+06
P51159	RAB27A	Ras-related protein Rab-27A OS=Homo sapiens GN=RAB27A PE=1 SV=3	33.661	31	Acetyl [N-Term]	24.9	14	33	6	5	1.337	0.42	0.125348	0.901884	0.5186	+		2.93828e+06	4	3.3567e+06	4	3.01241e+06	2.68781e+06	2.86597e+06	3.34928e+06	3.50269e+06	3.21679e+06	2.9093e+06	5.05218e+06	2	2	2	2	2	2	2	2	3.1225e+06	2.90619e+06	2.15294e+06	3.35557e+06	2.52808e+06	3.24902e+06	3.01888e+06	3.71584e+06	3.65212e+06	3.35937e+06	3.19486e+06	3.23887e+06
Q9NVS2	MRPS18A	39S ribosomal protein S18a, mitochondrial OS=Homo sapiens GN=MRPS18A PE=1 SV=1	32.37	39		22.2	15	50	7	7	1.34	0.42	0.114086	0.942766	0.485335	+		9.59913e+06	4	1.08072e+07	4	9.5106e+06	9.68849e+06	1.10777e+07	7.21998e+06	9.75174e+06	1.18831e+07	1.0009e+07	1.16691e+07	2	2	2	2	2	2	2	2	9.60394e+06	9.41817e+06	1.12926e+07	8.31224e+06	9.82067e+06	1.24956e+07	7.02526e+06	7.4201e+06	9.22594e+06	1.03075e+07	1.15892e+07	1.21844e+07
P61077	UBE2D3	Ubiquitin-conjugating enzyme E2 D3 OS=Homo sapiens GN=UBE2D3 PE=1 SV=1	31.162	36	Oxidation [P113]	16.7	5	38	3	3	1.342	0.42	0.18528	0.732172	0.632171	+		664406	3	2.52436e+06	3	590712	577679	813183	747294	2.53383e+06	2.25822e+06	2.51493e+06	2.68553e+06	2	1	0	2	2	2	0	2	487953	715112	453452	735939	683966	966813	662258	843250	2.25297e+06	2.8497e+06	2.15904e+06	2.36196e+06
Q9Y277	VDAC3	Voltage-dependent anion-selective channel protein 3 OS=Homo sapiens GN=VDAC3 PE=1 SV=1	28.799	23	Acetyl [N-Term]	30.6	18	96	7	7	1.335	0.42	0.125065	0.902864	0.517889	+		1.1997e+07	4	1.49627e+07	4	1.16879e+07	8.76255e+06	1.23142e+07	1.48956e+07	9.43342e+06	1.91166e+07	1.17115e+07	2.80087e+07	2	2	2	2	2	2	2	2	1.23893e+07	1.10262e+07	1.01595e+07	7.55772e+06	1.38983e+07	1.09106e+07	1.35657e+07	1.63559e+07	1.05837e+07	8.40815e+06	1.88466e+07	1.93904e+07
Q13627	DYRK1A	Dual specificity tyrosine-phosphorylation-regulated kinase 1A OS=Homo sapiens GN=DYRK1A PE=1 SV=2	12.362	3		85.5	31	4	2	2	1.333	0.42	0.274458	0.561525	0.746754	+		1.2545e+06	3	1.04335e+06	3	1.35292e+06	1.16325e+06	1.14707e+06	1.35292e+06	1.08077e+06	834646	1.00722e+06	2.06665e+06	2	2	0	1	2	0	2	2	1.2821e+06	1.42765e+06	1.05203e+06	1.28623e+06	1.22789e+06	1.07158e+06	1.07133e+06	1.70852e+06	1.3622e+06	857487	778622	894700
Q9NYL4	FKBP11	Peptidyl-prolyl cis-trans isomerase FKBP11 OS=Homo sapiens GN=FKBP11 PE=1 SV=1	8.664	18		22.2	9	5	2	2	1.339	0.42	0.152035	0.818055	0.579248	+		1.67517e+06	4	2.48907e+06	4	1.41743e+06	1.63588e+06	1.71541e+06	2.81678e+06	1.17005e+06	3.21102e+06	1.92943e+06	3.92345e+06	2	2	2	2	2	2	2	2	1.7802e+06	1.12858e+06	1.9645e+06	1.36223e+06	2.40553e+06	1.22327e+06	2.31573e+06	3.42624e+06	1.16712e+06	1.17298e+06	3.08923e+06	3.33761e+06
Q969V3	NCLN	Nicalin OS=Homo sapiens GN=NCLN PE=1 SV=2	7.997	4		62.9	26	9	2	2	1.335	0.42	0.171034	0.766917	0.605228	+		1.56419e+06	4	1.87945e+06	4	1.72138e+06	1.51026e+06	1.62005e+06	1.21295e+06	1.29697e+06	2.50065e+06	1.62986e+06	2.16727e+06	2	2	2	2	2	2	2	2	1.64345e+06	1.80301e+06	1.59578e+06	1.42932e+06	1.62837e+06	1.61178e+06	1.244e+06	1.18268e+06	999877	1.68234e+06	2.61758e+06	2.38895e+06
O95562	SFT2D2	Vesicle transport protein SFT2B OS=Homo sapiens GN=SFT2D2 PE=1 SV=1	5.464	7		17.8	8	5	1	1	1.337	0.42	0.240166	0.619488	0.704641	+		82734.2	3	109946	2	64081.1	110115	85171.2	80366.8	110865	109034	108722	158515	1	1	1	0	1	0	0	1	89755.5	45750.9	87542	138508	88060.1	82377.1	76683.2	84227.5	122905	100004	107381	110712
Q9NR45	NANS	Sialic acid synthase OS=Homo sapiens GN=NANS PE=1 SV=2	83.646	51		40.3	19	100	11	11	1.328	0.41	0.12158	0.915136	0.508417	+		5.39328e+06	4	8.82709e+06	4	5.94757e+06	5.30542e+06	5.48258e+06	4.16634e+06	8.20399e+06	9.49751e+06	8.16574e+06	1.01622e+07	2	2	2	2	2	2	2	2	7.1233e+06	4.96589e+06	5.55874e+06	5.06365e+06	5.22934e+06	5.74809e+06	3.43846e+06	5.04831e+06	8.23439e+06	8.1737e+06	9.15652e+06	9.8512e+06
Q96BP2	CHCHD1	Coiled-coil-helix-coiled-coil-helix domain-containing protein 1 OS=Homo sapiens GN=CHCHD1 PE=1 SV=1	29.855	32		13.5	5	34	4	4	1.332	0.41	0.260358	0.584428	0.734722	+		275309	2	1.63774e+06	4	274116	264315	350643	276507	1.96368e+06	1.61684e+06	1.44661e+06	1.65891e+06	0	1	0	2	1	2	1	2	244293	307579	304832	229183	383082	320951	274328	278703	2.1331e+06	1.80771e+06	1.45699e+06	1.79422e+06
O15305	PMM2	Phosphomannomutase 2 OS=Homo sapiens GN=PMM2 PE=1 SV=1	25.867	26	Acetyl [N-Term]	28.1	17	26	5	5	1.33	0.41	0.161134	0.792814	0.593461	+		1.53595e+06	4	3.02338e+06	4	1.42139e+06	1.20633e+06	1.65974e+06	2.17629e+06	2.33239e+06	3.02446e+06	3.12545e+06	3.02229e+06	2	2	2	2	2	2	2	2	1.69615e+06	1.19113e+06	1.34153e+06	1.08475e+06	1.45772e+06	1.88976e+06	2.44905e+06	1.9339e+06	2.36104e+06	2.30408e+06	3.17986e+06	2.87666e+06
O96008	TOMM40	Mitochondrial import receptor subunit TOM40 homolog OS=Homo sapiens GN=TOMM40 PE=1 SV=1	20.924	21		37.9	11	19	3	3	1.326	0.41	0.225099	0.647627	0.685868	+		1.52436e+06	4	1.52925e+06	4	1.31463e+06	1.84501e+06	1.34992e+06	1.72134e+06	1.12095e+06	2.08627e+06	1.1073e+06	2.96451e+06	2	2	2	2	1	2	2	2	1.50383e+06	1.14924e+06	1.93682e+06	1.75755e+06	1.55963e+06	1.16841e+06	1.58705e+06	1.867e+06	2.58562e+06	485970	2.06236e+06	2.11046e+06
P29353	SHC1	SHC-transforming protein 1 OS=Homo sapiens GN=SHC1 PE=1 SV=4	20.912	11		62.8	31	19	4	4	1.329	0.41	0.274052	0.562167	0.746717	+		924733	3	1.35902e+06	4	763568	530714	1.22333e+06	1.11992e+06	1.32398e+06	1.20921e+06	1.395e+06	2.1168e+06	0	1	2	2	2	2	2	2	1.25765e+06	463592	247784	1.13671e+06	1.12866e+06	1.32595e+06	1.24295e+06	1.00906e+06	1.16423e+06	1.50565e+06	1.16804e+06	1.25184e+06
Q8NBF6	AVL9	Late secretory pathway protein AVL9 homolog OS=Homo sapiens GN=AVL9 PE=1 SV=1	17.516	8		71.9	38	13	4	4	1.325	0.41	0.245936	0.609178	0.714878	+		923822	4	1.05729e+06	4	981693	869363	1.07475e+06	589865	1.10559e+06	1.05639e+06	1.05818e+06	1.01359e+06	2	2	2	2	2	1	2	2	687034	1.40273e+06	913642	827231	931114	1.24054e+06	602485	577509	880200	1.38869e+06	1.18411e+06	942450
Q15813	TBCE	Tubulin-specific chaperone E OS=Homo sapiens GN=TBCE PE=1 SV=1	12.506	8		59.3	40	14	3	3	1.33	0.41	0.340116	0.468373	0.803582	+		629792	3	840201	4	563362	637473	723768	622204	756813	778388	906922	1.22634e+06	2	0	1	1	2	2	2	2	624660	508080	609950	666239	671897	779643	508777	760918	626397	914381	672651	900746
Q9UEU0	VTI1B	Vesicle transport through interaction with t-SNAREs homolog 1B OS=Homo sapiens GN=VTI1B PE=1 SV=3	97.928	57	Acetyl [N-Term]	26.7	14	235	11	11	1.319	0.4	0.128499	0.8911	0.526971	+		3.16777e+07	4	3.41664e+07	4	3.43686e+07	2.91975e+07	2.24119e+07	3.51618e+07	3.51532e+07	3.32072e+07	2.6207e+07	6.94057e+07	2	2	2	2	2	2	2	2	3.58588e+07	3.29404e+07	2.94935e+07	2.89046e+07	2.09472e+07	2.39791e+07	3.65091e+07	3.38642e+07	3.42149e+07	3.61172e+07	3.23214e+07	3.41174e+07
O43169	CYB5B	Cytochrome b5 type B OS=Homo sapiens GN=CYB5B PE=1 SV=2	80.59	66	Acetyl [N-Term]	16.3	9	137	7	7	1.318	0.4	0.102602	0.988843	0.456869	+		1.6665e+07	4	2.53067e+07	4	1.0456e+07	1.70528e+07	1.62861e+07	2.0161e+07	2.64101e+07	2.79439e+07	2.42495e+07	2.29524e+07	2	2	2	2	2	2	2	2	1.17075e+07	9.33833e+06	2.13359e+07	1.36295e+07	1.54608e+07	1.71554e+07	2.11075e+07	1.92569e+07	2.63748e+07	2.64455e+07	2.16001e+07	3.61508e+07
Q15006	EMC2	ER membrane protein complex subunit 2 OS=Homo sapiens GN=EMC2 PE=1 SV=1	46.442	29		34.8	16	114	7	7	1.321	0.4	0.113618	0.944552	0.485335	+		2.29124e+07	4	3.07596e+07	4	2.48513e+07	2.05469e+07	2.11248e+07	2.73256e+07	2.20999e+07	2.85495e+07	3.31407e+07	4.43839e+07	2	2	2	2	2	2	2	2	2.58563e+07	2.38854e+07	2.06718e+07	2.04227e+07	2.12348e+07	2.10154e+07	2.92358e+07	2.55403e+07	2.10444e+07	2.32083e+07	2.81076e+07	2.89983e+07
Q9NQR4	NIT2	Omega-amidase NIT2 OS=Homo sapiens GN=NIT2 PE=1 SV=1	23.249	23		30.6	21	29	4	4	1.322	0.4	0.305996	0.514284	0.776264	+		886130	3	887765	4	1.09335e+06	932614	810064	841964	1.00674e+06	970671	738158	811940	2	2	2	0	2	2	2	2	1.03001e+06	1.16059e+06	1.04154e+06	835076	854744	767720	846816	837139	1.01984e+06	993809	915454	1.02922e+06
Q14914	PTGR1	Prostaglandin reductase 1 OS=Homo sapiens GN=PTGR1 PE=1 SV=2	21.287	19		35.8	19	6	4	4	1.32	0.4	0.2588	0.587036	0.732195	+		1.20929e+06	3	829738	2	1.17501e+06	1.308e+06	1.24457e+06	1.06249e+06	816181	843521	850720	726757	1	1	1	0	2	2	0	0	1.22064e+06	1.1311e+06	1.25915e+06	1.35874e+06	1.28892e+06	1.20174e+06	1.20106e+06	939903	751088	886915	869591	818233
Q9Y2S6	TMA7	Translation machinery-associated protein 7 OS=Homo sapiens GN=TMA7 PE=1 SV=1	13.67	30		7.1	2	26	2	2	1.322	0.4	0.163657	0.786065	0.596755	+		1.82091e+06	4	2.41234e+06	4	1.72292e+06	1.55949e+06	1.92446e+06	2.04845e+06	2.22915e+06	2.4702e+06	2.35584e+06	2.59246e+06	2	2	2	1	2	2	2	2	1.61469e+06	1.83841e+06	1.60956e+06	1.51098e+06	1.66097e+06	2.22976e+06	1.76458e+06	2.37798e+06	2.20269e+06	2.25592e+06	2.55842e+06	2.38502e+06
Q9NW61	PLEKHJ1	Pleckstrin homology domain-containing family J member 1 OS=Homo sapiens GN=PLEKHJ1 PE=1 SV=1	12.726	27		17.5	10	6	4	4	1.318	0.4	0.324853	0.488313	0.788312			927219	2	711507	2	696987	1.04966e+06	950057	904930	779176	649714	435217	907551	2	2	0	0	0	0	1	1	672527	722337	1.07035e+06	1.02936e+06	965840	934532	927799	882624	831742	729932	617253	683883
O43292	GPAA1	Glycosylphosphatidylinositol anchor attachment 1 protein OS=Homo sapiens GN=GPAA1 PE=1 SV=3	3.942	2		67.6	22	5	1	1	1.322	0.4	0.333501	0.476903	0.795379	+		390820	4	514935	4	428212	588175	356692	317045	394304	672471	256533	734741	2	2	2	2	1	2	2	2	438025	418619	623810	554576	453990	280247	309155	325137	207422	749562	638702	708025
O94973	AP2A2	AP-2 complex subunit alpha-2 OS=Homo sapiens GN=AP2A2 PE=1 SV=2	114.974	21		103.9	58	144	16	10	1.307	0.39	0.15719	0.803576	0.588398	+		2.58906e+06	4	3.27665e+06	4	2.62247e+06	3.02019e+06	2.55607e+06	1.7862e+06	2.24894e+06	3.57284e+06	3.00501e+06	4.24658e+06	2	2	2	2	2	2	2	2	2.61968e+06	2.62526e+06	3.07031e+06	2.97089e+06	2.59452e+06	2.51818e+06	1.92605e+06	1.6565e+06	2.28271e+06	2.21568e+06	3.79361e+06	3.36491e+06
Q99973	TEP1	Telomerase protein component 1 OS=Homo sapiens GN=TEP1 PE=1 SV=2	41.503	5		290.3	148	19	9	9	1.312	0.39	0.283144	0.547993	0.757482	+		583491	3	1.25304e+06	4	560697	1.00406e+06	583990	582993	1.22387e+06	1.33957e+06	1.10527e+06	1.28289e+06	2	2	1	0	1	1	1	2	584318	538031	1.05524e+06	955374	585290	582693	534070	636397	1.3169e+06	1.13741e+06	1.35476e+06	1.32454e+06
Q9Y2Q9	MRPS28	28S ribosomal protein S28, mitochondrial OS=Homo sapiens GN=MRPS28 PE=1 SV=1	30.371	31		20.8	15	50	6	6	1.314	0.39	0.169475	0.770894	0.603249	+		1.45719e+06	4	2.3265e+06	4	1.12383e+06	1.68248e+06	1.43566e+06	1.47903e+06	1.92151e+06	2.48311e+06	2.3015e+06	2.35177e+06	2	2	2	2	2	2	2	2	1.09945e+06	1.14875e+06	1.79455e+06	1.57741e+06	1.4288e+06	1.44256e+06	1.46726e+06	1.49089e+06	2.1785e+06	1.69483e+06	2.38751e+06	2.58253e+06
Q14197	MRPL58	Peptidyl-tRNA hydrolase ICT1, mitochondrial OS=Homo sapiens GN=MRPL58 PE=1 SV=1	30.253	31		23.6	15	39	6	6	1.306	0.39	0.308036	0.511399	0.777537	+		1.12612e+06	4	1.01451e+06	4	1.03593e+06	1.24834e+06	1.06014e+06	1.1962e+06	1.02293e+06	990956	1.00615e+06	1.03684e+06	2	2	1	1	2	2	2	2	1.07972e+06	993924	1.39067e+06	1.12057e+06	1.00304e+06	1.1205e+06	1.15525e+06	1.2386e+06	920953	1.1362e+06	988532	993386
Q13795	ARFRP1	ADP-ribosylation factor-related protein 1 OS=Homo sapiens GN=ARFRP1 PE=1 SV=1	24.735	26		22.6	12	12	4	4	1.315	0.39	0.268686	0.570754	0.74445	+		1.34117e+06	4	1.11761e+06	4	1.41554e+06	1.18258e+06	1.79083e+06	1.2707e+06	632525	1.28037e+06	1.37538e+06	975544	2	2	2	2	2	2	2	2	2.08865e+06	959348	1.68671e+06	829134	1.30897e+06	2.45008e+06	1.16064e+06	1.3912e+06	951565	420452	1.9285e+06	850062
Q9UHR5	SAP30BP	SAP30-binding protein OS=Homo sapiens GN=SAP30BP PE=1 SV=1	22.701	14		33.9	16	22	3	3	1.306	0.39	0.348327	0.458013	0.808493	+		568044	4	680025	4	536094	755319	601899	491361	677857	661849	1.10555e+06	682200	2	2	1	2	1	2	2	1	492360	583714	743231	767603	528632	685319	536600	449936	750212	612481	741033	591127
Q9Y3D7	PAM16	Mitochondrial import inner membrane translocase subunit TIM16 OS=Homo sapiens GN=PAM16 PE=1 SV=2	16.699	25		13.8	10	19	2	2	1.313	0.39	0.139067	0.856777	0.552365	+		2.68934e+06	4	4.3352e+06	4	2.00848e+06	3.46181e+06	2.08924e+06	6.43134e+06	4.17571e+06	4.50078e+06	3.0658e+06	7.51091e+06	2	2	2	2	2	2	2	2	1.75043e+06	2.30457e+06	2.93726e+06	4.08004e+06	1.6757e+06	2.60484e+06	5.36376e+06	7.7114e+06	3.66896e+06	4.75245e+06	4.03891e+06	5.01545e+06
P17050	NAGA	Alpha-N-acetylgalactosaminidase OS=Homo sapiens GN=NAGA PE=1 SV=2	11.621	8		46.5	21	5	3	3	1.306	0.39	0.264287	0.577924	0.740543	+		1.10806e+06	4	1.5077e+06	4	1.9505e+06	1.17947e+06	963082	1.04096e+06	1.58198e+06	1.4369e+06	1.05579e+06	3.05283e+06	2	2	2	2	2	2	2	2	1.95691e+06	1.94412e+06	1.16355e+06	1.19561e+06	1.07263e+06	864719	1.07353e+06	1.00939e+06	1.48545e+06	1.68478e+06	1.3401e+06	1.5407e+06
Q9BRY0	SLC39A3	Zinc transporter ZIP3 OS=Homo sapiens GN=SLC39A3 PE=1 SV=2	2.377	3		33.6	9	2	1	1	1.308	0.39	0.276269	0.558668	0.749033	+		1.01349e+06	4	1.33879e+06	2	1.63796e+06	1.25083e+06	821180	767673	1.53226e+06	1.12799e+06	1.16974e+06	1.64518e+06	2	2	2	2	1	0	0	2	1.36294e+06	1.96846e+06	1.30761e+06	1.19651e+06	697443	966871	794741	741527	1.2281e+06	1.91177e+06	1.35378e+06	939850
P06733	ENO1	Alpha-enolase OS=Homo sapiens GN=ENO1 PE=1 SV=2	571.645	75	Methyl [K28(100); K221(100)]; Oxidation [P172; R179]	47.1	29	2772	37	34	1.297	0.38	0.159029	0.798523	0.590481	+		4.17553e+08	4	5.7357e+08	4	5.16286e+08	4.28518e+08	4.06868e+08	3.72703e+08	5.02341e+08	6.549e+08	4.71519e+08	6.7899e+08	2	2	2	2	2	2	2	2	4.97688e+08	5.35579e+08	4.09743e+08	4.48154e+08	4.13161e+08	4.00671e+08	3.60233e+08	3.85605e+08	4.91442e+08	5.13481e+08	6.09686e+08	7.03468e+08
Q07065	CKAP4	Cytoskeleton-associated protein 4 OS=Homo sapiens GN=CKAP4 PE=1 SV=2	243.593	63		66	45	596	34	34	1.304	0.38	0.152344	0.817175	0.579865	+		1.58109e+08	4	2.13333e+08	4	1.54884e+08	1.61403e+08	1.70662e+08	1.37883e+08	1.154e+08	2.33595e+08	1.94828e+08	2.38701e+08	2	2	2	2	2	2	2	2	1.58438e+08	1.51409e+08	1.64273e+08	1.58583e+08	1.62466e+08	1.79271e+08	1.42224e+08	1.33675e+08	1.15949e+08	1.14853e+08	2.37559e+08	2.29697e+08
Q14254	FLOT2	Flotillin-2 OS=Homo sapiens GN=FLOT2 PE=1 SV=2	79.324	35		47	33	52	12	12	1.3	0.38	0.157389	0.803025	0.588398	+		7.025e+06	4	9.29329e+06	4	1.10523e+07	7.33441e+06	4.47618e+06	6.72864e+06	7.83181e+06	6.11153e+06	1.10275e+07	1.48894e+07	2	2	2	2	2	2	2	2	1.17132e+07	1.04287e+07	7.52366e+06	7.14991e+06	4.09632e+06	4.89126e+06	6.94838e+06	6.51584e+06	7.61663e+06	8.05306e+06	6.69592e+06	5.57814e+06
P30084	ECHS1	Enoyl-CoA hydratase, mitochondrial OS=Homo sapiens GN=ECHS1 PE=1 SV=4	58.405	32		31.4	19	40	6	6	1.301	0.38	0.166811	0.777776	0.601214	+		1.39705e+06	4	3.55819e+06	4	1.53446e+06	1.22978e+06	1.27194e+06	1.6391e+06	3.12683e+06	3.82175e+06	3.32203e+06	3.81115e+06	2	1	1	1	1	2	2	2	1.67088e+06	1.40919e+06	1.34277e+06	1.12629e+06	1.31076e+06	1.23426e+06	1.55568e+06	1.727e+06	2.73864e+06	3.57004e+06	3.38992e+06	4.30858e+06
Q9UBC2	EPS15L1	Epidermal growth factor receptor substrate 15-like 1 OS=Homo sapiens GN=EPS15L1 PE=1 SV=1	52.654	17		94.2	53	79	11	11	1.3	0.38	0.141109	0.850447	0.557958	+		2.82492e+06	4	4.22444e+06	4	2.50702e+06	3.5554e+06	2.27096e+06	3.18312e+06	3.44742e+06	4.36809e+06	4.08552e+06	6.08666e+06	2	2	2	2	2	2	2	2	2.67143e+06	2.35273e+06	3.7899e+06	3.3354e+06	1.93013e+06	2.67198e+06	3.48174e+06	2.91011e+06	3.81842e+06	3.11247e+06	4.14103e+06	4.6076e+06
Q3MHD2	LSM12	Protein LSM12 homolog OS=Homo sapiens GN=LSM12 PE=1 SV=2	24.691	34	Acetyl [N-Term]	21.7	12	117	5	5	1.303	0.38	0.148271	0.828944	0.571514	+		1.48896e+07	4	1.80807e+07	4	1.33581e+07	1.65967e+07	1.74834e+07	1.32135e+07	1.44368e+07	1.70625e+07	2.39386e+07	1.91597e+07	2	2	2	2	2	2	2	2	1.39302e+07	1.28095e+07	1.83824e+07	1.49845e+07	1.80312e+07	1.69524e+07	1.49455e+07	1.16822e+07	1.60294e+07	1.30024e+07	2.00252e+07	1.45382e+07
Q9NRL3	STRN4	Striatin-4 OS=Homo sapiens GN=STRN4 PE=1 SV=2	20.534	9		80.5	27	16	6	5	1.298	0.38	0.251557	0.599364	0.722546	+		1.31774e+06	4	1.75509e+06	4	1.22944e+06	1.41239e+06	1.82298e+06	1.14494e+06	1.78622e+06	1.89407e+06	1.69511e+06	1.72449e+06	2	2	2	1	2	1	2	2	1.2696e+06	1.19055e+06	1.43758e+06	1.38765e+06	1.17506e+06	2.82816e+06	1.09427e+06	1.19796e+06	1.64956e+06	1.93421e+06	1.84708e+06	1.94225e+06
O75608	LYPLA1	Acyl-protein thioesterase 1 OS=Homo sapiens GN=LYPLA1 PE=1 SV=1	15.011	14		24.7	13	21	3	3	1.298	0.38	0.192138	0.716386	0.643815	+		1.79349e+06	4	2.74184e+06	4	2.00894e+06	1.8317e+06	1.75608e+06	1.5451e+06	2.75262e+06	2.80836e+06	2.73111e+06	2.30697e+06	2	2	2	2	2	2	2	2	2.28234e+06	1.7683e+06	1.89548e+06	1.77007e+06	1.7353e+06	1.77712e+06	1.74682e+06	1.36668e+06	2.91765e+06	2.59693e+06	2.92889e+06	2.69279e+06
Q8N5L8	RPP25L	Ribonuclease P protein subunit p25-like protein OS=Homo sapiens GN=RPP25L PE=1 SV=1	12.032	26		17.6	9	8	3	3	1.303	0.38	0.255232	0.593065	0.7265	+		1.25407e+06	4	1.54599e+06	3	1.15564e+06	1.19355e+06	1.31766e+06	1.72967e+06	1.4793e+06	1.62057e+06	1.46462e+06	1.61568e+06	1	2	1	2	0	1	2	2	1.23133e+06	1.08461e+06	1.08804e+06	1.3093e+06	1.20086e+06	1.44583e+06	1.77258e+06	1.6878e+06	1.16797e+06	1.87361e+06	1.54322e+06	1.7018e+06
P61927	RPL37	60S ribosomal protein L37 OS=Homo sapiens GN=RPL37 PE=1 SV=2	7.817	26		11.1	8	77	3	3	1.297	0.38	0.150506	0.822446	0.575769	+		1.58467e+07	4	1.26287e+07	4	1.54011e+07	1.63052e+07	1.40009e+07	2.91265e+07	1.21532e+07	1.31228e+07	1.20874e+07	1.51969e+07	2	2	2	2	2	2	2	2	2.7314e+07	8.68401e+06	1.54588e+07	1.7198e+07	1.04769e+07	1.87103e+07	3.18714e+07	2.66181e+07	4.66694e+06	3.1648e+07	1.42294e+07	1.21023e+07
Q643R3	LPCAT4	Lysophospholipid acyltransferase LPCAT4 OS=Homo sapiens GN=LPCAT4 PE=1 SV=1	6.772	5		57.2	27	3	2	2	1.303	0.38	0.35797	0.446154	0.817439	+		580379	4	703990	4	533522	777457	631352	476233	591912	817254	606423	1.15095e+06	2	2	1	1	1	2	1	2	607487	468563	770087	784897	525161	759016	359192	631413	429492	815753	961520	694633
Q9H583	HEATR1	HEAT repeat-containing protein 1 OS=Homo sapiens GN=HEATR1 PE=1 SV=3	6.151	1		242.2	128	3	2	2	1.305	0.38	0.380027	0.420185	0.834511	+		613367	4	814133	2	598276	720115	628838	477230	883509	829783	655087	798778	2	2	2	2	0	0	2	2	680180	526235	683762	758401	692007	571436	482256	472255	880088	886944	877164	784962
P62906	RPL10A	60S ribosomal protein L10a OS=Homo sapiens GN=RPL10A PE=1 SV=2	230.52	59	Oxidation [P83]; Methyl [K78(100)]	24.8	13	2265	15	15	1.288	0.37	0.169055	0.771973	0.603226	+		7.82925e+08	4	9.2534e+08	4	8.344e+08	7.98827e+08	7.22878e+08	7.6734e+08	1.05548e+09	8.97527e+08	8.54444e+08	9.54015e+08	2	2	2	2	2	2	2	2	8.24923e+08	8.43987e+08	7.72703e+08	8.25833e+08	6.75754e+08	7.73288e+08	7.48265e+08	7.86902e+08	1.04933e+09	1.06167e+09	9.28202e+08	8.67866e+08
P49411	TUFM	Elongation factor Tu, mitochondrial OS=Homo sapiens GN=TUFM PE=1 SV=2	81.993	33		49.5	32	85	13	13	1.294	0.37	0.168077	0.774492	0.60206	+		9.02201e+06	4	1.27385e+07	4	9.93245e+06	1.29166e+07	8.19502e+06	7.783e+06	1.12821e+07	1.33329e+07	1.21706e+07	1.53158e+07	2	2	2	2	2	2	2	2	1.02321e+07	9.64156e+06	1.31156e+07	1.27206e+07	7.91591e+06	8.48398e+06	6.09417e+06	9.93984e+06	1.05194e+07	1.21001e+07	1.2106e+07	1.4684e+07
P62266	RPS23	40S ribosomal protein S23 OS=Homo sapiens GN=RPS23 PE=1 SV=3	68.025	55		15.8	8	784	9	9	1.294	0.37	0.162734	0.788521	0.59595	+		2.40659e+08	4	2.59843e+08	4	2.34852e+08	2.56715e+08	2.4661e+08	2.05964e+08	2.11498e+08	2.99159e+08	2.29712e+08	2.93925e+08	2	2	2	2	2	2	2	2	2.35112e+08	2.34593e+08	2.50023e+08	2.63586e+08	2.34149e+08	2.59733e+08	1.94418e+08	2.18195e+08	2.00968e+08	2.22579e+08	3.22236e+08	2.77734e+08
Q12765	SCRN1	Secernin-1 OS=Homo sapiens GN=SCRN1 PE=1 SV=2	61.362	27		46.4	20	61	10	10	1.295	0.37	0.195619	0.708589	0.6485	+		1.67151e+06	4	2.39589e+06	4	2.09735e+06	1.85135e+06	1.50914e+06	1.2459e+06	2.36693e+06	2.4252e+06	2.33229e+06	2.55117e+06	2	2	2	2	2	2	2	2	1.87425e+06	2.34699e+06	2.02498e+06	1.69262e+06	1.53016e+06	1.48841e+06	1.17758e+06	1.31817e+06	2.41819e+06	2.31675e+06	2.45864e+06	2.39221e+06
Q9NZZ3	CHMP5	Charged multivesicular body protein 5 OS=Homo sapiens GN=CHMP5 PE=1 SV=1	47.27	30		24.6	8	137	5	5	1.296	0.37	0.162426	0.789345	0.59577	+		6.82733e+06	4	9.39335e+06	4	6.69378e+06	6.85246e+06	6.80229e+06	1.08025e+07	4.70889e+06	1.02527e+07	8.60601e+06	1.24732e+07	2	2	2	2	2	2	2	2	8.13366e+06	5.5088e+06	7.68903e+06	6.10692e+06	7.84386e+06	5.89902e+06	1.0997e+07	1.06115e+07	3.85621e+06	5.75011e+06	1.08791e+07	9.66241e+06
Q3V6T2	CCDC88A	Girdin OS=Homo sapiens GN=CCDC88A PE=1 SV=2	41.079	7		215.9	120	18	9	9	1.295	0.37	0.278216	0.555618	0.751978	+		1.19724e+06	4	1.48113e+06	3	1.20455e+06	1.18998e+06	1.17642e+06	1.2594e+06	1.42277e+06	1.45071e+06	1.58722e+06	1.51219e+06	2	2	2	2	1	2	1	0	1.1572e+06	1.25384e+06	1.42479e+06	993873	1.07132e+06	1.29182e+06	1.22459e+06	1.29519e+06	1.34743e+06	1.50231e+06	1.44955e+06	1.45186e+06
P51571	SSR4	Translocon-associated protein subunit delta OS=Homo sapiens GN=SSR4 PE=1 SV=1	29.375	31		19	9	96	5	5	1.289	0.37	0.15809	0.801094	0.589338	+		1.26036e+07	4	1.56082e+07	4	1.28687e+07	1.50723e+07	1.10206e+07	1.2344e+07	1.47877e+07	1.64743e+07	1.39391e+07	2.06071e+07	2	2	2	2	2	2	2	2	1.47809e+07	1.12039e+07	1.54818e+07	1.46737e+07	1.07647e+07	1.12825e+07	1.22526e+07	1.24361e+07	1.38935e+07	1.57395e+07	1.61595e+07	1.67952e+07
Q8TCE6	FAM45A	Protein FAM45A OS=Homo sapiens GN=FAM45A PE=2 SV=1	28.035	19		40.5	23	27	4	4	1.294	0.37	0.191596	0.717614	0.643381	+		1.36368e+06	4	2.46295e+06	4	1.17015e+06	1.58922e+06	1.67203e+06	1.08906e+06	2.21929e+06	1.56633e+06	3.26885e+06	2.73336e+06	2	2	2	2	2	2	2	2	1.0271e+06	1.33313e+06	1.56966e+06	1.60903e+06	1.64888e+06	1.69551e+06	1.80558e+06	656883	2.13211e+06	2.31003e+06	1.61689e+06	1.51736e+06
O00443	PIK3C2A	Phosphatidylinositol 4-phosphate 3-kinase C2 domain-containing subunit alpha OS=Homo sapiens GN=PIK3C2A PE=1 SV=2	19.22	3		190.6	110	11	5	5	1.288	0.37	0.391934	0.406787	0.842165	+		471577	3	959696	4	399886	488535	455207	575611	918438	755228	1.00281e+06	1.08251e+06	1	2	0	1	2	1	1	2	286759	557641	353959	674279	378171	547936	516994	640875	984862	856495	686256	831132
Q96GC9	VMP1	Vacuole membrane protein 1 OS=Homo sapiens GN=VMP1 PE=1 SV=1	15.832	9		46.2	13	17	2	2	1.295	0.37	0.191881	0.716968	0.643414	+		1.58995e+06	4	2.06322e+06	4	1.01561e+06	1.93613e+06	1.84421e+06	1.37073e+06	1.34426e+06	2.95864e+06	1.43879e+06	3.28173e+06	2	2	2	2	1	2	2	2	656669	1.57075e+06	1.37102e+06	2.73415e+06	1.8979e+06	1.79205e+06	1.92757e+06	974753	2.06634e+06	874515	2.18305e+06	4.00977e+06
Q9NRR3	CDC42SE2	CDC42 small effector protein 2 OS=Homo sapiens GN=CDC42SE2 PE=1 SV=1	14.993	67		9.2	2	16	2	2	1.288	0.37	0.383871	0.415815	0.837097	+		546627	4	932765	3	473311	631299	645060	380486	1.04138e+06	896752	681561	970224	1	1	1	2	0	2	1	1	550393	407025	529146	753172	759425	547918	487744	296815	1.14237e+06	949321	1.19213e+06	674562
Q9Y399	MRPS2	28S ribosomal protein S2, mitochondrial OS=Homo sapiens GN=MRPS2 PE=1 SV=1	13.503	17		33.2	21	20	4	4	1.296	0.37	0.339537	0.469113	0.803582	+		758279	4	986371	4	592633	816266	704411	896855	975560	974099	997302	1.12804e+06	1	2	2	2	1	2	2	2	663406	529410	903908	737122	751199	660538	794037	1.01299e+06	966630	984574	1.13971e+06	832550
Q99418	CYTH2	Cytohesin-2 OS=Homo sapiens GN=CYTH2 PE=1 SV=2	8.852	6		46.5	25	12	2	2	1.297	0.37	0.27851	0.555159	0.751978	+		1.22336e+06	4	1.47722e+06	4	1.03888e+06	1.34135e+06	1.24591e+06	1.20122e+06	1.34946e+06	1.27541e+06	1.61707e+06	1.81014e+06	2	2	2	2	1	2	1	2	1.04135e+06	1.03641e+06	1.7714e+06	1.01571e+06	1.49544e+06	1.03802e+06	981253	1.47049e+06	1.10079e+06	1.6543e+06	1.19462e+06	1.36166e+06
Q9Y4F5	CEP170B	Centrosomal protein of 170 kDa protein B OS=Homo sapiens GN=CEP170B PE=1 SV=4	7.717	2	Oxidation [P1186; P1190]	171.6	99	22	2	1	1.29	0.37	0.12589	0.90001	0.519921	+		2.01149e+07	4	2.1443e+07	4	2.88554e+07	2.45402e+07	1.64877e+07	8.72964e+06	2.21664e+07	2.07432e+07	4.48612e+07	1.67695e+07	2	2	2	2	2	2	2	2	2.96041e+07	2.81255e+07	2.56576e+07	2.34715e+07	1.35604e+07	2.00469e+07	8.81507e+06	8.64504e+06	1.59004e+07	3.09019e+07	1.68486e+07	2.5538e+07
Q9HAN9	NMNAT1	Nicotinamide/nicotinic acid mononucleotide adenylyltransferase 1 OS=Homo sapiens GN=NMNAT1 PE=1 SV=1	6.508	7		31.9	19	15	2	2	1.289	0.37	0.144738	0.839417	0.563863	+		3.01951e+06	4	4.05541e+06	4	2.98979e+06	3.04952e+06	3.74412e+06	2.52043e+06	3.64418e+06	4.51305e+06	3.41117e+06	4.77001e+06	2	2	2	2	2	2	2	2	3.16689e+06	2.82259e+06	3.05366e+06	3.04538e+06	3.51177e+06	3.99183e+06	2.76602e+06	2.29664e+06	3.51623e+06	3.77679e+06	5.58461e+06	3.64709e+06
Q96KQ7	EHMT2	Histone-lysine N-methyltransferase EHMT2 OS=Homo sapiens GN=EHMT2 PE=1 SV=3	5.053	2	Acetyl [N-Term]	132.3	61	1	1	1	1.292	0.37	0.136723	0.864159	0.545373	+		2.89704e+06	4	4.26309e+06	3	2.54196e+06	1.94767e+06	5.53685e+06	3.30172e+06	1.91668e+06	4.40305e+06	4.12758e+06	6.57042e+06	1	1	1	1	2	0	1	1	1.47083e+06	4.39313e+06	1.52121e+06	2.49369e+06	7.55098e+06	4.05996e+06	5.37792e+06	2.02706e+06	3.3165e+06	1.10769e+06	3.80669e+06	5.09283e+06
P00390	GSR	Glutathione reductase, mitochondrial OS=Homo sapiens GN=GSR PE=1 SV=2	4.246	2		56.2	28	9	1	1	1.294	0.37	0.381094	0.418968	0.834859	+		589962	4	758347	3	622170	562549	618711	453054	686708	945875	438080	837458	2	2	1	1	0	2	2	2	683827	566073	578750	546801	565471	676963	561812	365350	562413	838473	908565	984717
Q9UQ80	PA2G4	Proliferation-associated protein 2G4 OS=Homo sapiens GN=PA2G4 PE=1 SV=3	382.293	69	Oxidation [P327; P340]; Acetyl [N-Term]; Phospho [S2(100); T386(99.4)]	43.8	24	1870	32	32	1.285	0.36	0.172965	0.762043	0.609749	+		3.51048e+08	4	4.53195e+08	4	3.91681e+08	4.52648e+08	3.14204e+08	3.1463e+08	3.53413e+08	4.98968e+08	4.1162e+08	5.18686e+08	2	2	2	2	2	2	2	2	3.91596e+08	3.91765e+08	4.6173e+08	4.43745e+08	3.06875e+08	3.21707e+08	3.05042e+08	3.24519e+08	3.58798e+08	3.48108e+08	4.83992e+08	5.14408e+08
P07737	PFN1	Profilin-1 OS=Homo sapiens GN=PFN1 PE=1 SV=2	229.041	96	Acetyl [N-Term]; Oxidation [P29]; Methyl [K26(100)]; Phospho [T16(97)]	15	9	726	17	17	1.28	0.36	0.178519	0.748314	0.62027	+		1.04773e+08	4	1.21472e+08	4	1.21692e+08	1.12536e+08	7.54445e+07	9.75449e+07	1.04326e+08	1.41436e+08	1.00272e+08	1.50126e+08	2	2	2	2	2	2	2	2	1.33307e+08	1.11089e+08	1.07651e+08	1.17643e+08	8.84396e+07	6.43588e+07	9.47804e+07	1.0039e+08	1.07653e+08	1.01102e+08	1.31925e+08	1.51633e+08
Q08AM6	VAC14	Protein VAC14 homolog OS=Homo sapiens GN=VAC14 PE=1 SV=1	163.543	38	Acetyl [N-Term]	87.9	42	193	23	23	1.28	0.36	0.149339	0.825828	0.57318	+		2.71192e+07	4	2.69221e+07	4	2.98456e+07	2.53372e+07	2.90266e+07	2.48372e+07	2.81676e+07	2.537e+07	2.57316e+07	4.02965e+07	2	2	2	2	2	2	2	2	3.29786e+07	2.70103e+07	1.98312e+07	3.2372e+07	3.29082e+07	2.56028e+07	2.62814e+07	2.34724e+07	2.96712e+07	2.67402e+07	2.75217e+07	2.33865e+07
Q15019	SEPT2	Septin-2 OS=Homo sapiens GN=SEPT2 PE=1 SV=1	124.574	65	Phospho [S218(100)]	41.5	22	124	15	15	1.282	0.36	0.175286	0.756252	0.615149	+		1.09504e+07	4	1.09376e+07	4	1.37148e+07	1.07777e+07	1.01163e+07	1.11258e+07	1.13679e+07	1.05236e+07	1.00233e+07	1.54093e+07	2	2	2	2	2	2	2	2	1.32406e+07	1.42061e+07	1.11152e+07	1.04504e+07	1.0717e+07	9.54918e+06	1.08817e+07	1.13755e+07	1.05718e+07	1.22241e+07	1.06294e+07	1.04189e+07
P23526	AHCY	Adenosylhomocysteinase OS=Homo sapiens GN=AHCY PE=1 SV=4	121.471	41	Acetyl [N-Term]	47.7	21	200	18	18	1.28	0.36	0.147739	0.830504	0.5714	+		1.65668e+07	4	2.13822e+07	4	2.15486e+07	1.81554e+07	1.48641e+07	1.51173e+07	2.27542e+07	2.40615e+07	1.95942e+07	2.00929e+07	2	2	2	2	2	2	2	2	2.10382e+07	2.20714e+07	1.87018e+07	1.7625e+07	1.34287e+07	1.64529e+07	1.49739e+07	1.5262e+07	2.24333e+07	2.30797e+07	2.55547e+07	2.26556e+07
Q15024	EXOSC7	Exosome complex component RRP42 OS=Homo sapiens GN=EXOSC7 PE=1 SV=3	84.622	45	Acetyl [N-Term]	31.8	20	123	11	11	1.288	0.36	0.161148	0.792775	0.593461	+		7.41661e+06	4	9.91659e+06	4	8.16621e+06	1.02104e+07	6.73582e+06	6.36076e+06	8.92425e+06	1.10193e+07	7.42298e+06	1.37128e+07	2	2	2	2	2	2	2	2	8.70517e+06	7.66062e+06	1.07923e+07	9.6598e+06	7.7418e+06	5.86056e+06	6.19934e+06	6.52638e+06	1.04238e+07	7.64046e+06	1.11344e+07	1.09054e+07
P42766	RPL35	60S ribosomal protein L35 OS=Homo sapiens GN=RPL35 PE=1 SV=2	76.602	52	Methyl [K66(100)]	14.5	5	1073	10	10	1.288	0.36	0.169829	0.769987	0.603249	+		8.46137e+08	4	1.00726e+09	4	7.11158e+08	5.79703e+08	1.00674e+09	1.1573e+09	1.6392e+09	9.61316e+08	7.72064e+08	1.05541e+09	2	2	2	2	2	2	2	2	6.52124e+08	7.75537e+08	5.96263e+08	5.63602e+08	9.19488e+08	1.10226e+09	1.24258e+09	1.07787e+09	1.54947e+09	1.73413e+09	1.06663e+09	8.66403e+08
Q15528	MED22	Mediator of RNA polymerase II transcription subunit 22 OS=Homo sapiens GN=MED22 PE=1 SV=2	49.426	33		22.2	10	38	6	6	1.281	0.36	0.167553	0.775847	0.60176	+		3.01245e+06	4	4.00394e+06	4	2.79237e+06	3.24987e+06	2.71786e+06	5.59251e+06	3.30334e+06	3.78543e+06	4.23506e+06	5.3983e+06	2	2	2	2	2	2	2	2	2.57795e+06	3.02462e+06	3.79855e+06	2.78045e+06	3.69222e+06	2.00063e+06	5.54688e+06	5.63851e+06	3.33986e+06	3.26721e+06	3.45453e+06	4.14803e+06
Q9Y3C6	PPIL1	Peptidyl-prolyl cis-trans isomerase-like 1 OS=Homo sapiens GN=PPIL1 PE=1 SV=1	45.785	37		18.2	10	75	6	6	1.28	0.36	0.175035	0.756875	0.615149	+		1.24952e+07	4	1.53393e+07	4	1.19324e+07	1.42066e+07	1.30846e+07	1.04833e+07	1.20966e+07	1.29655e+07	1.81477e+07	1.87973e+07	2	2	2	2	2	2	2	2	1.09758e+07	1.29723e+07	1.45213e+07	1.38987e+07	1.19229e+07	1.43595e+07	1.06572e+07	1.03121e+07	1.30981e+07	1.11717e+07	1.29852e+07	1.29459e+07
Q5EBL8	PDZD11	PDZ domain-containing protein 11 OS=Homo sapiens GN=PDZD11 PE=1 SV=2	45.723	75		16.1	8	48	7	7	1.283	0.36	0.214967	0.667629	0.670748	+		1.32559e+06	4	2.55961e+06	4	1.40101e+06	1.56954e+06	1.05597e+06	1.25424e+06	2.40429e+06	2.46395e+06	2.659e+06	2.77047e+06	2	2	2	2	2	2	2	2	1.292e+06	1.51922e+06	1.56862e+06	1.57046e+06	1.09798e+06	1.01557e+06	995350	1.58046e+06	2.45238e+06	2.35715e+06	2.67621e+06	2.26852e+06
Q9HCN8	SDF2L1	Stromal cell-derived factor 2-like protein 1 OS=Homo sapiens GN=SDF2L1 PE=1 SV=2	38.146	33		23.6	14	48	5	5	1.28	0.36	0.16864	0.773038	0.602693	+		2.93787e+06	4	4.06336e+06	4	3.01816e+06	2.85972e+06	2.53731e+06	3.08866e+06	2.98679e+06	4.46627e+06	3.73906e+06	4.41578e+06	2	2	2	2	2	2	2	2	3.83501e+06	2.37529e+06	3.70626e+06	2.20653e+06	2.55596e+06	2.51879e+06	3.36312e+06	2.8366e+06	2.83562e+06	3.14603e+06	4.35768e+06	4.57755e+06
P13798	APEH	Acylamino-acid-releasing enzyme OS=Homo sapiens GN=APEH PE=1 SV=4	36.422	15		81.2	33	25	7	7	1.287	0.36	0.136575	0.86463	0.545373	+		4.53158e+06	4	4.48692e+06	4	4.2739e+06	4.80479e+06	5.19795e+06	3.91938e+06	3.68133e+06	5.88278e+06	4.15063e+06	4.85046e+06	2	2	2	2	2	2	2	2	4.8683e+06	3.75207e+06	4.64197e+06	4.97332e+06	5.15893e+06	5.23726e+06	3.84947e+06	3.99057e+06	3.46005e+06	3.91677e+06	5.94359e+06	5.82259e+06
P22695	UQCRC2	Cytochrome b-c1 complex subunit 2, mitochondrial OS=Homo sapiens GN=UQCRC2 PE=1 SV=3	34.289	17		48.4	23	32	6	6	1.284	0.36	0.143323	0.843684	0.561078	+		6.09091e+06	4	7.15708e+06	4	6.09743e+06	7.97632e+06	6.0844e+06	5.13678e+06	4.28099e+06	8.54425e+06	5.99512e+06	1.20343e+07	2	2	2	2	2	2	2	2	6.1336e+06	6.06147e+06	8.67381e+06	7.33491e+06	6.05761e+06	6.11131e+06	5.65784e+06	4.66371e+06	4.09768e+06	4.4725e+06	9.05824e+06	8.05942e+06
P16402	HIST1H1D	Histone H1.3 OS=Homo sapiens GN=HIST1H1D PE=1 SV=2	33.283	24	Acetyl [N-Term]	22.3	12	52	6	1	1.288	0.36	0.273866	0.562462	0.746717	+		1.27453e+06	4	1.69828e+06	4	1.05824e+06	1.53501e+06	936910	2.46829e+06	1.30775e+06	1.59743e+06	1.8055e+06	2.11887e+06	2	2	2	2	2	2	2	2	989995	1.1312e+06	1.55778e+06	1.51257e+06	964531	910080	2.44678e+06	2.49e+06	1.19203e+06	1.4347e+06	1.47877e+06	1.72562e+06
P61803	DAD1	Dolichyl-diphosphooligosaccharide--protein glycosyltransferase subunit DAD1 OS=Homo sapiens GN=DAD1 PE=1 SV=3	27.99	28	Acetyl [N-Term]	12.5	5	78	3	3	1.281	0.36	0.148293	0.828881	0.571514	+		2.17953e+07	4	3.05635e+07	4	2.00769e+07	2.36605e+07	2.00772e+07	2.7189e+07	2.42849e+07	3.19249e+07	3.34942e+07	2.92602e+07	2	2	2	2	2	2	2	2	1.98588e+07	2.02974e+07	2.49102e+07	2.24735e+07	1.94842e+07	2.06882e+07	2.88973e+07	2.55817e+07	2.43528e+07	2.42172e+07	3.48757e+07	2.92238e+07
Q8IVL6	P3H3	Prolyl 3-hydroxylase 3 OS=Homo sapiens GN=P3H3 PE=1 SV=1	24.081	8		81.8	39	12	4	4	1.286	0.36	0.32561	0.487302	0.788862	+		1.22072e+06	4	1.08057e+06	3	1.25816e+06	1.73436e+06	1.18441e+06	1.15996e+06	1.04458e+06	1.1178e+06	856155	1.33437e+06	2	2	2	2	0	2	2	2	1.23459e+06	1.28217e+06	1.71082e+06	1.75823e+06	1.28514e+06	1.09156e+06	1.0846e+06	1.24056e+06	852436	1.28004e+06	1.11127e+06	1.12437e+06
Q9UM00	TMCO1	Calcium load-activated calcium channel OS=Homo sapiens GN=TMCO1 PE=1 SV=1	20.648	18		21.2	7	11	4	4	1.28	0.36	0.372084	0.429359	0.831184	+		174248	4	1.04483e+06	4	196694	185759	163449	73108.5	891620	1.03883e+06	1.05086e+06	1.2284e+06	1	1	2	2	2	2	2	2	145754	265437	201236	171473	112155	238203	77115.8	69309.3	913743	870034	639133	1.68849e+06
Q5SRD1	TIMM23B	Putative mitochondrial import inner membrane translocase subunit Tim23B OS=Homo sapiens GN=TIMM23B PE=5 SV=2	4.886	7		28	12	3	1	1	1.279	0.36	0.357529	0.446689	0.817439	+		371746	2	479240	3	407311	480721	339286	309181	474695	483829	329725	567310	0	2	0	1	0	2	1	2	425038	390324	695746	332152	350851	328102	366933	260519	448488	502432	577835	405116
Q9BY27	DGCR6L	Protein DGCR6L OS=Homo sapiens GN=DGCR6L PE=1 SV=2	4.066	6		24.9	13	1	1	1	1.284	0.36	0.287045	0.54205	0.760423	+		295760	4	365476	4	290395	374296	301223	266250	432083	376622	354660	341657	2	1	1	2	2	1	2	1	319356	264060	278226	503539	311186	291580	342648	206886	396989	470280	446549	317645
P63010	AP2B1	AP-2 complex subunit beta OS=Homo sapiens GN=AP2B1 PE=1 SV=1	244.394	45		104.5	48	355	37	20	1.279	0.35	0.167445	0.776129	0.60176	+		2.85176e+07	4	3.56413e+07	4	3.11436e+07	4.11482e+07	2.6113e+07	2.3558e+07	2.79281e+07	4.54847e+07	2.37811e+07	5.52244e+07	2	2	2	2	2	2	2	2	3.11262e+07	3.1161e+07	4.02628e+07	4.2053e+07	2.7083e+07	2.51778e+07	2.48784e+07	2.23077e+07	2.81161e+07	2.77415e+07	4.20648e+07	4.91826e+07
P23284	PPIB	Peptidyl-prolyl cis-trans isomerase B OS=Homo sapiens GN=PPIB PE=1 SV=2	99.148	54		23.7	16	363	13	13	1.27	0.35	0.190177	0.720843	0.64092	+		5.03857e+07	4	7.31007e+07	4	6.50292e+07	5.4211e+07	4.68305e+07	4.67036e+07	6.88193e+07	7.76485e+07	5.69343e+07	1.06942e+08	2	2	2	2	2	2	2	2	6.985e+07	6.05412e+07	5.74568e+07	5.11485e+07	4.9174e+07	4.45986e+07	4.99454e+07	4.36721e+07	6.56259e+07	7.2168e+07	7.85137e+07	7.67927e+07
O43149	ZZEF1	Zinc finger ZZ-type and EF-hand domain-containing protein 1 OS=Homo sapiens GN=ZZEF1 PE=1 SV=6	52.587	4		330.9	151	27	9	9	1.277	0.35	0.311624	0.50637	0.780799	+		993852	4	1.38535e+06	4	1.16386e+06	1.47418e+06	848677	776670	1.59548e+06	1.49104e+06	1.04536e+06	1.28715e+06	2	2	2	2	2	2	2	2	1.26137e+06	1.07389e+06	1.51857e+06	1.43108e+06	760913	946565	869140	694038	1.60861e+06	1.58245e+06	1.60057e+06	1.38901e+06
Q7L5N1	COPS6	COP9 signalosome complex subunit 6 OS=Homo sapiens GN=COPS6 PE=1 SV=1	45.961	28		36.1	14	34	6	6	1.279	0.35	0.201075	0.696642	0.660958	+		2.13051e+06	4	2.53937e+06	4	2.63755e+06	2.45348e+06	1.85006e+06	1.27985e+06	2.79093e+06	2.40127e+06	2.16848e+06	2.68541e+06	2	2	2	2	2	2	2	2	2.61595e+06	2.65933e+06	2.24462e+06	2.68178e+06	1.82575e+06	1.87469e+06	1.34638e+06	1.2166e+06	2.69348e+06	2.89192e+06	2.64656e+06	2.17871e+06
O95758	PTBP3	Polypyrimidine tract-binding protein 3 OS=Homo sapiens GN=PTBP3 PE=1 SV=2	37.394	16		59.7	19	60	7	6	1.279	0.35	0.141635	0.848829	0.558647	+		3.6688e+06	4	4.84787e+06	4	3.82158e+06	4.33037e+06	3.52212e+06	2.31215e+06	4.1497e+06	5.26234e+06	4.73221e+06	4.96637e+06	2	2	2	2	2	2	2	2	4.14061e+06	3.52714e+06	4.80479e+06	3.9028e+06	3.37519e+06	3.67545e+06	2.44305e+06	2.18826e+06	4.00751e+06	4.29693e+06	5.19423e+06	5.33134e+06
P01040	CSTA	Cystatin-A OS=Homo sapiens GN=CSTA PE=1 SV=1	28.363	74		11	8	38	5	5	1.277	0.35	0.151676	0.819082	0.578742	+		4.31304e+06	4	9.19351e+06	4	7.03868e+06	4.5433e+06	3.73194e+06	4.09446e+06	1.11996e+07	8.52765e+06	9.91136e+06	7.42917e+06	2	2	2	2	2	2	2	2	7.76569e+06	6.37972e+06	4.97383e+06	4.15003e+06	3.5973e+06	3.87162e+06	4.61346e+06	3.63384e+06	1.16821e+07	1.0737e+07	7.94272e+06	9.15566e+06
Q9NUL7	DDX28	Probable ATP-dependent RNA helicase DDX28 OS=Homo sapiens GN=DDX28 PE=1 SV=2	24.225	12		59.5	34	20	4	4	1.276	0.35	0.358829	0.445113	0.817642			353242	2	467626	2	379813	464320	285855	328530	551819	429522	509109	405211	2	0	1	0	0	1	2	0	385814	373906	508835	423698	229851	355504	341842	315736	687580	442863	460110	400968
Q8WU76	SCFD2	Sec1 family domain-containing protein 2 OS=Homo sapiens GN=SCFD2 PE=1 SV=2	19.79	9	Acetyl [N-Term]	75.1	35	6	4	4	1.271	0.35	0.40597	0.391506	0.84957	+		684288	3	779363	2	432393	758816	648511	722039	819607	750326	809523	735403	1	2	0	1	0	2	0	2	460414	406078	579351	993873	676530	621652	938219	555670	675410	994588	732688	768390
Q9NVI1	FANCI	Fanconi anemia group I protein OS=Homo sapiens GN=FANCI PE=1 SV=4	18.215	4		149.2	84	7	4	4	1.278	0.35	0.284187	0.546396	0.758611	+		1.86073e+06	4	1.096e+06	3	2.03407e+06	1.93749e+06	1.61472e+06	1.787e+06	1.34725e+06	950946	1.26318e+06	875651	2	2	2	2	2	0	2	1	2.35972e+06	1.75336e+06	1.83877e+06	2.04152e+06	1.79039e+06	1.45629e+06	1.46413e+06	2.18108e+06	1.25425e+06	1.44714e+06	767196	1.17871e+06
Q53FA7	TP53I3	Quinone oxidoreductase PIG3 OS=Homo sapiens GN=TP53I3 PE=1 SV=2	16.415	13	Acetyl [N-Term]	35.5	18	7	3	3	1.273	0.35	0.316048	0.500247	0.784631	+		242955	3	477035	2	253848	239152	246819	231073	566269	480292	473800	447037	1	2	1	0	0	1	0	1	226907	283988	227303	251620	215433	282778	249158	214301	632911	506645	509143	453076
Q6P1N0	CC2D1A	Coiled-coil and C2 domain-containing protein 1A OS=Homo sapiens GN=CC2D1A PE=1 SV=1	12.507	4		104	58	8	3	3	1.273	0.35	0.132622	0.877385	0.536763	+		271803	1	1.08309e+07	4	297614	248231	359593	216320	1.96258e+07	2.41435e+06	1.19122e+07	9.84781e+06	1	0	0	0	2	2	2	2	269130	329114	220862	278992	372375	347250	247986	188697	2.03061e+07	1.89683e+07	2.38664e+06	2.44238e+06
Q5J8M3	EMC4	ER membrane protein complex subunit 4 OS=Homo sapiens GN=EMC4 PE=1 SV=2	9.702	15		20.1	11	34	2	2	1.271	0.35	0.31084	0.507463	0.780589	+		1.19197e+06	4	1.53041e+06	4	1.31183e+06	1.49342e+06	888963	1.08306e+06	1.38695e+06	1.77598e+06	1.05058e+06	1.68871e+06	2	2	2	2	2	2	2	2	1.52116e+06	1.1313e+06	1.43967e+06	1.54918e+06	1.01631e+06	777574	1.01373e+06	1.15713e+06	1.48405e+06	1.2962e+06	1.98405e+06	1.58972e+06
Q9NPA0	EMC7	ER membrane protein complex subunit 7 OS=Homo sapiens GN=EMC7 PE=1 SV=1	8.482	12		26.5	13	15	3	3	1.274	0.35	0.170137	0.769202	0.603882	+		2.58781e+06	4	4.08474e+06	4	3.03166e+06	3.31213e+06	2.20894e+06	1.96706e+06	2.82748e+06	4.13613e+06	4.04242e+06	4.1275e+06	2	2	2	2	2	2	2	2	3.11598e+06	2.94962e+06	3.31447e+06	3.30979e+06	2.19992e+06	2.21799e+06	2.14848e+06	1.80096e+06	2.86164e+06	2.79374e+06	4.41649e+06	3.87356e+06
Q9NVS9	PNPO	Pyridoxine-5'-phosphate oxidase OS=Homo sapiens GN=PNPO PE=1 SV=1	7.976	11		30	15	3	2	2	1.275	0.35	0.392283	0.406401	0.842165	+		474652	2	571129	4	494561	483689	318642	465784	588993	553805	604279	472545	2	2	0	0	1	1	1	2	374929	652366	543138	430747	390866	259764	420909	515442	399249	868914	674772	454524
Q9NRP0	OSTC	Oligosaccharyltransferase complex subunit OSTC OS=Homo sapiens GN=OSTC PE=1 SV=1	7.795	8		16.8	7	24	1	1	1.274	0.35	0.164379	0.784155	0.598917	+		6.23353e+06	4	8.38642e+06	4	5.24643e+06	6.53761e+06	5.94359e+06	7.98866e+06	6.05088e+06	1.02092e+07	6.88909e+06	1.06768e+07	2	2	2	2	2	2	2	2	5.62148e+06	4.8964e+06	6.11021e+06	6.9949e+06	7.36976e+06	4.79341e+06	7.22801e+06	8.82937e+06	5.95191e+06	6.15149e+06	8.68001e+06	1.20078e+07
P29218	IMPA1	Inositol monophosphatase 1 OS=Homo sapiens GN=IMPA1 PE=1 SV=1	7.17	8		30.2	17	17	2	2	1.271	0.35	0.361458	0.441942	0.820792	+		364460	4	466992	4	553715	393497	337565	267934	537011	455812	478446	406599	2	1	2	2	2	2	2	2	545343	562216	430273	359864	297967	382426	302063	237662	487891	591077	455870	455755
Q6P1A2	LPCAT3	Lysophospholipid acyltransferase 5 OS=Homo sapiens GN=LPCAT3 PE=1 SV=1	6.522	5		56	16	2	2	2	1.275	0.35	0.282535	0.548928	0.756721	+		1.21853e+06	4	1.36015e+06	4	1.25005e+06	1.47724e+06	1.18781e+06	888926	1.2789e+06	1.44657e+06	1.17261e+06	1.60989e+06	2	2	2	2	2	2	2	2	1.06433e+06	1.46818e+06	1.64825e+06	1.32397e+06	1.14539e+06	1.2318e+06	918368	860428	1.1769e+06	1.38974e+06	1.55178e+06	1.34849e+06
O95816	BAG2	BAG family molecular chaperone regulator 2 OS=Homo sapiens GN=BAG2 PE=1 SV=1	172.846	72		23.8	16	295	15	15	1.265	0.34	0.156406	0.805746	0.58775	+		1.81532e+07	4	2.25569e+07	4	1.99065e+07	1.79014e+07	1.38094e+07	1.84086e+07	2.74017e+07	1.86176e+07	2.23539e+07	2.27617e+07	2	2	2	2	2	2	2	2	2.10806e+07	1.87977e+07	1.83344e+07	1.74787e+07	1.3602e+07	1.402e+07	2.04791e+07	1.65474e+07	3.10487e+07	2.41831e+07	1.75565e+07	1.97428e+07
P25705	ATP5A1	ATP synthase subunit alpha, mitochondrial OS=Homo sapiens GN=ATP5A1 PE=1 SV=1	120.578	40		59.7	36	264	18	18	1.263	0.34	0.200394	0.698115	0.660341	+		4.34171e+07	4	5.92511e+07	4	4.56218e+07	5.54596e+07	4.13189e+07	3.96464e+07	4.45125e+07	7.88698e+07	4.02816e+07	9.38243e+07	2	2	2	2	2	2	2	2	4.61835e+07	4.50669e+07	5.89177e+07	5.22045e+07	3.86343e+07	4.419e+07	3.74947e+07	4.19217e+07	4.48868e+07	4.41413e+07	7.5637e+07	8.22407e+07
Q8TC12	RDH11	Retinol dehydrogenase 11 OS=Homo sapiens GN=RDH11 PE=1 SV=2	103.054	47		35.4	20	98	13	13	1.27	0.34	0.182228	0.739385	0.627256	+		9.55427e+06	4	9.19565e+06	4	1.08783e+07	1.08118e+07	8.44302e+06	7.34998e+06	7.98104e+06	1.28125e+07	6.85161e+06	1.05951e+07	2	2	2	2	2	2	2	2	1.12065e+07	1.05596e+07	1.14978e+07	1.01667e+07	8.41018e+06	8.47598e+06	7.68688e+06	7.02784e+06	8.07605e+06	7.88715e+06	1.18849e+07	1.38124e+07
P37837	TALDO1	Transaldolase OS=Homo sapiens GN=TALDO1 PE=1 SV=2	88.957	40		37.5	24	201	15	15	1.27	0.34	0.169306	0.771327	0.603226	+		1.69183e+07	4	3.01506e+07	4	2.0547e+07	1.68335e+07	1.52202e+07	1.70035e+07	3.10871e+07	2.91451e+07	3.01329e+07	3.01684e+07	2	2	2	2	2	2	2	2	2.02218e+07	2.08774e+07	1.66025e+07	1.70677e+07	1.48259e+07	1.56251e+07	1.72518e+07	1.67587e+07	3.23206e+07	2.99006e+07	2.92178e+07	2.90725e+07
Q9NTK5	OLA1	Obg-like ATPase 1 OS=Homo sapiens GN=OLA1 PE=1 SV=2	63.752	29		44.7	28	77	10	10	1.265	0.34	0.184158	0.73481	0.630646	+		6.70037e+06	4	1.01243e+07	4	8.1551e+06	7.3314e+06	6.12365e+06	4.2411e+06	9.43181e+06	1.08676e+07	8.57589e+06	1.17834e+07	2	2	2	2	2	2	2	2	8.41053e+06	7.90743e+06	7.60703e+06	7.06576e+06	5.88091e+06	6.3764e+06	4.45454e+06	4.0379e+06	1.03273e+07	8.61395e+06	1.02325e+07	1.15421e+07
Q04446	GBE1	1,4-alpha-glucan-branching enzyme OS=Homo sapiens GN=GBE1 PE=1 SV=3	43.334	15	Acetyl [N-Term]	80.4	41	29	6	6	1.262	0.34	0.418729	0.378067	0.855966	+		510603	2	849026	3	522701	416910	498785	584666	919142	772974	864400	833926	1	0	0	1	0	1	1	2	544735	501558	359422	483593	479796	518526	612605	558001	1.07099e+06	788826	824782	724420
Q8NBJ5	COLGALT1	Procollagen galactosyltransferase 1 OS=Homo sapiens GN=COLGALT1 PE=1 SV=1	40.451	16		71.6	40	36	9	9	1.267	0.34	0.161229	0.792556	0.593461	+		3.41564e+06	4	3.72684e+06	4	3.23951e+06	3.60135e+06	4.86731e+06	2.92287e+06	2.95843e+06	3.87649e+06	3.58297e+06	4.99297e+06	2	2	2	2	2	2	2	2	3.23682e+06	3.2422e+06	3.37578e+06	3.842e+06	4.80497e+06	4.93046e+06	2.98995e+06	2.8573e+06	3.10262e+06	2.82095e+06	3.86686e+06	3.88614e+06
Q96GG9	DCUN1D1	DCN1-like protein 1 OS=Homo sapiens GN=DCUN1D1 PE=1 SV=1	37.411	28		30.1	14	22	6	6	1.267	0.34	0.41382	0.383188	0.853401	+		787114	2	571107	4	580338	870322	844436	733684	561704	580668	584434	502239	0	2	1	0	1	1	2	2	899003	374629	834363	907831	773478	921903	692756	777030	596661	528795	500272	673984
Q9Y3A6	TMED5	Transmembrane emp24 domain-containing protein 5 OS=Homo sapiens GN=TMED5 PE=1 SV=1	36.908	31		26	11	67	7	7	1.261	0.34	0.208968	0.679921	0.666098	+		1.18597e+07	4	1.94341e+07	4	1.48509e+07	1.10596e+07	1.07438e+07	1.27177e+07	2.09904e+07	1.42983e+07	2.11358e+07	1.79932e+07	2	2	2	2	2	2	2	2	1.57466e+07	1.4006e+07	1.24486e+07	9.82562e+06	1.07576e+07	1.07301e+07	1.52003e+07	1.06405e+07	2.21862e+07	1.98591e+07	1.51293e+07	1.35129e+07
O60762	DPM1	Dolichol-phosphate mannosyltransferase subunit 1 OS=Homo sapiens GN=DPM1 PE=1 SV=1	32.698	30		29.6	18	88	6	6	1.269	0.34	0.160548	0.794395	0.593461	+		4.37652e+06	4	4.83666e+06	4	4.48401e+06	4.28311e+06	4.47196e+06	3.42891e+06	4.10483e+06	5.69897e+06	3.36571e+06	6.0012e+06	2	2	2	2	2	2	2	2	4.69138e+06	4.28581e+06	4.37725e+06	4.19101e+06	4.79683e+06	4.16909e+06	3.40583e+06	3.45215e+06	4.17109e+06	4.03963e+06	5.77521e+06	5.62374e+06
O94760	DDAH1	N(G),N(G)-dimethylarginine dimethylaminohydrolase 1 OS=Homo sapiens GN=DDAH1 PE=1 SV=3	25.114	22		31.1	19	17	5	4	1.265	0.34	0.350494	0.45532	0.809271	+		352344	4	417584	4	369211	353416	351274	288914	319530	398409	437681	541410	1	2	2	2	2	2	2	2	244155	558322	338674	368800	351601	350947	287589	290245	276407	369380	436214	363881
P49757	NUMB	Protein numb homolog OS=Homo sapiens GN=NUMB PE=1 SV=2	18.618	8		70.8	30	15	5	5	1.263	0.34	0.30231	0.519548	0.77478	+		1.08264e+06	4	1.72287e+06	4	1.21403e+06	1.35749e+06	965463	817407	1.63247e+06	1.51284e+06	1.81828e+06	2.13136e+06	2	2	2	2	2	2	2	2	1.2194e+06	1.20869e+06	1.49981e+06	1.22867e+06	789696	1.18035e+06	757616	881918	1.61903e+06	1.64601e+06	1.61812e+06	1.41442e+06
P67812	SEC11A	Signal peptidase complex catalytic subunit SEC11A OS=Homo sapiens GN=SEC11A PE=1 SV=1	18.229	16		20.6	12	34	4	4	1.267	0.34	0.152946	0.815461	0.581091	+		4.94001e+06	4	5.19179e+06	4	5.65238e+06	4.48915e+06	4.42317e+06	5.43616e+06	5.40638e+06	4.98571e+06	4.62829e+06	6.59062e+06	2	2	2	2	2	2	2	2	6.96408e+06	4.58774e+06	4.10621e+06	4.90779e+06	4.87936e+06	4.00964e+06	5.28805e+06	5.58842e+06	5.67254e+06	5.15271e+06	4.85555e+06	5.11936e+06
Q9P0I2	EMC3	ER membrane protein complex subunit 3 OS=Homo sapiens GN=EMC3 PE=1 SV=3	13.379	15		29.9	14	16	3	3	1.268	0.34	0.178738	0.747784	0.62027	+		3.18262e+06	4	3.69558e+06	4	3.3611e+06	3.29426e+06	3.07477e+06	2.43507e+06	3.62418e+06	3.36093e+06	3.76839e+06	4.39311e+06	2	2	2	2	2	2	2	2	3.62462e+06	3.11673e+06	3.60425e+06	3.01092e+06	2.61579e+06	3.61429e+06	2.10697e+06	2.81427e+06	3.50628e+06	3.74605e+06	3.10102e+06	3.64262e+06
Q5VST9	OBSCN	Obscurin OS=Homo sapiens GN=OBSCN PE=1 SV=3	3.371	0	Phospho [S6162(100)]	867.9	446	112	1	1	1.263	0.34	0.322974	0.490832	0.787063	+		1.15084e+06	4	1.5672e+06	4	1.11711e+06	2.21731e+06	1.18559e+06	1.06915e+06	2.21912e+06	1.75365e+06	1.16556e+06	1.40058e+06	2	2	2	2	2	2	2	2	2.77712e+06	449365	2.11753e+06	2.3218e+06	998327	1.40797e+06	1.00769e+06	1.13435e+06	2.92141e+06	1.68565e+06	1.43836e+06	2.13805e+06
O75676	RPS6KA4	Ribosomal protein S6 kinase alpha-4 OS=Homo sapiens GN=RPS6KA4 PE=1 SV=1	2.869	2		85.6	47	1	1	1	1.266	0.34	0.317161	0.49872	0.785424			202409	1	251400	2	202557	195807	202261	221872	251755	240579	293539	251046	0	0	1	0	0	0	1	1	225062	182303	158054	242577	214544	190682	260672	188846	247777	255797	285605	202652
P42704	LRPPRC	Leucine-rich PPR motif-containing protein, mitochondrial OS=Homo sapiens GN=LRPPRC PE=1 SV=3	233.104	34		157.8	104	184	34	34	1.256	0.33	0.194464	0.711162	0.646045	+		7.10489e+06	4	9.76878e+06	4	7.34268e+06	7.71484e+06	6.82127e+06	6.8748e+06	8.88403e+06	1.08212e+07	8.56681e+06	1.07417e+07	2	2	2	2	2	2	2	2	7.0212e+06	7.67888e+06	7.86742e+06	7.56522e+06	6.62295e+06	7.02554e+06	6.02025e+06	7.85065e+06	8.66507e+06	9.10852e+06	1.07346e+07	1.09086e+07
P28838	LAP3	Cytosol aminopeptidase OS=Homo sapiens GN=LAP3 PE=1 SV=3	168.662	56		56.1	33	200	23	23	1.259	0.33	0.206857	0.68433	0.666098	+		1.33044e+07	4	1.73503e+07	4	1.34971e+07	1.31144e+07	1.41875e+07	1.067e+07	1.6931e+07	2.10571e+07	1.51066e+07	1.77799e+07	2	2	2	2	2	2	2	2	1.34531e+07	1.35413e+07	1.36689e+07	1.25823e+07	1.51076e+07	1.33234e+07	1.20547e+07	9.44428e+06	1.66319e+07	1.72356e+07	2.12065e+07	2.09087e+07
O43264	ZW10	Centromere/kinetochore protein zw10 homolog OS=Homo sapiens GN=ZW10 PE=1 SV=3	146.195	41	Acetyl [N-Term]	88.8	49	118	23	23	1.258	0.33	0.200575	0.697723	0.660341	+		1.04468e+07	4	2.13182e+07	4	1.18024e+07	1.11276e+07	9.01685e+06	9.8076e+06	2.19754e+07	1.3178e+07	2.10674e+07	2.15719e+07	2	2	2	2	2	2	2	2	1.37811e+07	1.01078e+07	1.04748e+07	1.1821e+07	9.41334e+06	8.63707e+06	9.7295e+06	9.88632e+06	2.25248e+07	2.14395e+07	1.29909e+07	1.33677e+07
P62328	TMSB4X	Thymosin beta-4 OS=Homo sapiens GN=TMSB4X PE=1 SV=2	125.017	89	Oxidation [P28; P30]; Methyl [K32(100)]; Acetyl [N-Term]	5.1	4	230	8	8	1.257	0.33	0.208316	0.681277	0.666098	+		3.15308e+07	4	4.4664e+07	4	2.19781e+07	1.23643e+07	4.85259e+07	4.52354e+07	3.52678e+07	4.87528e+07	4.60766e+07	4.32947e+07	2	2	2	2	2	2	2	2	2.04913e+07	2.35728e+07	1.20297e+07	1.27082e+07	4.32021e+07	5.45058e+07	4.65406e+07	4.39668e+07	3.6026e+07	3.45256e+07	5.13132e+07	4.63201e+07
P11234	RALB	Ras-related protein Ral-B OS=Homo sapiens GN=RALB PE=1 SV=1	77.754	49		23.4	10	101	12	7	1.254	0.33	0.388927	0.410132	0.840921	+		424069	2	1.33657e+06	4	462599	425372	418549	422769	1.13316e+06	1.40835e+06	1.26844e+06	2.45803e+06	2	2	0	0	2	2	1	2	428745	499126	399707	452685	417663	419436	397930	449159	1.08033e+06	1.18856e+06	1.38201e+06	1.4352e+06
Q9Y3U8	RPL36	60S ribosomal protein L36 OS=Homo sapiens GN=RPL36 PE=1 SV=3	76.046	41	Oxidation [P52; R98]	12.2	5	814	7	7	1.253	0.33	0.213297	0.671015	0.669403	+		9.50011e+08	4	1.12078e+09	4	7.772e+08	7.35582e+08	1.16125e+09	1.25884e+09	1.79358e+09	1.09055e+09	8.62913e+08	1.15185e+09	2	2	2	2	2	2	2	2	7.74208e+08	7.80205e+08	7.43735e+08	7.27518e+08	1.08895e+09	1.23834e+09	1.27503e+09	1.24287e+09	1.82881e+09	1.75902e+09	1.14828e+09	1.03571e+09
Q8TCG1	KIAA1524	Protein CIP2A OS=Homo sapiens GN=KIAA1524 PE=1 SV=2	72.356	21		102.1	65	28	16	16	1.259	0.33	0.197765	0.70385	0.654222	+		1.1911e+07	4	1.59305e+07	4	1.32188e+07	1.14101e+07	1.24339e+07	6.29259e+06	1.51574e+07	2.3495e+07	1.6743e+07	7.76783e+06	2	2	2	2	2	2	2	2	1.99861e+07	8.74297e+06	8.83564e+06	1.47348e+07	1.06489e+07	1.45181e+07	1.30778e+07	3.02778e+06	1.90346e+07	1.207e+07	2.89549e+07	1.90647e+07
Q14166	TTLL12	Tubulin--tyrosine ligase-like protein 12 OS=Homo sapiens GN=TTLL12 PE=1 SV=2	65.595	21		74.4	36	25	8	8	1.253	0.33	0.308118	0.511283	0.777537	+		1.13585e+06	3	1.88829e+06	4	1.64334e+06	1.04032e+06	905332	1.24015e+06	1.86257e+06	1.91437e+06	1.81845e+06	2.02028e+06	2	2	1	0	1	2	1	1	1.78783e+06	1.51052e+06	1.03268e+06	1.04802e+06	1.10766e+06	739960	1.37185e+06	1.12108e+06	1.87684e+06	1.84842e+06	1.30936e+06	2.79894e+06
P78346	RPP30	Ribonuclease P protein subunit p30 OS=Homo sapiens GN=RPP30 PE=1 SV=1	27.013	22	Acetyl [N-Term]	29.3	17	40	5	5	1.256	0.33	0.15736	0.803106	0.588398	+		3.4973e+06	4	4.58267e+06	4	3.55463e+06	4.64493e+06	2.93696e+06	3.44089e+06	2.80909e+06	5.52112e+06	3.80372e+06	6.37932e+06	2	2	2	2	2	2	2	2	4.35491e+06	2.9014e+06	5.02004e+06	4.29785e+06	3.78908e+06	2.27647e+06	3.63731e+06	3.25507e+06	3.64317e+06	2.16596e+06	5.20784e+06	5.85324e+06
Q96A35	MRPL24	39S ribosomal protein L24, mitochondrial OS=Homo sapiens GN=MRPL24 PE=1 SV=1	26.722	27		24.9	15	20	5	5	1.258	0.33	0.421572	0.375128	0.856995	+		848105	3	628186	3	839523	771937	1.12304e+06	856775	560970	703455	769890	545886	0	1	1	2	2	0	1	2	641755	1.09824e+06	701838	849038	1.25557e+06	1.0045e+06	963647	761755	1.19561e+06	263203	920003	537878
O14657	TOR1B	Torsin-1B OS=Homo sapiens GN=TOR1B PE=1 SV=2	22.139	13		38	21	25	4	4	1.254	0.33	0.172254	0.763831	0.608581	+		3.44041e+06	4	3.99956e+06	4	4.25257e+06	4.94582e+06	2.78335e+06	2.77989e+06	3.40944e+06	4.22494e+06	3.78621e+06	4.88546e+06	2	2	2	2	2	2	2	2	4.70526e+06	3.84344e+06	5.30323e+06	4.61251e+06	2.62539e+06	2.95082e+06	3.0005e+06	2.57551e+06	2.97923e+06	3.90178e+06	3.88023e+06	4.60028e+06
Q99808	SLC29A1	Equilibrative nucleoside transporter 1 OS=Homo sapiens GN=SLC29A1 PE=1 SV=3	20.377	10		50.2	18	14	3	3	1.259	0.33	0.325923	0.486885	0.78921	+		210643	1	265560	4	221376	246493	178771	200430	204190	249733	282390	386756	0	0	1	0	2	2	2	2	230352	212750	250845	242217	155484	205546	331736	121097	149526	278838	269833	231131
Q96J84	KIRREL	Kin of IRRE-like protein 1 OS=Homo sapiens GN=KIRREL PE=1 SV=2	17.136	6		83.5	40	8	3	3	1.254	0.33	0.329142	0.482616	0.791263	+		219883	3	265030	1	270826	240497	201036	138652	264731	305827	265329	245485	1	1	2	0	1	0	0	0	286922	255634	258091	224102	183310	220476	184167	104385	253052	276949	285245	327894
Q63HQ0	AP1AR	AP-1 complex-associated regulatory protein OS=Homo sapiens GN=AP1AR PE=1 SV=1	16.693	19		34.3	14	16	3	3	1.256	0.33	0.412366	0.384717	0.851893	+		729244	4	945112	4	579940	926199	818778	649500	960113	960382	930344	851259	2	2	1	1	1	1	2	2	592011	568115	970718	883721	680726	984826	597998	705437	1.17172e+06	786719	1.10419e+06	835300
Q9BYZ2	LDHAL6B	L-lactate dehydrogenase A-like 6B OS=Homo sapiens GN=LDHAL6B PE=1 SV=3	15.189	4		41.9	25	19	1	1	1.254	0.33	0.160668	0.79407	0.593461	+		4.34272e+06	4	6.336e+06	4	8.60833e+06	1.19305e+06	4.17779e+06	4.51417e+06	7.26073e+06	5.6738e+06	3.20138e+06	7.07547e+06	2	1	2	1	2	2	2	2	1.03353e+07	7.16994e+06	4.48116e+06	317635	5.35245e+06	3.26092e+06	4.08886e+06	4.98372e+06	8.58369e+06	6.14167e+06	4.37124e+06	7.36452e+06
Q96MG7	NSMCE3	Non-structural maintenance of chromosomes element 3 homolog OS=Homo sapiens GN=NSMCE3 PE=1 SV=1	13.81	12		34.3	22	5	3	3	1.258	0.33	0.327159	0.485241	0.790563	+		160648	3	240149	3	149534	157820	236696	163528	156197	223312	260085	258255	2	1	1	0	0	1	2	1	142483	156934	137503	181138	246075	227675	130628	204715	157267	155134	216391	230455
Q15005	SPCS2	Signal peptidase complex subunit 2 OS=Homo sapiens GN=SPCS2 PE=1 SV=3	13.358	17	Acetyl [N-Term]	25	14	12	3	3	1.256	0.33	0.142703	0.845567	0.559733	+		4.93614e+06	4	5.39618e+06	4	5.06615e+06	5.35002e+06	4.80947e+06	4.19986e+06	4.33184e+06	5.32395e+06	5.46939e+06	5.72873e+06	2	2	2	2	2	2	2	2	4.65609e+06	5.51232e+06	5.65953e+06	5.05743e+06	4.38561e+06	5.2743e+06	4.22922e+06	4.17071e+06	4.00683e+06	4.68321e+06	5.36284e+06	5.28534e+06
P04181	OAT	Ornithine aminotransferase, mitochondrial OS=Homo sapiens GN=OAT PE=1 SV=1	11.839	9		48.5	28	5	3	3	1.253	0.33	0.311751	0.506192	0.780799	+		1.29278e+06	3	1.70238e+06	1	1.74516e+06	1.30406e+06	1.2816e+06	707527	1.87879e+06	1.54478e+06	1.49136e+06	1.87607e+06	1	0	1	1	1	0	0	0	1.6193e+06	1.88079e+06	1.37113e+06	1.24027e+06	1.37985e+06	1.19034e+06	1.37252e+06	364725	1.77232e+06	1.99165e+06	1.50118e+06	1.58964e+06
P23434	GCSH	Glycine cleavage system H protein, mitochondrial OS=Homo sapiens GN=GCSH PE=1 SV=2	10.808	17		18.9	8	9	2	2	1.26	0.33	0.297899	0.525931	0.769509	+		1.39752e+06	2	1.67211e+06	3	1.04981e+06	1.51825e+06	1.28825e+06	1.51605e+06	1.63905e+06	1.42273e+06	1.70584e+06	1.75795e+06	1	1	0	0	0	2	1	1	1.10526e+06	997144	1.72563e+06	1.33579e+06	1.29556e+06	1.28099e+06	1.63838e+06	1.40285e+06	1.76227e+06	1.52444e+06	1.04419e+06	1.93852e+06
O95166	GABARAP	Gamma-aminobutyric acid receptor-associated protein OS=Homo sapiens GN=GABARAP PE=1 SV=1	8.266	15		13.9	4	6	2	1	1.258	0.33	0.31158	0.506431	0.780799	+		1.29918e+06	2	1.6198e+06	3	1.20922e+06	1.58516e+06	1.39585e+06	1.15811e+06	1.66518e+06	1.57564e+06	599199	1.94421e+06	2	1	0	0	2	0	2	1	1.26737e+06	1.15374e+06	1.31016e+06	1.91789e+06	1.26289e+06	1.5428e+06	982222	1.36549e+06	1.5645e+06	1.77235e+06	1.46245e+06	1.6976e+06
P38432	COIL	Coilin OS=Homo sapiens GN=COIL PE=1 SV=1	7.137	3		62.6	34	2	2	2	1.255	0.33	0.417118	0.379741	0.854918	+		827909	4	479833	4	796635	917446	860410	784416	387779	577750	438337	525258	2	2	1	1	2	1	2	1	695283	912761	993840	846925	812307	911362	725974	847564	325203	462396	442459	754409
P13639	EEF2	Elongation factor 2 OS=Homo sapiens GN=EEF2 PE=1 SV=4	693.339	72	Oxidation [P377; P743; P752]	95.3	53	1890	57	56	1.251	0.32	0.216095	0.665354	0.672302	+		2.13681e+08	4	2.75696e+08	4	2.21055e+08	2.31283e+08	2.06554e+08	1.51333e+08	2.3228e+08	4.01846e+08	2.07899e+08	3.27228e+08	2	2	2	2	2	2	2	2	2.29691e+08	2.12744e+08	2.24968e+08	2.37776e+08	2.08942e+08	2.04192e+08	1.48554e+08	1.54164e+08	2.30067e+08	2.34515e+08	3.78056e+08	4.27132e+08
P62263	RPS14	40S ribosomal protein S14 OS=Homo sapiens GN=RPS14 PE=1 SV=3	220.366	43	Oxidation [R66; P71]	16.3	6	1419	11	11	1.249	0.32	0.218986	0.659584	0.676152	+		7.15202e+08	4	8.6006e+08	4	6.77215e+08	7.55321e+08	7.98606e+08	6.0115e+08	8.48773e+08	8.71497e+08	8.34578e+08	8.95331e+08	2	2	2	2	2	2	2	2	6.3608e+08	7.2101e+08	7.18887e+08	7.93601e+08	7.19375e+08	8.86564e+08	5.93015e+08	6.09397e+08	8.34133e+08	8.6367e+08	8.86881e+08	8.5638e+08
P09972	ALDOC	Fructose-bisphosphate aldolase C OS=Homo sapiens GN=ALDOC PE=1 SV=2	105.834	28		39.4	24	286	8	5	1.246	0.32	0.178725	0.747816	0.62027	+		1.67788e+07	4	2.23948e+07	4	2.3122e+07	1.89751e+07	1.48366e+07	9.06052e+06	2.03239e+07	2.46767e+07	1.75791e+07	3.34806e+07	2	2	2	2	2	2	2	2	2.94837e+07	1.81329e+07	2.06796e+07	1.74111e+07	1.54991e+07	1.42025e+07	1.00766e+07	8.14689e+06	1.9654e+07	2.10168e+07	2.66495e+07	2.285e+07
Q96CS3	FAF2	FAS-associated factor 2 OS=Homo sapiens GN=FAF2 PE=1 SV=2	102.471	40	Acetyl [N-Term]	52.6	26	131	12	12	1.245	0.32	0.177229	0.751465	0.619297	+		1.70888e+07	4	1.86258e+07	4	1.89783e+07	1.96032e+07	1.53874e+07	1.24166e+07	1.44852e+07	2.43828e+07	1.27886e+07	2.39499e+07	2	2	2	2	2	2	2	2	2.06847e+07	1.74128e+07	2.11222e+07	1.81935e+07	1.63341e+07	1.44957e+07	1.26132e+07	1.2223e+07	1.58302e+07	1.32545e+07	2.40782e+07	2.46912e+07
Q9H9J2	MRPL44	39S ribosomal protein L44, mitochondrial OS=Homo sapiens GN=MRPL44 PE=1 SV=1	96.68	49		37.5	20	153	13	13	1.251	0.32	0.160305	0.795053	0.593461	+		1.90676e+06	4	6.32858e+06	4	1.84874e+06	1.9666e+06	2.36377e+06	1.80308e+06	6.53054e+06	6.19276e+06	5.74409e+06	6.46737e+06	2	1	2	2	2	2	2	2	1.61165e+06	2.12072e+06	1.88832e+06	2.04812e+06	2.971e+06	1.88066e+06	1.72165e+06	1.88837e+06	6.18702e+06	6.89314e+06	6.61519e+06	5.79732e+06
Q9H074	PAIP1	Polyadenylate-binding protein-interacting protein 1 OS=Homo sapiens GN=PAIP1 PE=1 SV=1	86.455	35		53.5	25	104	13	13	1.247	0.32	0.218107	0.66133	0.674688	+		9.34726e+06	4	1.24422e+07	4	9.75456e+06	1.24335e+07	7.66603e+06	8.95698e+06	1.28966e+07	1.20039e+07	1.41117e+07	8.80341e+06	2	2	2	2	2	2	2	2	9.72284e+06	9.78637e+06	1.26078e+07	1.22617e+07	7.55486e+06	7.77882e+06	9.66155e+06	8.30379e+06	1.45571e+07	1.14254e+07	1.1925e+07	1.20834e+07
O15258	RER1	Protein RER1 OS=Homo sapiens GN=RER1 PE=1 SV=1	70.648	33	Acetyl [N-Term]	22.9	10	151	6	6	1.246	0.32	0.22214	0.653373	0.681297	+		1.10008e+07	4	1.37642e+07	4	1.45004e+07	1.155e+07	1.02674e+07	1.04777e+07	1.29135e+07	1.4671e+07	1.09288e+07	2.07121e+07	2	2	2	2	2	2	2	2	1.48896e+07	1.41214e+07	1.18588e+07	1.12493e+07	1.06706e+07	9.87942e+06	1.17187e+07	9.36816e+06	1.33407e+07	1.25e+07	1.53361e+07	1.40348e+07
Q86U42	PABPN1	Polyadenylate-binding protein 2 OS=Homo sapiens GN=PABPN1 PE=1 SV=3	47.101	48	Acetyl [N-Term]	32.7	15	58	8	8	1.246	0.32	0.216153	0.665239	0.672302	+		5.96439e+06	4	1.03899e+07	4	5.01455e+06	1.14154e+07	4.71403e+06	7.09415e+06	5.21268e+06	8.56392e+06	1.26052e+07	1.47091e+07	2	2	2	2	2	2	2	2	5.38457e+06	4.66995e+06	1.20817e+07	1.07859e+07	5.91738e+06	3.75538e+06	6.57295e+06	7.65668e+06	5.11669e+06	5.31047e+06	9.53814e+06	7.68921e+06
Q99622	C12orf57	Protein C10 OS=Homo sapiens GN=C12orf57 PE=1 SV=1	23.233	39	Acetyl [N-Term]	13.2	7	11	3	3	1.249	0.32	0.373915	0.427227	0.831809	+		1.13087e+06	4	969483	3	1.03696e+06	1.39908e+06	1.08088e+06	1.18316e+06	863373	706964	1.08863e+06	1.09938e+06	1	2	2	2	0	2	2	2	964382	1.11499e+06	1.3969e+06	1.40127e+06	1.18683e+06	984391	1.32898e+06	1.05334e+06	800682	930973	777085	643171
Q6ZVX7	NCCRP1	F-box only protein 50 OS=Homo sapiens GN=NCCRP1 PE=1 SV=1	13.478	19		30.8	12	11	3	3	1.245	0.32	0.217424	0.662692	0.673914	+		1.90047e+06	4	3.78813e+06	4	3.46499e+06	1.61448e+06	2.04288e+06	1.76799e+06	4.24799e+06	4.10866e+06	3.49261e+06	3.29251e+06	2	2	2	2	2	2	2	1	3.45988e+06	3.47011e+06	1.69993e+06	1.53334e+06	1.98878e+06	2.09846e+06	1.94692e+06	1.60551e+06	3.97376e+06	4.54115e+06	3.39613e+06	4.97069e+06
Q9H7F0	ATP13A3	Probable cation-transporting ATPase 13A3 OS=Homo sapiens GN=ATP13A3 PE=1 SV=4	12.981	4		138	60	3	3	3	1.25	0.32	0.349291	0.456813	0.808493			244686	1	297743	2	286338	234674	255125	231765	305206	289047	379351	290462	0	1	0	0	2	0	0	1	265546	308758	250782	219601	271850	239430	295557	181741	305056	305355	331488	252040
Q07817	BCL2L1	Bcl-2-like protein 1 OS=Homo sapiens GN=BCL2L1 PE=1 SV=1	11.016	12		26	10	25	3	3	1.249	0.32	0.211804	0.674065	0.669223	+		2.76042e+06	4	2.22996e+06	4	2.49138e+06	4.91557e+06	2.63197e+06	2.89514e+06	1.27115e+06	2.51417e+06	2.1188e+06	2.34696e+06	2	2	2	2	2	2	2	2	2.63385e+06	2.35662e+06	5.04764e+06	4.78695e+06	3.02462e+06	2.29029e+06	2.86672e+06	2.92385e+06	1.177e+06	1.37284e+06	2.46761e+06	2.56162e+06
O75157	TSC22D2	TSC22 domain family protein 2 OS=Homo sapiens GN=TSC22D2 PE=1 SV=3	9.554	3		79.2	15	11	2	2	1.246	0.32	0.33547	0.474346	0.797883	+		226671	1	448343	3	241903	209923	212397	281042	435012	462083	390304	644936	2	0	0	0	0	2	2	2	186145	314363	244245	180424	218702	206274	286508	275681	374209	505693	546872	390439
Q96EU7	C1GALT1C1	C1GALT1-specific chaperone 1 OS=Homo sapiens GN=C1GALT1C1 PE=1 SV=1	7.51	7		36.4	20	1	1	1	1.252	0.32	0.322244	0.491815	0.787063	+		245309	4	312166	2	249544	241146	210921	273276	313632	310707	325868	282932	1	1	1	1	1	1	0	0	203391	306170	223002	260767	274868	161851	300999	248105	384245	255997	351884	274348
P60174	TPI1	Triosephosphate isomerase OS=Homo sapiens GN=TPI1 PE=1 SV=3	335.711	80	Phospho [S58(100)]; Methyl [K256(100)]; Oxidation [P118; P204]	30.8	20	1338	22	22	1.239	0.31	0.233124	0.632413	0.696271	+		3.21755e+08	4	4.3289e+08	4	3.62689e+08	3.30044e+08	2.88161e+08	3.13673e+08	3.21268e+08	4.65772e+08	4.06883e+08	4.6056e+08	2	2	2	2	2	2	2	2	3.716e+08	3.53992e+08	3.28377e+08	3.31721e+08	2.96585e+08	2.79976e+08	3.07127e+08	3.2036e+08	3.17615e+08	3.24963e+08	4.42392e+08	4.90387e+08
P31939	ATIC	Bifunctional purine biosynthesis protein PURH OS=Homo sapiens GN=ATIC PE=1 SV=3	220.318	66		64.6	38	294	30	30	1.241	0.31	0.209751	0.678296	0.666494	+		2.56941e+07	4	3.18879e+07	4	2.88356e+07	2.42293e+07	2.72475e+07	2.40757e+07	2.73641e+07	3.97403e+07	2.38731e+07	3.71597e+07	2	2	2	2	2	2	2	2	2.9773e+07	2.79278e+07	2.42555e+07	2.42032e+07	2.71153e+07	2.73802e+07	2.31791e+07	2.50069e+07	2.69875e+07	2.77459e+07	3.86987e+07	4.081e+07
Q15738	NSDHL	Sterol-4-alpha-carboxylate 3-dehydrogenase, decarboxylating OS=Homo sapiens GN=NSDHL PE=1 SV=2	141.203	70	Acetyl [N-Term]	41.9	27	283	18	18	1.239	0.31	0.233237	0.632203	0.696271	+		4.32373e+07	4	5.24349e+07	4	5.19674e+07	4.65895e+07	4.01263e+07	3.68751e+07	5.03547e+07	5.4601e+07	3.95862e+07	6.89309e+07	2	2	2	2	2	2	2	2	5.40025e+07	5.0009e+07	4.56684e+07	4.75291e+07	3.99088e+07	4.03451e+07	3.73382e+07	3.64177e+07	5.08533e+07	4.98609e+07	5.13549e+07	5.80524e+07
Q9BVS4	RIOK2	Serine/threonine-protein kinase RIO2 OS=Homo sapiens GN=RIOK2 PE=1 SV=2	114.482	41		63.2	28	140	17	17	1.241	0.31	0.208023	0.681889	0.666098	+		2.89368e+06	4	4.13363e+06	4	3.07147e+06	3.18771e+06	2.72618e+06	2.41633e+06	3.8535e+06	5.12987e+06	4.06195e+06	4.20657e+06	2	2	2	2	2	2	2	2	2.78525e+06	3.38711e+06	3.76877e+06	2.69623e+06	2.42708e+06	3.06213e+06	2.25398e+06	2.59038e+06	3.88021e+06	3.82698e+06	4.30663e+06	6.11048e+06
Q9BY44	EIF2A	Eukaryotic translation initiation factor 2A OS=Homo sapiens GN=EIF2A PE=1 SV=3	89.167	32	Phospho [S506(100)]	64.9	38	88	13	13	1.237	0.31	0.187656	0.726639	0.635634	+		5.05536e+06	4	4.64738e+06	4	5.1023e+06	5.51439e+06	5.00885e+06	3.37148e+06	4.83608e+06	5.79387e+06	4.27545e+06	4.46605e+06	2	2	2	2	2	2	2	2	5.27956e+06	4.93099e+06	5.27638e+06	5.76313e+06	4.36604e+06	5.7463e+06	3.81858e+06	2.97674e+06	4.52833e+06	5.16475e+06	5.77327e+06	5.81454e+06
Q9Y2B0	CNPY2	Protein canopy homolog 2 OS=Homo sapiens GN=CNPY2 PE=1 SV=1	63.173	50		20.6	12	97	8	8	1.238	0.31	0.226659	0.644628	0.686618	+		1.29603e+07	4	1.43226e+07	4	1.10293e+07	1.52295e+07	8.86862e+06	1.81092e+07	1.26067e+07	1.55799e+07	1.31668e+07	1.91487e+07	2	2	2	2	2	2	2	2	1.21486e+07	1.00131e+07	1.57309e+07	1.4744e+07	9.23191e+06	8.51963e+06	1.88518e+07	1.73959e+07	1.3322e+07	1.19299e+07	1.51937e+07	1.59759e+07
Q9UL15	BAG5	BAG family molecular chaperone regulator 5 OS=Homo sapiens GN=BAG5 PE=1 SV=1	44.557	26		51.2	27	30	9	9	1.243	0.31	0.452456	0.344423	0.873147	+		275226	3	1.13459e+06	4	246425	345335	285333	265477	1.21586e+06	1.0603e+06	1.08584e+06	1.18553e+06	0	2	2	2	1	2	2	1	190499	318771	416396	286401	398407	204351	307124	229478	1.21562e+06	1.2161e+06	1.06287e+06	1.05772e+06
P00374	DHFR	Dihydrofolate reductase OS=Homo sapiens GN=DHFR PE=1 SV=2	24.436	32		21.4	14	32	4	4	1.238	0.31	0.429229	0.367311	0.862335	+		791220	4	943734	4	842111	765968	817305	642281	689657	1.24788e+06	738144	1.20658e+06	2	2	2	2	2	2	2	2	976548	726182	770631	761334	896326	745250	635769	648860	704559	675070	1.30859e+06	1.18999e+06
P46926	GNPDA1	Glucosamine-6-phosphate isomerase 1 OS=Homo sapiens GN=GNPDA1 PE=1 SV=1	23.356	21		32.6	18	22	5	2	1.236	0.31	0.398972	0.399058	0.845936	+		689632	4	1.4358e+06	4	638733	721358	659302	847602	1.20529e+06	1.72215e+06	1.42873e+06	1.44291e+06	2	2	2	2	2	2	2	2	735891	554403	806978	644822	703414	617957	781471	919330	1.38813e+06	1.04653e+06	1.52393e+06	1.94615e+06
Q9BVQ7	SPATA5L1	Spermatogenesis-associated protein 5-like protein 1 OS=Homo sapiens GN=SPATA5L1 PE=1 SV=2	22.913	9		80.7	47	18	6	6	1.24	0.31	0.248658	0.604397	0.718483	+		1.79097e+06	4	2.36333e+06	4	1.35831e+06	2.28569e+06	2.1304e+06	1.50561e+06	2.24801e+06	2.48457e+06	2.1732e+06	2.60534e+06	2	2	2	2	2	2	2	2	1.63316e+06	1.12972e+06	2.27943e+06	2.29197e+06	2.20197e+06	2.06116e+06	1.89706e+06	1.19494e+06	2.44269e+06	2.06884e+06	2.02656e+06	3.0461e+06
P62330	ARF6	ADP-ribosylation factor 6 OS=Homo sapiens GN=ARF6 PE=1 SV=2	20.936	39		20.1	9	15	5	5	1.241	0.31	0.433787	0.362723	0.86541	+		479965	4	596003	4	760409	507954	401556	453518	522313	680089	354309	1.02484e+06	2	1	1	2	1	1	1	2	960619	601926	495357	520871	367227	439094	523539	392862	529635	515093	711393	650161
Q13724	MOGS	Mannosyl-oligosaccharide glucosidase OS=Homo sapiens GN=MOGS PE=1 SV=5	13.809	4		91.9	45	11	3	3	1.236	0.31	0.177976	0.74964	0.62027	+		3.54158e+06	4	4.53961e+06	4	3.37662e+06	3.7146e+06	5.02648e+06	2.54384e+06	2.42586e+06	5.39966e+06	3.81655e+06	5.8211e+06	2	2	2	2	2	2	2	2	3.70708e+06	3.07561e+06	3.76813e+06	3.66184e+06	5.62858e+06	4.48879e+06	2.32077e+06	2.78836e+06	2.76444e+06	2.12875e+06	4.59727e+06	6.3421e+06
P47929	LGALS7	Galectin-7 OS=Homo sapiens GN=LGALS7 PE=1 SV=2	12.738	23		15.1	11	16	3	3	1.241	0.31	0.213426	0.670752	0.669403	+		8.40229e+06	4	8.6243e+06	4	8.42018e+06	4.51637e+06	8.92125e+06	8.38444e+06	1.04574e+07	7.11255e+06	1.59047e+07	5.54033e+06	2	2	2	2	2	2	2	2	8.01175e+06	8.84942e+06	4.43326e+06	4.60104e+06	8.38294e+06	9.49414e+06	8.807e+06	7.98216e+06	1.03337e+07	1.05825e+07	8.05612e+06	6.2795e+06
Q9BQ51	PDCD1LG2	Programmed cell death 1 ligand 2 OS=Homo sapiens GN=PDCD1LG2 PE=1 SV=2	4.87	4		30.9	12	3	1	1	1.239	0.31	0.443739	0.352872	0.873147	+		466912	3	561087	1	454353	479817	390223	514980	575872	490902	570690	551645	1	2	0	1	0	0	0	2	545602	378365	581999	395575	400613	380102	642152	412993	498179	665682	512277	470418
Q9Y241	HIGD1A	HIG1 domain family member 1A, mitochondrial OS=Homo sapiens GN=HIGD1A PE=1 SV=1	4.646	19	Acetyl [N-Term]	10.1	4	11	1	1	1.236	0.31	0.373123	0.428148	0.831809	+		1.09815e+06	4	1.24551e+06	4	508933	1.36506e+06	984710	1.22466e+06	725713	1.4856e+06	1.04422e+06	1.75388e+06	2	2	2	2	2	2	2	2	563690	459494	1.30036e+06	1.43297e+06	968753	1.00093e+06	1.26612e+06	1.18455e+06	690772	762421	1.47614e+06	1.49513e+06
O15228	GNPAT	Dihydroxyacetone phosphate acyltransferase OS=Homo sapiens GN=GNPAT PE=1 SV=1	3	1		77.1	45	4	1	1	1.243	0.31	0.420746	0.37598	0.856869	+		776171	4	862435	4	1.00994e+06	1.01507e+06	596510	359921	873588	709391	851424	1.18735e+06	2	2	2	2	2	2	2	2	838199	1.21688e+06	1.09178e+06	943747	524247	678734	407580	317834	905508	842793	771612	652188
Q13838	DDX39B	Spliceosome RNA helicase DDX39B OS=Homo sapiens GN=DDX39B PE=1 SV=1	161.003	63	Acetyl [N-Term]	49	24	490	22	11	1.235	0.3	0.193123	0.714167	0.644949	+		1.6794e+07	4	1.71158e+07	4	1.87009e+07	2.16333e+07	1.50815e+07	1.05918e+07	1.26278e+07	1.7919e+07	1.63485e+07	2.5162e+07	2	2	2	2	2	2	2	2	1.88986e+07	1.85054e+07	2.13398e+07	2.19308e+07	1.40039e+07	1.62421e+07	9.68771e+06	1.15803e+07	1.10393e+07	1.44448e+07	1.9108e+07	1.6804e+07
O14818	PSMA7	Proteasome subunit alpha type-7 OS=Homo sapiens GN=PSMA7 PE=1 SV=1	158.375	65		27.9	16	318	17	17	1.232	0.3	0.207915	0.682113	0.666098	+		2.54111e+07	4	2.61507e+07	4	2.67867e+07	2.66664e+07	2.42148e+07	1.92005e+07	2.76349e+07	2.28147e+07	2.50121e+07	2.7341e+07	2	2	2	2	2	2	2	2	3.025e+07	2.37199e+07	2.80862e+07	2.53184e+07	2.53555e+07	2.31254e+07	1.93263e+07	1.90756e+07	2.7886e+07	2.73862e+07	2.38319e+07	2.18409e+07
P27695	APEX1	DNA-(apurinic or apyrimidinic site) lyase OS=Homo sapiens GN=APEX1 PE=1 SV=2	117.359	43		35.5	18	95	11	11	1.235	0.3	0.209532	0.67875	0.666494	+		5.80042e+06	4	8.2933e+06	4	8.1183e+06	5.73241e+06	5.86925e+06	4.43309e+06	7.91913e+06	8.5921e+06	9.97024e+06	8.0049e+06	2	2	2	2	2	2	2	2	7.81075e+06	8.43796e+06	5.4105e+06	6.07347e+06	6.01203e+06	5.72985e+06	4.48606e+06	4.38075e+06	7.53093e+06	8.32733e+06	7.99868e+06	9.22954e+06
P30566	ADSL	Adenylosuccinate lyase OS=Homo sapiens GN=ADSL PE=1 SV=2	74.496	33	Acetyl [N-Term]	54.9	32	91	11	11	1.227	0.3	0.239793	0.620163	0.704641	+		7.39708e+06	4	7.88722e+06	4	1.00047e+07	8.65013e+06	6.32554e+06	5.08086e+06	8.25457e+06	7.79082e+06	7.36187e+06	7.98482e+06	2	2	2	2	2	2	2	2	9.60753e+06	1.04182e+07	8.66646e+06	8.63383e+06	6.45086e+06	6.20265e+06	4.81852e+06	5.35749e+06	8.41205e+06	8.10004e+06	7.87052e+06	7.71192e+06
Q9NY33	DPP3	Dipeptidyl peptidase 3 OS=Homo sapiens GN=DPP3 PE=1 SV=2	51.655	15		82.5	44	66	7	7	1.233	0.3	0.341898	0.466104	0.805118	+		1.26051e+06	4	1.6585e+06	4	1.34477e+06	1.37564e+06	1.18154e+06	1.13989e+06	1.81561e+06	1.74032e+06	943483	1.58052e+06	2	2	2	2	2	2	2	2	1.22839e+06	1.47217e+06	1.25096e+06	1.51274e+06	1.10066e+06	1.26835e+06	1.38725e+06	936639	2.09345e+06	1.57464e+06	1.87073e+06	1.61901e+06
P62699	YPEL5	Protein yippee-like 5 OS=Homo sapiens GN=YPEL5 PE=1 SV=1	23.355	41		13.8	9	21	4	4	1.231	0.3	0.373445	0.427773	0.831809	+		1.46542e+06	4	1.01693e+06	4	1.39879e+06	1.53522e+06	1.75365e+06	1.15108e+06	1.44235e+06	891052	1.16059e+06	747313	2	2	2	2	2	2	2	2	1.35821e+06	1.44059e+06	1.96846e+06	1.19733e+06	1.69542e+06	1.81388e+06	1.43801e+06	921405	1.50235e+06	1.38474e+06	798773	993991
Q8TC07	TBC1D15	TBC1 domain family member 15 OS=Homo sapiens GN=TBC1D15 PE=1 SV=2	22.369	9		79.4	39	9	5	5	1.232	0.3	0.262272	0.581247	0.73818	+		1.82485e+06	4	2.38984e+06	4	1.80052e+06	2.0594e+06	1.71237e+06	1.8495e+06	2.59353e+06	2.44199e+06	2.3388e+06	2.25716e+06	2	2	2	1	2	2	2	2	1.68523e+06	1.92371e+06	1.93371e+06	2.19326e+06	1.62638e+06	1.8029e+06	2.03584e+06	1.68022e+06	2.54598e+06	2.64197e+06	2.32633e+06	2.56339e+06
Q9BUT1	BDH2	3-hydroxybutyrate dehydrogenase type 2 OS=Homo sapiens GN=BDH2 PE=1 SV=2	17.555	25		26.7	15	10	4	4	1.231	0.3	0.45017	0.346623	0.873147	+		609256	3	679521	3	859326	653828	551440	567723	778787	672829	510300	686280	2	0	1	1	2	2	1	0	1.04737e+06	705046	664781	643055	795927	382053	794739	405554	819571	740033	755574	599146
Q8WY22	BRI3BP	BRI3-binding protein OS=Homo sapiens GN=BRI3BP PE=1 SV=1	14.868	14		27.8	10	23	2	2	1.233	0.3	0.219462	0.65864	0.676886	+		3.0059e+06	4	3.93275e+06	4	3.08966e+06	2.85432e+06	2.92441e+06	3.11893e+06	3.81475e+06	3.78435e+06	4.05441e+06	4.60067e+06	2	2	2	2	2	2	2	2	2.8322e+06	3.37053e+06	2.58248e+06	3.15478e+06	2.74844e+06	3.11165e+06	3.83491e+06	2.53662e+06	4.18723e+06	3.47541e+06	3.99228e+06	3.58724e+06
A6NKD9	CCDC85C	Coiled-coil domain-containing protein 85C OS=Homo sapiens GN=CCDC85C PE=1 SV=1	10.84	11	Acetyl [N-Term]	45.2	21	9	2	2	1.231	0.3	0.358083	0.446016	0.817439			1.05889e+06	2	1.70867e+06	2	1.13336e+06	1.37456e+06	917244	989301	1.78887e+06	1.35418e+06	1.7573e+06	1.6614e+06	1	0	0	2	0	1	1	0	1.13688e+06	1.12986e+06	1.64288e+06	1.15007e+06	812346	1.03569e+06	767726	1.27482e+06	1.56948e+06	2.03892e+06	1.23997e+06	1.47891e+06
P62487	POLR2G	DNA-directed RNA polymerase II subunit RPB7 OS=Homo sapiens GN=POLR2G PE=1 SV=1	10.407	13		19.3	10	4	2	2	1.228	0.3	0.478372	0.320234	0.895222	+		661470	4	747073	4	1.06904e+06	531714	760094	575642	715575	779958	698400	861385	2	1	2	1	2	1	2	2	987591	1.1572e+06	408891	691432	560883	1.03006e+06	640932	517004	559354	915428	779016	780901
Q12904	AIMP1	Aminoacyl tRNA synthase complex-interacting multifunctional protein 1 OS=Homo sapiens GN=AIMP1 PE=1 SV=2	224.559	76	Acetyl [N-Term]; Oxidation [P85]	34.3	19	496	18	18	1.221	0.29	0.260637	0.583964	0.734722	+		5.38862e+07	4	6.83854e+07	4	5.57864e+07	8.31069e+07	4.66267e+07	5.20507e+07	7.80881e+07	8.33783e+07	5.58361e+07	5.98882e+07	2	2	2	2	2	2	2	2	5.79396e+07	5.37133e+07	8.35858e+07	8.26307e+07	4.84392e+07	4.48821e+07	5.33328e+07	5.07994e+07	8.0003e+07	7.62191e+07	8.18773e+07	8.49068e+07
P06744	GPI	Glucose-6-phosphate isomerase OS=Homo sapiens GN=GPI PE=1 SV=4	216.895	45	Oxidation [R66; R438]	63.1	36	378	21	17	1.224	0.29	0.257161	0.589795	0.729769	+		3.08899e+07	4	3.8397e+07	4	3.67593e+07	3.08644e+07	3.09153e+07	2.53112e+07	3.51243e+07	4.19747e+07	3.4005e+07	5.14644e+07	2	2	2	2	2	2	2	2	3.64554e+07	3.70657e+07	2.84316e+07	3.35054e+07	3.23582e+07	2.95368e+07	2.54075e+07	2.52152e+07	3.44374e+07	3.58249e+07	4.08945e+07	4.30835e+07
O75347	TBCA	Tubulin-specific chaperone A OS=Homo sapiens GN=TBCA PE=1 SV=3	128.437	64		12.8	7	382	13	13	1.219	0.29	0.251442	0.599563	0.722546	+		2.8134e+07	4	3.51397e+07	4	2.85568e+07	2.77175e+07	2.44337e+07	3.49758e+07	3.42748e+07	4.18787e+07	3.00325e+07	3.60264e+07	2	2	2	2	2	2	2	2	2.80508e+07	2.90719e+07	2.96274e+07	2.59306e+07	2.34737e+07	2.54329e+07	3.85295e+07	3.17499e+07	3.43681e+07	3.41818e+07	4.28829e+07	4.0898e+07
Q13835	PKP1	Plakophilin-1 OS=Homo sapiens GN=PKP1 PE=1 SV=2	83.771	21		82.8	55	148	13	13	1.221	0.29	0.224276	0.649217	0.684255	+		2.28547e+07	4	3.00673e+07	4	3.01761e+07	1.53327e+07	2.64536e+07	1.97454e+07	3.70524e+07	2.4399e+07	4.33347e+07	1.7812e+07	2	2	2	2	2	2	2	2	2.89878e+07	3.14131e+07	1.55816e+07	1.50877e+07	2.45889e+07	2.84598e+07	2.14042e+07	1.82152e+07	3.77812e+07	3.63378e+07	2.61142e+07	2.27965e+07
O95926	SYF2	Pre-mRNA-splicing factor SYF2 OS=Homo sapiens GN=SYF2 PE=1 SV=1	56.166	41	Acetyl [N-Term]	28.7	13	34	9	9	1.218	0.29	0.255764	0.59216	0.727242	+		6.05223e+06	4	9.63178e+06	4	5.88345e+06	5.68901e+06	6.22585e+06	9.35665e+06	9.69618e+06	7.51348e+06	9.5678e+06	1.26532e+07	2	2	2	2	2	2	2	2	5.01414e+06	6.90347e+06	7.19974e+06	4.49527e+06	6.16195e+06	6.29042e+06	1.0452e+07	8.37613e+06	8.8724e+06	1.05964e+07	7.61359e+06	7.41469e+06
P30085	CMPK1	UMP-CMP kinase OS=Homo sapiens GN=CMPK1 PE=1 SV=3	55.509	54		22.2	12	64	9	9	1.224	0.29	0.267329	0.572954	0.743843	+		1.96874e+06	4	2.19347e+06	4	1.94954e+06	1.99528e+06	1.88691e+06	1.98812e+06	2.1009e+06	2.19811e+06	2.18883e+06	2.45593e+06	2	2	2	2	2	2	2	2	2.16634e+06	1.75444e+06	2.20085e+06	1.8089e+06	1.86743e+06	1.90658e+06	1.6996e+06	2.32561e+06	2.09634e+06	2.10546e+06	2.24903e+06	2.14835e+06
P19367	HK1	Hexokinase-1 OS=Homo sapiens GN=HK1 PE=1 SV=3	46.746	15		102.4	51	49	13	11	1.225	0.29	0.240775	0.618389	0.704641	+		1.01456e+07	4	1.16968e+07	4	1.03746e+07	1.2978e+07	9.92178e+06	8.74816e+06	9.90207e+06	1.38168e+07	9.22309e+06	1.54938e+07	2	2	2	2	2	2	2	2	1.01272e+07	1.0628e+07	1.27607e+07	1.31991e+07	1.04628e+07	9.40874e+06	9.01033e+06	8.49362e+06	1.02765e+07	9.54133e+06	1.56355e+07	1.22098e+07
Q53H82	LACTB2	Endoribonuclease LACTB2 OS=Homo sapiens GN=LACTB2 PE=1 SV=2	40.702	35		32.8	16	38	8	8	1.219	0.29	0.455017	0.341972	0.874	+		1.22155e+06	4	515028	2	1.27696e+06	1.16855e+06	1.31864e+06	1.1423e+06	655060	435457	424783	609139	1	1	2	2	0	2	0	2	1.24746e+06	1.30716e+06	1.18178e+06	1.15546e+06	1.79039e+06	971188	1.06589e+06	1.22418e+06	612609	700452	457805	414199
Q8IVD9	NUDCD3	NudC domain-containing protein 3 OS=Homo sapiens GN=NUDCD3 PE=1 SV=3	39.15	36		40.8	26	21	9	9	1.221	0.29	0.401412	0.39641	0.847646	+		921778	4	913917	4	875738	1.33949e+06	907524	936256	792647	892855	1.00225e+06	935476	2	2	2	2	2	2	2	2	700420	1.09494e+06	1.30265e+06	1.37737e+06	802432	1.02638e+06	978477	895857	693124	906460	876531	909483
P61764	STXBP1	Syntaxin-binding protein 1 OS=Homo sapiens GN=STXBP1 PE=1 SV=1	37.913	16		67.5	42	39	8	8	1.218	0.29	0.279584	0.553487	0.752702	+		1.57572e+06	4	1.91331e+06	4	1.6568e+06	1.73568e+06	1.35139e+06	1.49861e+06	2.12048e+06	1.69862e+06	1.72638e+06	2.46818e+06	2	2	2	2	1	2	2	2	1.71236e+06	1.60304e+06	1.6849e+06	1.78798e+06	1.3949e+06	1.30923e+06	1.66474e+06	1.34905e+06	2.33065e+06	1.92927e+06	1.75949e+06	1.63986e+06
Q8N5M9	JAGN1	Protein jagunal homolog 1 OS=Homo sapiens GN=JAGN1 PE=1 SV=1	9.494	13		21.1	6	14	2	2	1.224	0.29	0.376558	0.424168	0.832404	+		1.13493e+06	4	1.36231e+06	4	1.17329e+06	799893	1.09782e+06	1.34409e+06	1.48663e+06	1.03073e+06	1.24838e+06	1.6651e+06	2	2	2	2	2	2	2	2	1.16195e+06	1.18473e+06	837362	764100	1.04323e+06	1.15527e+06	1.30607e+06	1.38323e+06	1.36299e+06	1.6215e+06	1.02854e+06	1.03292e+06
O95470	SGPL1	Sphingosine-1-phosphate lyase 1 OS=Homo sapiens GN=SGPL1 PE=1 SV=3	5.511	3		63.5	32	8	1	1	1.227	0.29	0.407007	0.390398	0.849865	+		1.05453e+06	4	1.17901e+06	4	1.02714e+06	1.08265e+06	1.28885e+06	731664	598325	1.56723e+06	886951	1.7528e+06	2	2	2	2	2	2	2	2	1.11988e+06	942085	1.11333e+06	1.05282e+06	1.21959e+06	1.36205e+06	574005	932626	693281	516375	1.74645e+06	1.40641e+06
Q53HC9	EIPR1	Protein TSSC1 OS=Homo sapiens GN=EIPR1 PE=1 SV=2	5.164	3		43.6	15	5	1	1	1.225	0.29	0.363794	0.439145	0.82225	+		260617	3	329749	4	319106	286590	223554	236998	338568	321160	297870	379579	2	1	1	0	1	2	1	2	287475	354217	305272	269051	259091	192890	343118	163698	334591	342591	408544	252466
Q96C86	DCPS	m7GpppX diphosphatase OS=Homo sapiens GN=DCPS PE=1 SV=2	5.097	6		38.6	19	4	1	1	1.222	0.29	0.349765	0.456223	0.808731	+		1.2122e+06	4	1.36755e+06	4	925494	1.30052e+06	1.19428e+06	1.2304e+06	1.25446e+06	1.24141e+06	1.49084e+06	1.79272e+06	2	2	2	2	2	2	2	2	930156	920856	1.22404e+06	1.38178e+06	1.03213e+06	1.3819e+06	1.21998e+06	1.24091e+06	1.25992e+06	1.24903e+06	1.21049e+06	1.27312e+06
Q5EB52	MEST	Mesoderm-specific transcript homolog protein OS=Homo sapiens GN=MEST PE=2 SV=2	4.209	3		38.8	12	3	1	1	1.224	0.29	0.47265	0.325461	0.888429	+		667245	3	791968	3	717145	916850	620816	576241	972100	645214	533517	976171	0	2	1	1	0	1	1	2	619018	830828	805278	1.04388e+06	589110	654229	564387	588345	990985	953575	796708	522526
P14868	DARS	Aspartate--tRNA ligase, cytoplasmic OS=Homo sapiens GN=DARS PE=1 SV=2	269.211	69	Oxidation [P14; R15; R356]; Phospho [S10(100)]	57.1	40	571	33	33	1.218	0.28	0.265898	0.575284	0.741942	+		1.72864e+08	4	2.22311e+08	4	1.70338e+08	1.91816e+08	1.75428e+08	1.60868e+08	2.79129e+08	2.31051e+08	2.13901e+08	1.95451e+08	2	2	2	2	2	2	2	2	1.69653e+08	1.71026e+08	1.93018e+08	1.90622e+08	1.64828e+08	1.86709e+08	1.63713e+08	1.58072e+08	2.76582e+08	2.81699e+08	2.30424e+08	2.31679e+08
P62269	RPS18	40S ribosomal protein S18 OS=Homo sapiens GN=RPS18 PE=1 SV=3	143.94	67	Acetyl [N-Term]	17.7	12	1748	21	21	1.216	0.28	0.270191	0.568329	0.74445	+		2.04167e+09	4	2.31674e+09	4	1.86598e+09	1.58938e+09	2.23392e+09	2.31273e+09	2.6615e+09	1.74278e+09	2.01664e+09	2.68438e+09	2	2	2	2	2	2	2	2	1.79676e+09	1.93786e+09	1.61195e+09	1.56713e+09	2.12436e+09	2.34912e+09	2.31532e+09	2.31014e+09	2.70314e+09	2.62051e+09	1.70482e+09	1.78159e+09
P17174	GOT1	Aspartate aminotransferase, cytoplasmic OS=Homo sapiens GN=GOT1 PE=1 SV=3	110.884	50		46.2	26	151	15	15	1.211	0.28	0.268251	0.571459	0.744217	+		1.51577e+07	4	1.65407e+07	4	1.75544e+07	1.33624e+07	1.52034e+07	1.51121e+07	1.51877e+07	2.37281e+07	1.56487e+07	1.74835e+07	2	2	2	2	2	2	2	2	1.71074e+07	1.80132e+07	1.20281e+07	1.48446e+07	1.46439e+07	1.57842e+07	1.45754e+07	1.56685e+07	1.80071e+07	1.28098e+07	2.19228e+07	2.56821e+07
Q13442	PDAP1	28 kDa heat- and acid-stable phosphoprotein OS=Homo sapiens GN=PDAP1 PE=1 SV=1	110.837	59	Phospho [S60(100); S63(100)]	20.6	10	130	15	15	1.218	0.28	0.212472	0.672698	0.669223	+		2.33256e+07	4	1.26906e+07	4	2.26352e+07	2.79395e+07	1.23063e+07	2.40371e+07	1.23653e+07	1.37812e+07	1.30245e+07	1.0836e+07	2	2	2	2	2	2	2	2	2.52037e+07	2.03285e+07	2.96838e+07	2.62977e+07	1.10739e+07	1.36759e+07	2.60018e+07	2.22209e+07	1.29255e+07	1.18293e+07	1.47419e+07	1.28831e+07
Q12788	TBL3	Transducin beta-like protein 3 OS=Homo sapiens GN=TBL3 PE=1 SV=2	75.739	26	Acetyl [N-Term]	89	50	120	14	14	1.211	0.28	0.256048	0.591679	0.727242	+		1.22063e+07	4	1.58794e+07	4	1.15365e+07	1.66616e+07	1.29148e+07	1.01104e+07	1.10306e+07	1.91352e+07	1.31776e+07	2.2474e+07	2	2	2	2	2	2	2	2	1.24679e+07	1.06748e+07	1.72917e+07	1.60545e+07	1.26683e+07	1.31662e+07	9.27419e+06	1.10219e+07	1.11362e+07	1.09259e+07	1.77969e+07	2.0574e+07
Q9NRX2	MRPL17	39S ribosomal protein L17, mitochondrial OS=Homo sapiens GN=MRPL17 PE=1 SV=1	52.179	60		20	14	83	11	11	1.215	0.28	0.284324	0.546187	0.758611	+		1.26682e+06	4	2.54915e+06	4	1.27064e+06	1.18017e+06	1.263e+06	1.87555e+06	2.27937e+06	2.46918e+06	2.6317e+06	2.63494e+06	2	2	2	2	2	2	2	2	946188	1.70636e+06	1.22003e+06	1.14161e+06	1.14421e+06	1.39413e+06	1.65645e+06	2.12362e+06	2.00365e+06	2.59303e+06	2.33144e+06	2.61506e+06
Q9GZT3	SLIRP	SRA stem-loop-interacting RNA-binding protein, mitochondrial OS=Homo sapiens GN=SLIRP PE=1 SV=1	51.209	65		12.3	11	77	7	7	1.215	0.28	0.203684	0.691042	0.663748	+		3.64009e+06	4	4.2783e+06	4	3.22371e+06	4.60071e+06	3.44285e+06	3.84864e+06	3.18535e+06	4.6005e+06	3.97866e+06	5.03534e+06	2	2	2	2	2	2	2	2	3.14229e+06	3.30723e+06	4.7636e+06	4.4434e+06	2.98885e+06	3.96581e+06	3.5949e+06	4.12027e+06	3.16147e+06	3.2094e+06	4.63963e+06	4.5617e+06
Q8TDX7	NEK7	Serine/threonine-protein kinase Nek7 OS=Homo sapiens GN=NEK7 PE=1 SV=1	40.69	29		34.5	19	26	7	7	1.216	0.28	0.3886	0.410497	0.840737	+		676242	4	1.72546e+06	4	736389	703070	520918	650438	1.52702e+06	1.63181e+06	1.82449e+06	1.94373e+06	2	1	2	2	2	2	2	2	694083	781273	621598	795220	570479	475664	549421	770029	1.55721e+06	1.4974e+06	1.64951e+06	1.61429e+06
Q9Y676	MRPS18B	28S ribosomal protein S18b, mitochondrial OS=Homo sapiens GN=MRPS18B PE=1 SV=1	39.855	41		29.4	14	61	6	6	1.213	0.28	0.374679	0.426341	0.831809	+		1.25094e+06	4	1.58386e+06	4	1.36968e+06	1.53114e+06	1.13774e+06	1.1425e+06	1.30809e+06	1.69123e+06	1.52307e+06	1.64708e+06	2	2	2	2	2	2	2	2	1.2687e+06	1.47869e+06	1.61942e+06	1.44768e+06	1.08056e+06	1.19796e+06	1.23646e+06	1.05569e+06	1.36652e+06	1.25216e+06	1.71994e+06	1.66301e+06
Q9GZL7	WDR12	Ribosome biogenesis protein WDR12 OS=Homo sapiens GN=WDR12 PE=1 SV=2	29.451	21		47.7	25	16	6	6	1.216	0.28	0.221249	0.655119	0.6808	+		6.91189e+06	4	6.39395e+06	4	6.95898e+06	6.87956e+06	6.94437e+06	4.79029e+06	5.07165e+06	6.24846e+06	6.54283e+06	7.61985e+06	2	2	2	2	2	2	2	2	6.56149e+06	7.38055e+06	6.19198e+06	7.64348e+06	6.29665e+06	7.65873e+06	4.28666e+06	5.3531e+06	4.65517e+06	5.52539e+06	5.6414e+06	6.92084e+06
Q8TDH9	BLOC1S5	Biogenesis of lysosome-related organelles complex 1 subunit 5 OS=Homo sapiens GN=BLOC1S5 PE=1 SV=1	28.379	31	Acetyl [N-Term]	21.6	12	18	5	5	1.217	0.28	0.333303	0.477161	0.795379	+		742236	4	2.39334e+06	4	760020	679161	847749	724868	2.16894e+06	2.49073e+06	2.38497e+06	2.40174e+06	1	1	1	2	1	2	2	2	878091	657825	651155	708372	842682	852846	737835	712128	2.25415e+06	2.08696e+06	2.46547e+06	2.51624e+06
Q969J3	BORCS5	BLOC-1-related complex subunit 5 OS=Homo sapiens GN=BORCS5 PE=1 SV=1	23.42	30		22.2	14	31	5	5	1.218	0.28	0.260954	0.583436	0.735172	+		2.70129e+06	4	2.69078e+06	4	3.07129e+06	2.37586e+06	1.67903e+06	3.07239e+06	2.53253e+06	2.04802e+06	2.85892e+06	4.36108e+06	2	2	2	2	1	2	2	2	2.85442e+06	3.30464e+06	2.30961e+06	2.44401e+06	1.46763e+06	1.92087e+06	2.88825e+06	3.26827e+06	2.46249e+06	2.60457e+06	2.54573e+06	1.64761e+06
Q7Z4H3	HDDC2	HD domain-containing protein 2 OS=Homo sapiens GN=HDDC2 PE=1 SV=1	13.6	17	Acetyl [N-Term]	23.4	14	10	3	3	1.214	0.28	0.496026	0.304495	0.902311	+		443078	4	548785	4	524081	448950	437282	357883	646360	522679	526282	572250	2	1	1	1	2	2	2	2	482299	569483	425438	473762	395345	483667	308368	415349	519234	804611	592885	460787
Q6NUK1	SLC25A24	Calcium-binding mitochondrial carrier protein SCaMC-1 OS=Homo sapiens GN=SLC25A24 PE=1 SV=2	9.632	4		53.3	28	19	2	2	1.213	0.28	0.359153	0.44472	0.817945	+		1.40974e+06	4	1.63458e+06	4	1.65598e+06	1.75298e+06	1.20012e+06	1.15491e+06	1.04486e+06	2.02524e+06	1.31928e+06	2.79786e+06	2	2	2	2	2	2	2	2	1.75e+06	1.567e+06	1.75792e+06	1.74805e+06	1.2004e+06	1.19984e+06	1.34023e+06	995219	1.38681e+06	787221	1.92246e+06	2.13351e+06
Q96JP5	ZFP91	E3 ubiquitin-protein ligase ZFP91 OS=Homo sapiens GN=ZFP91 PE=1 SV=1	8.882	7	Oxidation [R58]	63.4	30	11	2	2	1.212	0.28	0.284511	0.5459	0.758611	+		1.94419e+06	4	2.43717e+06	4	2.46631e+06	2.71631e+06	1.53259e+06	888587	2.4116e+06	1.74001e+06	2.46302e+06	2.57246e+06	2	2	2	1	1	1	2	2	2.91731e+06	2.08503e+06	2.8498e+06	2.58907e+06	1.32113e+06	1.77791e+06	373111	2.11622e+06	2.69503e+06	2.15797e+06	1.50292e+06	2.01451e+06
Q8IXH6	TP53INP2	Tumor protein p53-inducible nuclear protein 2 OS=Homo sapiens GN=TP53INP2 PE=1 SV=2	8.838	14		24	5	12	2	2	1.213	0.28	0.461311	0.336006	0.877483	+		427668	4	791923	3	323772	623854	564903	270823	718816	854541	992399	733893	2	2	2	2	0	2	2	1	208754	502160	913213	426181	465422	685648	308879	237455	651109	793563	793013	920842
Q9NQ92	COPRS	Coordinator of PRMT5 and differentiation stimulator OS=Homo sapiens GN=COPRS PE=1 SV=3	6.454	14	Acetyl [N-Term]	20.1	8	4	1	1	1.211	0.28	0.375984	0.424831	0.83232			295047	1	350626	1	243029	302348	287922	333098	408797	317105	364856	336951	0	0	0	1	0	1	0	0	279493	211322	331973	275367	361078	229587	313367	354071	376075	444367	315891	318323
O00401	WASL	Neural Wiskott-Aldrich syndrome protein OS=Homo sapiens GN=WASL PE=1 SV=2	2.545	2		54.8	27	2	1	1	1.214	0.28	0.380805	0.419297	0.834859	+		294773	4	310295	2	383414	356399	243804	164599	337202	421609	268389	285535	2	1	1	2	1	0	0	1	438437	335296	529998	239661	179286	331539	164675	164523	353122	322001	450585	394497
O75592	MYCBP2	E3 ubiquitin-protein ligase MYCBP2 OS=Homo sapiens GN=MYCBP2 PE=1 SV=3	191.943	10	Phospho [S2751(100); S2833(99.7)]	509.8	253	137	34	34	1.207	0.27	0.246195	0.608721	0.715041	+		3.02277e+06	4	3.58122e+06	4	3.00747e+06	3.07271e+06	2.7147e+06	3.03816e+06	3.61563e+06	3.15846e+06	3.73209e+06	3.54713e+06	2	2	2	1	2	2	2	2	3.27336e+06	2.76318e+06	3.64683e+06	2.58898e+06	2.93439e+06	2.51146e+06	3.21145e+06	2.87421e+06	3.34534e+06	3.90776e+06	3.22058e+06	3.09753e+06
P11413	G6PD	Glucose-6-phosphate 1-dehydrogenase OS=Homo sapiens GN=G6PD PE=1 SV=4	138.547	54	Acetyl [N-Term]	59.2	39	162	22	22	1.203	0.27	0.270587	0.567693	0.74445	+		7.29989e+06	4	1.08028e+07	4	7.63745e+06	8.89343e+06	6.9701e+06	6.97725e+06	1.01556e+07	1.22501e+07	1.01047e+07	1.14912e+07	2	2	2	2	2	2	2	2	7.73735e+06	7.53883e+06	8.85241e+06	8.93464e+06	7.41504e+06	6.55186e+06	6.15846e+06	7.90489e+06	1.01572e+07	1.0154e+07	1.23053e+07	1.21951e+07
Q9UNK0	STX8	Syntaxin-8 OS=Homo sapiens GN=STX8 PE=1 SV=2	118.124	65		26.9	14	241	16	16	1.206	0.27	0.287499	0.541364	0.760423	+		3.72464e+07	4	5.08503e+07	4	3.31124e+07	4.18966e+07	2.2796e+07	6.05498e+07	4.34344e+07	5.94431e+07	4.34996e+07	8.51142e+07	2	2	2	2	2	2	2	2	3.58174e+07	3.06116e+07	4.04279e+07	4.34185e+07	2.44524e+07	2.12519e+07	5.14792e+07	7.12185e+07	4.39102e+07	4.29639e+07	5.57644e+07	6.33646e+07
Q96M27	PRRC1	Protein PRRC1 OS=Homo sapiens GN=PRRC1 PE=1 SV=1	87.852	29		46.7	11	133	11	11	1.21	0.27	0.223959	0.649832	0.683928	+		1.57406e+07	4	1.91186e+07	4	1.92915e+07	2.34647e+07	1.28433e+07	1.27616e+07	1.39045e+07	1.89497e+07	1.92891e+07	2.38631e+07	2	2	2	2	2	2	2	2	1.97413e+07	1.88519e+07	2.44287e+07	2.25387e+07	1.31309e+07	1.2562e+07	1.29244e+07	1.26008e+07	1.47554e+07	1.31027e+07	1.8787e+07	1.91137e+07
Q5JWF2	GNAS	Guanine nucleotide-binding protein G(s) subunit alpha isoforms XLas OS=Homo sapiens GN=GNAS PE=1 SV=2	60.825	11		111	38	102	10	10	1.21	0.27	0.276362	0.558522	0.749033	+		8.39692e+06	4	5.71452e+07	4	9.21012e+06	7.92829e+06	8.89325e+06	7.46118e+06	5.64753e+07	1.18758e+07	7.55631e+07	5.7823e+07	2	2	2	2	2	2	2	2	9.36208e+06	9.06062e+06	7.98107e+06	7.87586e+06	8.50007e+06	9.30461e+06	8.12489e+06	6.85169e+06	5.63909e+07	5.65597e+07	1.17652e+07	1.19874e+07
Q15392	DHCR24	Delta(24)-sterol reductase OS=Homo sapiens GN=DHCR24 PE=1 SV=2	56.289	13		60.1	23	118	9	9	1.209	0.27	0.230775	0.636811	0.691196	+		1.53701e+07	4	1.84354e+07	4	1.93775e+07	1.98123e+07	1.21915e+07	1.07586e+07	1.56042e+07	2.17803e+07	1.36312e+07	2.20791e+07	2	2	2	2	2	2	2	2	1.96491e+07	1.91097e+07	1.94071e+07	2.02259e+07	1.15401e+07	1.28797e+07	1.1052e+07	1.04731e+07	1.52688e+07	1.59471e+07	2.20096e+07	2.15534e+07
Q9BV38	WDR18	WD repeat-containing protein 18 OS=Homo sapiens GN=WDR18 PE=1 SV=2	52.869	23		47.4	20	165	11	11	1.21	0.27	0.280068	0.552736	0.753137	+		3.89838e+07	4	4.76087e+07	4	4.03178e+07	3.76938e+07	5.16549e+07	2.38051e+07	3.29671e+07	4.97296e+07	4.55783e+07	5.6767e+07	2	2	2	2	2	2	2	2	3.80881e+07	4.26781e+07	3.8448e+07	3.69544e+07	4.89159e+07	5.45472e+07	2.36866e+07	2.39242e+07	3.19823e+07	3.39823e+07	5.35648e+07	4.61691e+07
Q9Y5K8	ATP6V1D	V-type proton ATPase subunit D OS=Homo sapiens GN=ATP6V1D PE=1 SV=1	45.666	49		28.2	14	80	10	10	1.204	0.27	0.223279	0.651152	0.683188	+		3.35204e+06	4	5.11616e+06	4	5.34963e+06	3.46589e+06	2.82504e+06	3.24192e+06	1.00912e+07	3.85042e+06	4.35768e+06	6.00666e+06	2	2	2	2	2	2	2	2	7.56032e+06	3.78537e+06	3.82776e+06	3.13823e+06	2.88109e+06	2.77007e+06	2.91186e+06	3.6094e+06	4.27939e+06	2.3796e+07	3.58381e+06	4.13688e+06
Q9BYD1	MRPL13	39S ribosomal protein L13, mitochondrial OS=Homo sapiens GN=MRPL13 PE=1 SV=1	40.599	49		20.7	16	49	8	8	1.209	0.27	0.290236	0.537249	0.761572	+		1.89528e+06	4	1.79877e+06	4	1.8901e+06	1.64708e+06	1.90047e+06	1.92215e+06	1.94657e+06	1.66219e+06	1.33276e+06	2.2051e+06	2	2	2	2	2	2	2	2	1.64462e+06	2.17222e+06	1.65774e+06	1.63648e+06	1.89367e+06	1.90729e+06	2.03296e+06	1.81739e+06	1.81939e+06	2.08265e+06	1.4793e+06	1.86768e+06
Q9Y3D6	FIS1	Mitochondrial fission 1 protein OS=Homo sapiens GN=FIS1 PE=1 SV=2	39.816	34	Acetyl [N-Term]	16.9	8	96	4	4	1.209	0.27	0.225343	0.647156	0.686165	+		1.73313e+07	4	1.8817e+07	4	1.7152e+07	1.75125e+07	1.15257e+07	2.27239e+07	1.63224e+07	2.16928e+07	1.54135e+07	2.69911e+07	2	2	2	2	2	2	2	2	1.73855e+07	1.69216e+07	1.71974e+07	1.78333e+07	1.18202e+07	1.12385e+07	2.47853e+07	2.08338e+07	1.74417e+07	1.52748e+07	1.99273e+07	2.36147e+07
Q9NXW2	DNAJB12	DnaJ homolog subfamily B member 12 OS=Homo sapiens GN=DNAJB12 PE=1 SV=4	24.197	17		41.8	21	34	4	4	1.203	0.27	0.268948	0.570332	0.74445	+		7.49953e+06	4	8.88036e+06	4	7.4685e+06	5.79901e+06	8.01621e+06	7.5307e+06	8.50125e+06	9.17152e+06	8.59844e+06	9.93908e+06	2	2	2	2	2	2	2	2	8.19808e+06	6.80384e+06	5.84387e+06	5.7545e+06	7.86236e+06	8.17307e+06	7.83896e+06	7.23457e+06	8.81575e+06	8.19797e+06	1.00814e+07	8.34374e+06
A6NDG6	PGP	Glycerol-3-phosphate phosphatase OS=Homo sapiens GN=PGP PE=1 SV=1	23.121	21		34	43	12	5	5	1.209	0.27	0.483216	0.315859	0.897813	+		501341	4	544057	3	579135	602810	343572	433998	611097	514852	525617	563143	2	2	2	1	0	2	2	2	555674	603586	723442	502293	322024	366562	367437	512615	660349	565518	525898	504038
P61970	NUTF2	Nuclear transport factor 2 OS=Homo sapiens GN=NUTF2 PE=1 SV=1	21.596	35		14.5	8	28	4	4	1.207	0.27	0.220519	0.656554	0.679001	+		3.67817e+06	4	3.84566e+06	4	4.66214e+06	3.81924e+06	3.54231e+06	3.30657e+06	3.14119e+06	3.91393e+06	3.77858e+06	4.72725e+06	2	2	2	2	2	2	2	2	5.21949e+06	4.1643e+06	3.61961e+06	4.02988e+06	3.51079e+06	3.57413e+06	3.18019e+06	3.43797e+06	3.16903e+06	3.11359e+06	3.96e+06	3.86841e+06
Q92828	CORO2A	Coronin-2A OS=Homo sapiens GN=CORO2A PE=2 SV=2	17.153	8		59.7	35	7	4	4	1.205	0.27	0.487825	0.311736	0.901714	+		809689	4	702802	2	771206	977036	850093	748443	797158	703368	702236	649249	1	2	2	1	0	2	0	2	726570	818584	872382	1.09424e+06	827003	873828	617092	907752	847172	750097	759192	651649
Q86YS6	RAB43	Ras-related protein Rab-43 OS=Homo sapiens GN=RAB43 PE=1 SV=1	15.756	11		23.3	18	8	2	2	1.208	0.27	0.421726	0.37497	0.856995	+		838160	4	998239	4	920579	892385	781393	787230	1.07078e+06	901390	930614	1.26467e+06	2	2	1	1	2	2	2	2	1.13036e+06	749730	659050	1.20833e+06	743733	820960	737462	840356	1.0037e+06	1.14233e+06	931687	872078
Q8IY31	IFT20	Intraflagellar transport protein 20 homolog OS=Homo sapiens GN=IFT20 PE=1 SV=1	15.155	21		15.3	8	2	2	2	1.209	0.27	0.378634	0.421781	0.833353	+		248185	3	306374	4	223800	275227	200812	366498	287233	304709	326719	308049	1	2	0	2	1	1	1	2	274977	182147	276566	273894	245327	164375	473064	283938	239593	344347	295791	313896
P53007	SLC25A1	Tricarboxylate transport protein, mitochondrial OS=Homo sapiens GN=SLC25A1 PE=1 SV=2	12.918	14		34	19	8	4	4	1.202	0.27	0.299356	0.523812	0.771624	+		1.6931e+06	4	2.06115e+06	4	1.17874e+06	1.73294e+06	1.75174e+06	1.65417e+06	1.5936e+06	2.66587e+06	1.45059e+06	3.88482e+06	2	2	2	1	2	2	2	2	1.28031e+06	1.08523e+06	1.7056e+06	1.76072e+06	1.84426e+06	1.66387e+06	1.41041e+06	1.94006e+06	1.62172e+06	1.56598e+06	2.5527e+06	2.78407e+06
P51452	DUSP3	Dual specificity protein phosphatase 3 OS=Homo sapiens GN=DUSP3 PE=1 SV=1	12.009	14		20.5	10	8	2	2	1.205	0.27	0.407387	0.389993	0.849865	+		983662	4	956855	4	983025	984299	760319	1.01496e+06	1.07826e+06	875229	1.0185e+06	898942	2	1	2	2	1	2	1	1	1.05412e+06	916721	1.11148e+06	871673	526834	1.09728e+06	951900	1.08221e+06	907111	1.28169e+06	1.05114e+06	728755
O75146	HIP1R	Huntingtin-interacting protein 1-related protein OS=Homo sapiens GN=HIP1R PE=1 SV=2	9.562	1		119.3	79	3	1	1	1.209	0.27	0.50591	0.295927	0.904513			432118	1	543233	2	453811	411463	389014	551038	540163	546321	404131	658827	0	2	0	0	0	0	1	1	355295	579643	417045	405955	348854	433797	573044	529877	656124	444697	567261	526154
Q96DE5	ANAPC16	Anaphase-promoting complex subunit 16 OS=Homo sapiens GN=ANAPC16 PE=1 SV=1	5.773	35	Acetyl [N-Term]	11.7	6	3	2	2	1.208	0.27	0.373001	0.42829	0.831809	+		208613	1	252208	4	185731	212712	214120	204594	278467	203106	277669	229082	0	0	1	0	1	2	2	1	164298	209959	241009	187737	193696	236698	223570	187228	266209	291289	198482	207838
Q9Y285	FARSA	Phenylalanine--tRNA ligase alpha subunit OS=Homo sapiens GN=FARSA PE=1 SV=3	307.028	47	Acetyl [N-Term]	57.5	29	676	23	23	1.195	0.26	0.307595	0.51202	0.777057	+		6.10934e+07	4	8.54131e+07	4	7.12922e+07	9.63142e+07	4.30172e+07	5.23536e+07	7.80691e+07	1.07359e+08	6.18827e+07	9.34479e+07	2	2	2	2	2	2	2	2	7.11303e+07	7.14545e+07	9.53139e+07	9.7325e+07	4.82607e+07	3.83433e+07	5.33421e+07	5.13834e+07	8.31411e+07	7.33066e+07	1.01579e+08	1.13467e+08
P40227	CCT6A	T-complex protein 1 subunit zeta OS=Homo sapiens GN=CCT6A PE=1 SV=3	304.135	57		58	28	657	28	28	1.2	0.26	0.298183	0.525517	0.769509	+		4.46036e+07	4	5.2231e+07	4	5.02373e+07	4.71e+07	4.22394e+07	3.55966e+07	6.09995e+07	5.30831e+07	4.06042e+07	5.13926e+07	2	2	2	2	2	2	2	2	5.08006e+07	4.96802e+07	4.72003e+07	4.7e+07	4.41697e+07	4.03935e+07	3.34023e+07	3.7935e+07	6.31856e+07	5.88889e+07	4.90359e+07	5.74645e+07
P60900	PSMA6	Proteasome subunit alpha type-6 OS=Homo sapiens GN=PSMA6 PE=1 SV=1	163.778	69		27.4	17	327	16	16	1.201	0.26	0.246626	0.607961	0.715078	+		2.01507e+07	4	2.39877e+07	4	2.24536e+07	1.85315e+07	2.19113e+07	1.61344e+07	2.55044e+07	2.43563e+07	2.038e+07	2.36246e+07	2	2	2	2	2	2	2	2	2.32737e+07	2.16624e+07	1.8294e+07	1.87722e+07	2.15939e+07	2.22334e+07	1.46764e+07	1.77372e+07	2.57545e+07	2.52567e+07	2.42002e+07	2.45134e+07
Q15717	ELAVL1	ELAV-like protein 1 OS=Homo sapiens GN=ELAVL1 PE=1 SV=2	153.63	64	Acetyl [N-Term]	36.1	18	415	17	17	1.195	0.26	0.306564	0.513479	0.776264	+		1.67317e+08	4	1.90371e+08	4	1.69511e+08	2.05574e+08	1.65153e+08	1.43197e+08	1.57401e+08	2.10961e+08	1.71791e+08	2.54604e+08	2	2	2	2	2	2	2	2	1.76955e+08	1.62379e+08	2.13198e+08	1.98222e+08	1.72721e+08	1.57916e+08	1.49946e+08	1.36752e+08	1.67018e+08	1.48338e+08	2.08908e+08	2.13034e+08
C9JLW8	MCRIP1	Mapk-regulated corepressor-interacting protein 1 OS=Homo sapiens GN=MCRIP1 PE=1 SV=1	84.061	64	Phospho [S21(99.7)]	10.9	9	335	8	8	1.198	0.26	0.300788	0.521739	0.772817	+		5.85988e+07	4	6.97531e+07	4	3.4091e+07	6.54029e+07	5.25026e+07	8.28485e+07	7.11752e+07	6.83595e+07	8.35013e+07	6.11831e+07	2	2	2	2	2	2	2	2	3.2978e+07	3.52417e+07	6.55374e+07	6.52687e+07	4.94109e+07	5.57877e+07	8.3863e+07	8.18463e+07	7.4724e+07	6.7795e+07	6.37178e+07	7.33393e+07
P62316	SNRPD2	Small nuclear ribonucleoprotein Sm D2 OS=Homo sapiens GN=SNRPD2 PE=1 SV=1	80.435	68	Acetyl [N-Term]	13.5	8	528	10	10	1.201	0.26	0.296235	0.528364	0.767025	+		1.60053e+08	4	1.81866e+08	4	1.53239e+08	1.59944e+08	1.78306e+08	1.60161e+08	1.36021e+08	1.47562e+08	2.24144e+08	3.15286e+08	2	2	2	2	2	2	2	2	1.42478e+08	1.64812e+08	1.634e+08	1.56562e+08	1.69647e+08	1.87406e+08	1.67022e+08	1.53582e+08	1.36311e+08	1.35732e+08	1.59792e+08	1.36269e+08
P62942	FKBP1A	Peptidyl-prolyl cis-trans isomerase FKBP1A OS=Homo sapiens GN=FKBP1A PE=1 SV=2	68.248	42		11.9	3	102	6	6	1.199	0.26	0.271179	0.566743	0.744667	+		8.57526e+06	4	9.8181e+06	4	9.47511e+06	7.76086e+06	1.40901e+07	6.62881e+06	8.61627e+06	1.20514e+07	9.82547e+06	9.81074e+06	2	2	2	2	2	2	2	2	8.6246e+06	1.04095e+07	8.0004e+06	7.5285e+06	1.25695e+07	1.57946e+07	6.94541e+06	6.32665e+06	8.64532e+06	8.58731e+06	1.34136e+07	1.08276e+07
Q9Y2R9	MRPS7	28S ribosomal protein S7, mitochondrial OS=Homo sapiens GN=MRPS7 PE=1 SV=2	59.773	42		28.1	19	52	10	10	1.194	0.26	0.22975	0.638744	0.690187	+		3.90718e+06	4	4.31081e+06	4	3.02117e+06	4.10684e+06	3.83739e+06	3.97824e+06	3.88517e+06	4.78308e+06	3.81779e+06	4.83978e+06	2	2	2	2	2	2	2	2	3.03214e+06	3.01024e+06	3.89035e+06	4.33537e+06	3.78822e+06	3.8872e+06	4.19165e+06	3.77569e+06	3.26715e+06	4.62009e+06	5.33009e+06	4.29221e+06
Q9Y3Y2	CHTOP	Chromatin target of PRMT1 protein OS=Homo sapiens GN=CHTOP PE=1 SV=2	54.611	21		26.4	17	259	4	4	1.195	0.26	0.307385	0.512317	0.776946	+		9.89515e+07	4	1.10946e+08	4	7.82796e+07	9.61852e+07	1.04728e+08	1.01797e+08	8.2728e+07	8.98868e+07	1.36939e+08	1.78683e+08	2	2	2	2	2	2	2	2	7.66026e+07	7.99934e+07	1.00116e+08	9.24088e+07	1.00663e+08	1.08958e+08	1.10194e+08	9.40408e+07	7.80318e+07	8.77069e+07	9.33007e+07	8.65978e+07
P04844	RPN2	Dolichyl-diphosphooligosaccharide--protein glycosyltransferase subunit 2 OS=Homo sapiens GN=RPN2 PE=1 SV=3	54.055	15	Oxidation [R531; P533]; GG [K535]	69.2	26	85	7	7	1.194	0.26	0.289644	0.538136	0.761572	+		1.41571e+07	4	1.79091e+07	4	1.45294e+07	1.49914e+07	1.37944e+07	1.03246e+07	1.41862e+07	2.46317e+07	9.98322e+06	2.26089e+07	2	2	2	2	2	2	2	2	1.75948e+07	1.1998e+07	1.60368e+07	1.40141e+07	1.42459e+07	1.33572e+07	9.27889e+06	1.14882e+07	1.38922e+07	1.44864e+07	1.87819e+07	3.23035e+07
O14737	PDCD5	Programmed cell death protein 5 OS=Homo sapiens GN=PDCD5 PE=1 SV=3	53.859	56	Acetyl [N-Term]	14.3	10	120	7	7	1.194	0.26	0.297729	0.526179	0.769509	+		1.34418e+07	4	1.74308e+07	4	1.29388e+07	1.39644e+07	1.20971e+07	1.80686e+07	1.72808e+07	1.75821e+07	1.82294e+07	1.62691e+07	2	2	2	2	2	2	2	2	1.11329e+07	1.50378e+07	1.24413e+07	1.56741e+07	1.21553e+07	1.20392e+07	1.84325e+07	1.77119e+07	1.65327e+07	1.80627e+07	1.79164e+07	1.72541e+07
O43768	ENSA	Alpha-endosulfine OS=Homo sapiens GN=ENSA PE=1 SV=1	45.271	74	Acetyl [N-Term]	13.4	10	66	8	7	1.198	0.26	0.385928	0.413494	0.838451	+		810976	4	2.24432e+06	4	726298	913752	770995	853030	2.35116e+06	2.16023e+06	2.33167e+06	1.9536e+06	2	2	2	2	1	2	2	2	733145	719516	989963	843409	714193	832314	852935	853126	2.22323e+06	2.48645e+06	2.31452e+06	2.01624e+06
Q9P0J7	KCMF1	E3 ubiquitin-protein ligase KCMF1 OS=Homo sapiens GN=KCMF1 PE=1 SV=2	27.628	35		41.9	18	20	6	6	1.198	0.26	0.482277	0.316704	0.897068	+		847051	4	730332	2	880871	814529	906802	764017	731009	707271	729656	769111	2	2	1	1	0	0	2	2	831532	933138	938117	707223	830974	989549	744010	784561	660169	809451	776944	643845
Q9BZD3	GCOM2	Putative GRINL1B complex locus protein 2 OS=Homo sapiens GN=GCOM2 PE=5 SV=2	18.658	10		41.7	25	16	2	2	1.197	0.26	0.500121	0.300925	0.902311			458073	2	582472	2	459001	410042	477556	457147	500476	601201	579337	585624	0	2	0	2	0	0	1	1	444535	473938	371371	452739	423723	538228	398083	524973	532028	470795	569412	634766
Q9BT09	CNPY3	Protein canopy homolog 3 OS=Homo sapiens GN=CNPY3 PE=1 SV=1	14.12	11		30.7	14	19	2	2	1.2	0.26	0.272818	0.564127	0.745693	+		2.52756e+06	4	3.23255e+06	4	2.34576e+06	2.72346e+06	2.17796e+06	3.36987e+06	2.12911e+06	3.38462e+06	3.08732e+06	3.60644e+06	2	2	2	2	2	2	2	2	2.55937e+06	2.14998e+06	2.96783e+06	2.4992e+06	2.1656e+06	2.19039e+06	3.58053e+06	3.1716e+06	2.31575e+06	1.9575e+06	3.75784e+06	3.04846e+06
Q9HB09	BCL2L12	Bcl-2-like protein 12 OS=Homo sapiens GN=BCL2L12 PE=1 SV=1	13.51	12		36.8	21	17	4	4	1.195	0.26	0.49652	0.304063	0.902311	+		694068	4	920967	4	721059	668088	813439	609264	808433	995459	852049	1.35704e+06	2	2	1	1	2	2	2	2	696712	746256	684083	652466	1.32302e+06	500132	544204	682102	927246	704844	863955	1.14698e+06
Q9UHQ9	CYB5R1	NADH-cytochrome b5 reductase 1 OS=Homo sapiens GN=CYB5R1 PE=1 SV=1	11.555	10		34.1	19	23	3	3	1.201	0.26	0.279818	0.553125	0.752896	+		1.79596e+06	4	3.06182e+06	4	2.11176e+06	1.91369e+06	1.68548e+06	1.67739e+06	2.44952e+06	3.79605e+06	2.46961e+06	4.09672e+06	2	2	2	2	2	2	2	2	2.19717e+06	2.02968e+06	1.67217e+06	2.19009e+06	1.62247e+06	1.75095e+06	1.95301e+06	1.44067e+06	2.42838e+06	2.47085e+06	4.10046e+06	3.51425e+06
Q6NW34	NEPRO	Nucleolus and neural progenitor protein OS=Homo sapiens GN=NEPRO PE=1 SV=3	11.125	5		64.5	38	16	2	2	1.201	0.26	0.423631	0.373013	0.857513	+		1.1368e+06	4	748228	4	978719	1.46013e+06	1.32041e+06	747888	598671	845778	661930	1.11825e+06	2	2	2	2	1	2	2	2	1.06845e+06	896524	1.54613e+06	1.37892e+06	1.39526e+06	1.24957e+06	725537	770928	905322	395889	984820	726368
Q6UW68	TMEM205	Transmembrane protein 205 OS=Homo sapiens GN=TMEM205 PE=1 SV=1	10.817	16		21.2	6	6	2	2	1.199	0.26	0.446929	0.349761	0.873147	+		362196	4	422520	4	356173	336083	431888	368322	932710	388020	370139	460087	1	1	1	1	2	2	1	1	353440	358927	425442	265492	386750	482295	354627	382546	848893	1.0248e+06	417125	360946
Q08257	CRYZ	Quinone oxidoreductase OS=Homo sapiens GN=CRYZ PE=1 SV=1	9.965	12		35.2	22	3	2	2	1.201	0.26	0.481737	0.31719	0.897068	+		470356	4	626250	4	839169	491461	450157	372726	530347	739495	456059	774357	2	2	2	2	2	2	2	2	879031	801115	572241	422085	512285	395564	283047	490818	480959	584806	653498	836810
Q96MU7	YTHDC1	YTH domain-containing protein 1 OS=Homo sapiens GN=YTHDC1 PE=1 SV=3	9.577	4		84.6	36	14	2	2	1.202	0.26	0.430246	0.366284	0.86355	+		1.02853e+06	4	1.05235e+06	3	1.05041e+06	1.34323e+06	599697	1.0071e+06	1.12531e+06	455737	1.07963e+06	1.02577e+06	2	2	2	1	0	2	2	2	899338	1.22685e+06	1.35824e+06	1.32838e+06	478797	751126	958209	1.05849e+06	1.13742e+06	1.11334e+06	420112	494382
P56385	ATP5I	ATP synthase subunit e, mitochondrial OS=Homo sapiens GN=ATP5I PE=1 SV=2	7.871	30		7.9	4	21	2	2	1.201	0.26	0.209003	0.679848	0.666098	+		3.07654e+06	4	4.63195e+06	4	2.27565e+06	3.47155e+06	2.72648e+06	6.11834e+06	2.37917e+06	5.83874e+06	3.70267e+06	5.79445e+06	2	2	2	2	2	2	2	2	2.25103e+06	2.30055e+06	3.37233e+06	3.57368e+06	2.82073e+06	2.63539e+06	5.98083e+06	6.25901e+06	2.48655e+06	2.27642e+06	6.34326e+06	5.37435e+06
Q99650	OSMR	Oncostatin-M-specific receptor subunit beta OS=Homo sapiens GN=OSMR PE=1 SV=1	5.833	2		110.4	54	1	1	1	1.196	0.26	0.496887	0.303743	0.902311			739680	2	920707	1	779721	695615	820068	701695	960208	882832	875619	1.00108e+06	0	1	0	1	0	1	0	0	695880	873663	512889	943441	744748	903006	549963	895289	813515	1.13335e+06	886410	879269
P39019	RPS19	40S ribosomal protein S19 OS=Homo sapiens GN=RPS19 PE=1 SV=2	177.216	74	Methyl [K23(100); K77(100); K111(100)]; Oxidation [P31; P47; R56]	16.1	12	1955	18	18	1.188	0.25	0.319348	0.495736	0.786296	+		2.57564e+09	4	3.198e+09	4	2.12476e+09	2.33773e+09	2.83775e+09	4.07556e+09	2.92479e+09	3.13637e+09	3.59215e+09	3.26084e+09	2	2	2	2	2	2	2	2	2.07739e+09	2.17321e+09	2.38793e+09	2.28859e+09	2.62559e+09	3.06707e+09	4.25931e+09	3.89974e+09	2.96599e+09	2.88416e+09	3.38344e+09	2.90734e+09
P52565	ARHGDIA	Rho GDP-dissociation inhibitor 1 OS=Homo sapiens GN=ARHGDIA PE=1 SV=3	117.437	66	Acetyl [N-Term]	23.2	13	173	9	9	1.187	0.25	0.25459	0.594158	0.7265	+		1.95479e+07	4	2.2541e+07	4	2.00139e+07	2.49018e+07	1.90928e+07	1.27966e+07	1.94504e+07	2.65609e+07	1.78438e+07	2.61227e+07	2	2	2	2	2	2	2	2	2.13463e+07	1.87647e+07	2.48661e+07	2.49374e+07	1.85986e+07	1.96001e+07	1.33922e+07	1.22275e+07	2.14787e+07	1.76136e+07	2.72923e+07	2.5849e+07
Q8N1N4	KRT78	Keratin, type II cytoskeletal 78 OS=Homo sapiens GN=KRT78 PE=1 SV=2	116.298	37	Methyl [K137(100)]	56.8	35	332	20	16	1.19	0.25	0.315423	0.501106	0.784631	+		4.31374e+07	4	5.54368e+07	4	5.53725e+07	3.53984e+07	4.25961e+07	4.36857e+07	6.02421e+07	5.30382e+07	5.79439e+07	3.27339e+07	2	2	2	2	2	2	2	2	5.8744e+07	5.21946e+07	3.45887e+07	3.62271e+07	4.52106e+07	4.01327e+07	4.33455e+07	4.40285e+07	6.18436e+07	5.86821e+07	5.04207e+07	5.57917e+07
P62244	RPS15A	40S ribosomal protein S15a OS=Homo sapiens GN=RPS15A PE=1 SV=2	111.985	74	Methyl [K12(100); K43(100)]	14.8	10	1162	12	12	1.187	0.25	0.322523	0.491439	0.787063	+		5.53963e+08	4	6.00629e+08	4	5.31811e+08	5.04725e+08	5.92647e+08	5.77037e+08	7.74863e+08	5.94736e+08	4.88302e+08	6.0658e+08	2	2	2	2	2	2	2	2	5.50637e+08	5.13629e+08	5.19433e+08	4.90433e+08	5.98425e+08	5.86925e+08	6.46349e+08	5.15158e+08	8.05864e+08	7.45054e+08	6.36696e+08	5.55542e+08
P11177	PDHB	Pyruvate dehydrogenase E1 component subunit beta, mitochondrial OS=Homo sapiens GN=PDHB PE=1 SV=3	106.728	48		39.2	21	158	12	12	1.188	0.25	0.275738	0.559503	0.749033	+		6.95593e+06	4	7.60544e+06	4	7.6719e+06	6.73651e+06	7.15707e+06	6.76045e+06	5.96824e+06	7.3962e+06	7.8206e+06	7.82385e+06	2	2	2	2	2	2	2	2	7.38685e+06	7.96796e+06	7.25155e+06	6.25805e+06	7.73187e+06	6.625e+06	6.66884e+06	6.85332e+06	5.89129e+06	6.0462e+06	7.59443e+06	7.20315e+06
P48449	LSS	Lanosterol synthase OS=Homo sapiens GN=LSS PE=1 SV=1	102.168	27		83.3	39	162	17	17	1.191	0.25	0.270381	0.568023	0.74445	+		1.9866e+07	4	1.32978e+07	4	1.79879e+07	2.15121e+07	2.06773e+07	1.90866e+07	1.0347e+07	1.64919e+07	1.07224e+07	1.67676e+07	2	2	2	2	2	2	2	2	1.83285e+07	1.76535e+07	2.25899e+07	2.04858e+07	1.97877e+07	2.16069e+07	1.93559e+07	1.88211e+07	1.09225e+07	9.80171e+06	1.69471e+07	1.6049e+07
P13693	TPT1	Translationally-controlled tumor protein OS=Homo sapiens GN=TPT1 PE=1 SV=1	100.9	85		19.6	7	151	10	10	1.189	0.25	0.270992	0.567044	0.744589	+		6.4059e+06	4	7.33247e+06	4	6.53498e+06	7.02602e+06	4.58446e+06	6.27937e+06	6.35872e+06	6.91754e+06	7.77229e+06	8.03849e+06	2	2	2	2	2	2	2	2	7.33926e+06	5.81883e+06	8.38455e+06	5.88761e+06	4.66801e+06	4.5024e+06	6.3438e+06	6.21559e+06	6.36403e+06	6.35343e+06	5.47828e+06	8.73492e+06
P07099	EPHX1	Epoxide hydrolase 1 OS=Homo sapiens GN=EPHX1 PE=1 SV=1	84.722	31		52.9	29	102	14	14	1.187	0.25	0.304473	0.516451	0.774847	+		1.42846e+07	4	1.74499e+07	4	1.54395e+07	1.45156e+07	1.40572e+07	1.35645e+07	1.71966e+07	2.26922e+07	1.40215e+07	1.77069e+07	2	2	2	2	2	2	2	2	1.35894e+07	1.75414e+07	1.32309e+07	1.5925e+07	1.64556e+07	1.20084e+07	1.50318e+07	1.22405e+07	1.7743e+07	1.66671e+07	1.84629e+07	2.78902e+07
Q9NZL4	HSPBP1	Hsp70-binding protein 1 OS=Homo sapiens GN=HSPBP1 PE=1 SV=1	60.769	42		39.4	18	55	10	10	1.187	0.25	0.249305	0.603269	0.71878	+		3.7982e+06	4	3.70268e+06	4	3.82494e+06	3.77165e+06	3.19219e+06	4.00754e+06	3.39901e+06	3.70068e+06	4.24941e+06	3.70469e+06	2	2	2	2	2	2	2	2	4.06499e+06	3.59907e+06	3.70368e+06	3.84087e+06	3.67409e+06	2.77349e+06	4.05506e+06	3.96058e+06	3.39416e+06	3.40388e+06	3.77249e+06	3.63024e+06
O00505	KPNA3	Importin subunit alpha-4 OS=Homo sapiens GN=KPNA3 PE=1 SV=2	58.971	30	Acetyl [N-Term]	57.8	20	79	10	7	1.191	0.25	0.249305	0.603269	0.71878	+		4.51126e+06	4	5.57479e+06	4	4.9451e+06	5.98063e+06	4.11549e+06	2.97164e+06	5.43736e+06	5.39971e+06	5.71569e+06	5.73334e+06	2	2	2	2	2	2	2	2	4.5299e+06	5.39834e+06	5.97687e+06	5.98439e+06	4.13069e+06	4.10035e+06	2.6232e+06	3.36636e+06	5.68329e+06	5.20206e+06	5.10279e+06	5.71391e+06
P61011	SRP54	Signal recognition particle 54 kDa protein OS=Homo sapiens GN=SRP54 PE=1 SV=1	51.922	25		55.7	36	38	10	10	1.192	0.25	0.294215	0.531335	0.7643	+		6.1672e+06	4	9.79476e+06	4	6.8491e+06	6.93142e+06	5.5532e+06	4.60356e+06	9.9895e+06	9.60382e+06	7.71484e+06	1.04783e+07	2	2	2	2	2	2	2	2	7.09417e+06	6.61249e+06	6.70086e+06	7.16991e+06	5.81265e+06	5.30533e+06	4.15082e+06	5.10567e+06	1.14076e+07	8.74768e+06	8.85125e+06	1.04204e+07
Q9UHQ4	BCAP29	B-cell receptor-associated protein 29 OS=Homo sapiens GN=BCAP29 PE=1 SV=2	51.566	34		28.3	15	49	9	9	1.193	0.25	0.285224	0.544814	0.759135	+		2.55059e+06	4	3.31072e+06	4	3.43792e+06	2.96676e+06	2.19154e+06	2.19279e+06	3.70293e+06	2.75204e+06	2.96005e+06	4.30971e+06	2	2	2	2	2	2	2	2	3.39455e+06	3.48184e+06	3.27511e+06	2.68744e+06	2.12755e+06	2.25745e+06	2.2046e+06	2.18105e+06	3.60523e+06	3.80329e+06	2.62325e+06	2.88716e+06
Q6IBS0	TWF2	Twinfilin-2 OS=Homo sapiens GN=TWF2 PE=1 SV=2	48.919	27		39.5	22	28	6	5	1.185	0.25	0.409788	0.387441	0.850514	+		213836	4	266065	1	184909	897285	247288	179545	279878	295899	234006	252934	1	2	1	1	0	0	1	0	211419	161724	3.279e+06	245539	331856	184271	128274	251308	291236	268963	307717	284536
Q8N0X7	SPART	Spartin OS=Homo sapiens GN=SPART PE=1 SV=1	48.546	17		72.8	34	39	9	9	1.19	0.25	0.287447	0.541443	0.760423	+		2.60539e+06	4	2.73431e+06	4	2.81194e+06	3.07769e+06	2.29241e+06	2.41402e+06	2.91687e+06	2.56317e+06	3.1194e+06	2.45208e+06	2	2	2	2	2	2	2	2	2.82302e+06	2.80091e+06	3.12579e+06	3.03032e+06	2.29627e+06	2.28856e+06	2.38763e+06	2.4407e+06	2.99889e+06	2.8371e+06	2.53276e+06	2.59395e+06
Q16698	DECR1	2,4-dienoyl-CoA reductase, mitochondrial OS=Homo sapiens GN=DECR1 PE=1 SV=1	43.44	25		36	22	76	7	7	1.187	0.25	0.316568	0.499533	0.785283	+		1.53042e+07	4	1.55682e+07	4	1.56368e+07	2.53492e+07	1.49133e+07	1.49785e+07	1.15199e+07	2.01182e+07	1.67216e+07	1.44945e+07	2	2	2	2	2	2	2	2	1.46705e+07	1.66668e+07	2.59935e+07	2.47209e+07	1.41716e+07	1.56937e+07	1.49313e+07	1.50259e+07	1.15146e+07	1.15253e+07	2.19561e+07	1.84342e+07
Q53GQ0	HSD17B12	Very-long-chain 3-oxoacyl-CoA reductase OS=Homo sapiens GN=HSD17B12 PE=1 SV=2	40.32	33		34.3	16	55	6	6	1.19	0.25	0.284564	0.54582	0.758611	+		8.78381e+06	4	9.81727e+06	4	6.79293e+06	8.74577e+06	8.82202e+06	8.88538e+06	7.74279e+06	1.07363e+07	8.97694e+06	1.46616e+07	2	2	2	2	2	2	2	2	6.35737e+06	7.25834e+06	9.2016e+06	8.31253e+06	9.23553e+06	8.42701e+06	8.85496e+06	8.9159e+06	7.87612e+06	7.61173e+06	1.02253e+07	1.12727e+07
Q92979	EMG1	Ribosomal RNA small subunit methyltransferase NEP1 OS=Homo sapiens GN=EMG1 PE=1 SV=4	37.595	34	Acetyl [N-Term]	26.7	17	29	6	6	1.192	0.25	0.239652	0.620419	0.704641	+		3.68718e+06	4	4.8344e+06	4	3.3408e+06	4.06946e+06	5.29133e+06	3.12413e+06	3.64154e+06	5.46592e+06	4.27584e+06	7.12381e+06	2	2	2	2	2	2	2	2	3.12664e+06	3.56964e+06	4.20571e+06	3.93762e+06	5.45961e+06	5.12825e+06	3.446e+06	2.83232e+06	3.62463e+06	3.65853e+06	5.2844e+06	5.65367e+06
O60568	PLOD3	Procollagen-lysine,2-oxoglutarate 5-dioxygenase 3 OS=Homo sapiens GN=PLOD3 PE=1 SV=1	30.249	12		84.7	46	30	7	7	1.193	0.25	0.273673	0.562768	0.746717	+		2.9871e+06	4	3.22409e+06	4	2.76804e+06	3.22349e+06	3.36655e+06	2.18112e+06	2.89415e+06	3.12069e+06	3.33092e+06	4.30307e+06	2	2	2	2	2	2	2	2	2.98106e+06	2.57024e+06	3.28337e+06	3.1647e+06	3.37621e+06	3.35692e+06	2.10149e+06	2.26377e+06	2.81391e+06	2.97667e+06	3.17999e+06	3.0625e+06
P56134	ATP5J2	ATP synthase subunit f, mitochondrial OS=Homo sapiens GN=ATP5J2 PE=1 SV=3	23.901	41	Acetyl [N-Term]	10.9	4	27	4	4	1.191	0.25	0.279556	0.553532	0.752702	+		9.76566e+06	4	1.05118e+07	4	7.31969e+06	1.06919e+07	8.91967e+06	1.62235e+07	5.65387e+06	1.14743e+07	9.63002e+06	2.41211e+07	2	2	2	2	2	2	2	2	7.82847e+06	6.84398e+06	9.96113e+06	1.14763e+07	9.56923e+06	8.31421e+06	1.58471e+07	1.66088e+07	5.98237e+06	5.3434e+06	9.72732e+06	1.3535e+07
Q5EBL4	RILPL1	RILP-like protein 1 OS=Homo sapiens GN=RILPL1 PE=1 SV=1	22.083	19		47.1	28	10	6	6	1.191	0.25	0.360536	0.443051	0.820295	+		1.72206e+06	4	1.6726e+06	4	1.69856e+06	1.74589e+06	1.31798e+06	1.84557e+06	1.6776e+06	1.52878e+06	1.94766e+06	1.66762e+06	2	2	2	1	2	2	2	2	1.60196e+06	1.80098e+06	1.60547e+06	1.89859e+06	1.14995e+06	1.51056e+06	1.79109e+06	1.9017e+06	1.43858e+06	1.95634e+06	1.53828e+06	1.51934e+06
Q9NR56	MBNL1	Muscleblind-like protein 1 OS=Homo sapiens GN=MBNL1 PE=1 SV=2	17.679	15	Acetyl [N-Term]	41.8	14	56	4	4	1.192	0.25	0.295991	0.528721	0.766819	+		7.31658e+06	4	8.34158e+06	4	7.83785e+06	1.19969e+07	6.82997e+06	5.61482e+06	8.12688e+06	7.8303e+06	9.25781e+06	8.56194e+06	2	2	2	2	2	2	2	2	7.97611e+06	7.70199e+06	1.27457e+07	1.12922e+07	6.67156e+06	6.99215e+06	6.39967e+06	4.92622e+06	7.65433e+06	8.62861e+06	8.776e+06	6.98652e+06
Q8NEY1	NAV1	Neuron navigator 1 OS=Homo sapiens GN=NAV1 PE=1 SV=2	9.602	3		202.3	108	3	3	3	1.185	0.25	0.437962	0.358564	0.869409	+		318993	2	394499	3	395398	296499	343194	209646	398905	417395	318653	390140	1	1	0	0	2	1	1	0	391206	399635	293743	299281	390355	301730	292747	150135	358819	443470	392145	444271
O60427	FADS1	Fatty acid desaturase 1 OS=Homo sapiens GN=FADS1 PE=1 SV=3	8.379	5		51.9	25	5	2	2	1.187	0.25	0.474207	0.324032	0.89064	+		1.32579e+06	4	898362	4	1.54294e+06	1.33642e+06	1.31524e+06	813929	698052	1.13443e+06	711419	1.41667e+06	2	2	2	2	2	2	2	2	1.55202e+06	1.53392e+06	1.37622e+06	1.29777e+06	1.20887e+06	1.43096e+06	880772	752159	629967	773497	1.33666e+06	962800
Q8NGA1	OR1M1	Olfactory receptor 1M1 OS=Homo sapiens GN=OR1M1 PE=2 SV=1	3.037	2		34.8	10	14	1	1	1.191	0.25	0.52237	0.282022	0.909289	+		444859	2	502698	4	485568	424422	401935	466280	519295	299693	486631	555349	2	0	0	2	2	1	1	2	547245	430842	418052	430888	348680	463323	530224	410047	515254	523368	526118	170715
P04075	ALDOA	Fructose-bisphosphate aldolase A OS=Homo sapiens GN=ALDOA PE=1 SV=2	362.299	85	Oxidation [P2; P263]	39.4	24	929	30	27	1.183	0.24	0.32998	0.481512	0.792054	+		1.7881e+08	4	1.91853e+08	4	2.21062e+08	2.00049e+08	1.59826e+08	1.34532e+08	1.94861e+08	1.85988e+08	1.8889e+08	2.1421e+08	2	2	2	2	2	2	2	2	2.2122e+08	2.20904e+08	2.05401e+08	1.94837e+08	1.50544e+08	1.6968e+08	1.24964e+08	1.44833e+08	1.8469e+08	2.05592e+08	1.94441e+08	1.77902e+08
P42285	SKIV2L2	Superkiller viralicidic activity 2-like 2 OS=Homo sapiens GN=SKIV2L2 PE=1 SV=3	202.501	37	Acetyl [N-Term]	117.7	62	264	29	29	1.184	0.24	0.282332	0.54924	0.756611	+		2.25309e+07	4	2.56666e+07	4	2.38015e+07	3.62355e+07	2.13281e+07	1.83139e+07	1.7888e+07	3.37583e+07	1.95145e+07	3.54408e+07	2	2	2	2	2	2	2	2	2.29358e+07	2.46998e+07	3.55589e+07	3.6925e+07	2.25144e+07	2.02044e+07	1.69905e+07	1.97404e+07	1.91123e+07	1.67422e+07	3.25309e+07	3.50319e+07
P18621	RPL17	60S ribosomal protein L17 OS=Homo sapiens GN=RPL17 PE=1 SV=3	193.23	59	Oxidation [P143]; Methyl [K105(100)]	21.4	12	1991	15	15	1.181	0.24	0.333015	0.477536	0.795379	+		3.81721e+08	4	4.42212e+08	4	3.29092e+08	3.74953e+08	4.00895e+08	3.88611e+08	4.81591e+08	4.31443e+08	3.88367e+08	4.53249e+08	2	2	2	2	2	2	2	2	3.50274e+08	3.09192e+08	3.5748e+08	3.9328e+08	4.05868e+08	3.95982e+08	3.83344e+08	3.93951e+08	4.46385e+08	5.19573e+08	4.46114e+08	4.17255e+08
Q9UMS4	PRPF19	Pre-mRNA-processing factor 19 OS=Homo sapiens GN=PRPF19 PE=1 SV=1	183.948	65	Acetyl [N-Term]	55.1	22	361	17	17	1.18	0.24	0.335158	0.474751	0.797883	+		1.24904e+08	4	1.49999e+08	4	1.06257e+08	1.46824e+08	1.58501e+08	9.23808e+07	9.45191e+07	1.76323e+08	1.27605e+08	1.93176e+08	2	2	2	2	2	2	2	2	1.08839e+08	1.03737e+08	1.42867e+08	1.50889e+08	1.57196e+08	1.59817e+08	9.0255e+07	9.45567e+07	9.3687e+07	9.53585e+07	1.66864e+08	1.86318e+08
P49591	SARS	Serine--tRNA ligase, cytoplasmic OS=Homo sapiens GN=SARS PE=1 SV=3	101.658	44		58.7	31	92	15	15	1.178	0.24	0.316756	0.499275	0.785334	+		6.97044e+06	4	8.67144e+06	4	7.46012e+06	8.45613e+06	6.5129e+06	6.05612e+06	7.90046e+06	9.51765e+06	7.51728e+06	9.69295e+06	2	2	2	2	2	2	2	2	7.71338e+06	7.21518e+06	8.13364e+06	8.79141e+06	7.11235e+06	5.96397e+06	6.20708e+06	5.90884e+06	7.49836e+06	8.32413e+06	8.70488e+06	1.04063e+07
Q9UBI6	GNG12	Guanine nucleotide-binding protein G(I)/G(S)/G(O) subunit gamma-12 OS=Homo sapiens GN=GNG12 PE=1 SV=3	94.95	81		8	5	330	7	7	1.181	0.24	0.316137	0.500125	0.784631	+		3.29666e+07	4	2.82517e+07	4	3.36008e+07	3.23443e+07	2.25523e+07	5.55244e+07	2.10912e+07	3.22951e+07	2.47145e+07	5.84812e+07	2	2	2	2	2	2	2	2	3.51048e+07	3.21612e+07	3.04124e+07	3.43989e+07	2.34247e+07	2.17124e+07	5.0197e+07	6.14173e+07	2.23695e+07	1.9886e+07	2.99362e+07	3.48399e+07
P52788	SMS	Spermine synthase OS=Homo sapiens GN=SMS PE=1 SV=2	87.453	48	Oxidation [P281]	41.2	23	99	12	12	1.182	0.24	0.309122	0.50987	0.778388	+		8.29614e+06	4	1.91927e+07	4	9.46794e+06	8.52355e+06	8.07479e+06	7.68778e+06	1.32387e+07	1.73897e+07	2.11826e+07	2.42824e+07	2	2	2	2	2	2	2	2	8.68342e+06	1.03233e+07	8.37605e+06	8.67364e+06	7.41853e+06	8.78912e+06	8.79441e+06	6.7204e+06	2.24804e+07	7.79625e+06	1.55136e+07	1.94928e+07
O00499	BIN1	Myc box-dependent-interacting protein 1 OS=Homo sapiens GN=BIN1 PE=1 SV=1	75.364	27		64.7	30	57	10	10	1.179	0.24	0.26697	0.573537	0.7436	+		4.74019e+06	4	5.15682e+06	4	5.27156e+06	5.1297e+06	4.36964e+06	4.38026e+06	4.55782e+06	6.1983e+06	5.83454e+06	4.52557e+06	2	2	2	2	2	2	2	2	5.02904e+06	5.52578e+06	5.62669e+06	4.67661e+06	4.20488e+06	4.54085e+06	5.20884e+06	3.68349e+06	4.26878e+06	4.86643e+06	7.00865e+06	5.48164e+06
Q9NYU2	UGGT1	UDP-glucose:glycoprotein glucosyltransferase 1 OS=Homo sapiens GN=UGGT1 PE=1 SV=3	70.831	14		177.1	83	57	15	15	1.18	0.24	0.301124	0.521255	0.773255	+		8.68996e+06	4	1.0128e+07	4	9.27532e+06	1.08574e+07	8.14155e+06	6.05672e+06	8.20226e+06	1.20217e+07	8.72702e+06	1.17539e+07	2	2	2	2	2	2	2	2	9.48735e+06	9.06803e+06	1.13478e+07	1.03881e+07	8.82881e+06	7.50779e+06	6.35004e+06	5.77695e+06	7.8995e+06	8.51663e+06	1.14304e+07	1.26436e+07
Q9Y3B3	TMED7	Transmembrane emp24 domain-containing protein 7 OS=Homo sapiens GN=TMED7 PE=1 SV=2	65.384	42		25.2	14	145	7	7	1.181	0.24	0.305636	0.514796	0.776264	+		1.31674e+07	4	1.5217e+07	4	1.41416e+07	1.96348e+07	1.15468e+07	1.22602e+07	1.14858e+07	1.69903e+07	1.42713e+07	1.62253e+07	2	2	2	2	2	2	2	2	1.38811e+07	1.4407e+07	2.0968e+07	1.83863e+07	1.14722e+07	1.1622e+07	1.37822e+07	1.09063e+07	1.25127e+07	1.05432e+07	1.81348e+07	1.5918e+07
O43447	PPIH	Peptidyl-prolyl cis-trans isomerase H OS=Homo sapiens GN=PPIH PE=1 SV=1	51.816	53		19.2	14	89	9	9	1.177	0.24	0.315736	0.500675	0.784631	+		1.3921e+07	4	1.59678e+07	4	1.40086e+07	1.8443e+07	1.27938e+07	1.3834e+07	1.2484e+07	1.62817e+07	1.566e+07	2.18698e+07	2	2	2	2	2	2	2	2	1.44236e+07	1.36056e+07	1.94609e+07	1.74783e+07	1.32409e+07	1.23619e+07	1.5044e+07	1.27212e+07	1.30333e+07	1.19578e+07	1.65045e+07	1.60618e+07
Q9Y5M8	SRPRB	Signal recognition particle receptor subunit beta OS=Homo sapiens GN=SRPRB PE=1 SV=3	48.046	34		29.7	19	83	7	7	1.177	0.24	0.310999	0.507241	0.780589	+		8.35057e+06	4	9.55177e+06	4	1.09925e+07	9.39169e+06	7.42486e+06	7.12789e+06	8.59079e+06	1.06202e+07	8.3908e+06	1.18524e+07	2	2	2	2	2	2	2	2	1.14683e+07	1.05364e+07	9.71544e+06	9.07872e+06	6.983e+06	7.89468e+06	7.17528e+06	7.08081e+06	8.90958e+06	8.28341e+06	1.11353e+07	1.0129e+07
Q9Y3B4	SF3B6	Splicing factor 3B subunit 6 OS=Homo sapiens GN=SF3B6 PE=1 SV=1	46.84	46		14.6	8	110	6	6	1.18	0.24	0.335483	0.474329	0.797883	+		3.17037e+07	4	3.40765e+07	4	2.85372e+07	3.05343e+07	3.2918e+07	3.65398e+07	2.71166e+07	2.37328e+07	4.28227e+07	5.60916e+07	2	2	2	2	2	2	2	2	3.17488e+07	2.56505e+07	3.07498e+07	3.03202e+07	3.56855e+07	3.03651e+07	3.5323e+07	3.77984e+07	2.67178e+07	2.75214e+07	2.00426e+07	2.81025e+07
Q9Y4B5	MTCL1	Microtubule cross-linking factor 1 OS=Homo sapiens GN=MTCL1 PE=1 SV=5	45.966	9		209.4	120	24	11	11	1.177	0.24	0.47997	0.318786	0.896744	+		1.56554e+06	4	698814	3	1.58044e+06	1.59396e+06	1.5352e+06	1.55079e+06	729792	624243	669151	849854	2	2	2	1	0	1	1	1	1.52057e+06	1.64267e+06	1.54254e+06	1.64709e+06	1.44008e+06	1.63661e+06	1.50353e+06	1.59953e+06	645850	824645	648109	601256
Q96P63	SERPINB12	Serpin B12 OS=Homo sapiens GN=SERPINB12 PE=1 SV=1	45.217	28	Acetyl [N-Term]	46.2	20	89	10	10	1.182	0.24	0.286844	0.542354	0.760423	+		2.29675e+07	4	2.88695e+07	4	3.46708e+07	1.81887e+07	2.37835e+07	2.21795e+07	3.91112e+07	2.66234e+07	3.13051e+07	1.53228e+07	2	2	2	2	2	2	2	2	3.661e+07	3.28343e+07	1.95456e+07	1.69261e+07	2.48479e+07	2.27647e+07	2.3109e+07	2.12875e+07	3.9946e+07	3.82938e+07	2.69004e+07	2.63493e+07
Q9BWJ5	SF3B5	Splicing factor 3B subunit 5 OS=Homo sapiens GN=SF3B5 PE=1 SV=1	41.819	56		10.1	6	54	5	5	1.182	0.24	0.274164	0.56199	0.746717	+		5.81357e+06	4	7.02168e+06	4	4.75435e+06	6.41196e+06	6.10455e+06	5.53646e+06	4.12651e+06	5.60239e+06	1.07383e+07	8.80052e+06	2	2	2	2	2	2	2	2	4.81167e+06	4.69771e+06	6.74014e+06	6.09977e+06	6.01843e+06	6.19191e+06	6.10295e+06	5.02255e+06	4.16351e+06	4.08985e+06	6.29e+06	4.98995e+06
Q14161	GIT2	ARF GTPase-activating protein GIT2 OS=Homo sapiens GN=GIT2 PE=1 SV=2	41.17	19		84.5	40	20	8	7	1.178	0.24	0.461896	0.335456	0.877483	+		879653	4	1.45561e+06	3	855682	779496	904295	966427	1.35603e+06	1.74537e+06	1.5625e+06	1.33071e+06	2	2	1	1	1	0	2	2	864558	846897	704790	862121	928312	880899	1.18398e+06	788852	1.25863e+06	1.46096e+06	1.37722e+06	2.21194e+06
Q86SZ2	TRAPPC6B	Trafficking protein particle complex subunit 6B OS=Homo sapiens GN=TRAPPC6B PE=1 SV=1	40.533	49	Acetyl [N-Term]	18	14	26	7	7	1.18	0.24	0.444206	0.352416	0.873147	+		1.31566e+06	3	1.4249e+06	4	1.35319e+06	1.31651e+06	1.31482e+06	1.23344e+06	1.63946e+06	1.31057e+06	1.24938e+06	1.54921e+06	1	0	1	2	2	1	2	2	1.10851e+06	1.65189e+06	1.40404e+06	1.23443e+06	1.02525e+06	1.68618e+06	1.38387e+06	1.09936e+06	1.26991e+06	2.11654e+06	1.00966e+06	1.70116e+06
P62273	RPS29	40S ribosomal protein S29 OS=Homo sapiens GN=RPS29 PE=1 SV=2	36.03	48		6.7	4	750	4	4	1.178	0.24	0.340415	0.467992	0.803634	+		5.21383e+08	4	5.3083e+08	4	4.65552e+08	3.96483e+08	5.83909e+08	7.08113e+08	5.45021e+08	5.17009e+08	5.07132e+08	6.53281e+08	2	2	2	2	2	2	2	2	4.85129e+08	4.46764e+08	3.68954e+08	4.26065e+08	6.35314e+08	5.36664e+08	6.68751e+08	7.49792e+08	5.52862e+08	5.37291e+08	5.74752e+08	4.65067e+08
Q14108	SCARB2	Lysosome membrane protein 2 OS=Homo sapiens GN=SCARB2 PE=1 SV=2	33.755	19		54.3	25	33	8	8	1.183	0.24	0.270492	0.567846	0.74445	+		5.62244e+06	4	6.23747e+06	4	7.82745e+06	7.65372e+06	2.81994e+06	4.13025e+06	6.14743e+06	2.76891e+06	6.32884e+06	9.16181e+06	2	2	2	2	2	2	2	2	7.46916e+06	8.20292e+06	8.11867e+06	7.21539e+06	3.21452e+06	2.47378e+06	4.32239e+06	3.94665e+06	5.88022e+06	6.42678e+06	2.91685e+06	2.62847e+06
O15269	SPTLC1	Serine palmitoyltransferase 1 OS=Homo sapiens GN=SPTLC1 PE=1 SV=1	23.868	14		52.7	26	39	5	5	1.183	0.24	0.240914	0.618137	0.704641	+		4.12617e+06	4	4.23956e+06	4	4.56657e+06	4.8479e+06	3.72825e+06	2.39728e+06	3.14541e+06	5.71433e+06	3.10198e+06	6.18006e+06	2	2	2	2	2	2	2	2	4.67538e+06	4.4603e+06	5.02632e+06	4.67582e+06	4.02102e+06	3.45679e+06	2.72819e+06	2.1065e+06	3.0217e+06	3.27418e+06	6.12953e+06	5.32726e+06
Q9NX63	CHCHD3	MICOS complex subunit MIC19 OS=Homo sapiens GN=CHCHD3 PE=1 SV=1	15.339	15		26.1	18	22	3	3	1.178	0.24	0.249602	0.602752	0.718798	+		4.01297e+06	4	4.3671e+06	4	3.45443e+06	4.26588e+06	3.77506e+06	4.92251e+06	3.33371e+06	4.46932e+06	4.26721e+06	7.45291e+06	2	2	2	2	2	2	2	2	3.12341e+06	3.82054e+06	4.59711e+06	3.95851e+06	3.80525e+06	3.74511e+06	5.49062e+06	4.41318e+06	2.34185e+06	4.74566e+06	5.16187e+06	3.86968e+06
Q8IW50	FAM219A	Protein FAM219A OS=Homo sapiens GN=FAM219A PE=1 SV=3	12.92	28		20.4	12	6	3	3	1.179	0.24	0.407739	0.389618	0.849865			136615	2	188403	1	143033	166613	130485	114391	200858	194275	153680	182709	1	1	0	0	0	0	1	0	186571	109655	161376	172019	199627	85290.7	180000	72695.8	190758	211492	224149	168382
P49795	RGS19	Regulator of G-protein signaling 19 OS=Homo sapiens GN=RGS19 PE=1 SV=1	12.915	12		24.6	14	14	2	2	1.181	0.24	0.333579	0.476801	0.795379	+		2.36939e+08	4	3.54795e+08	4	2.04789e+08	2.74136e+08	1.85643e+08	3.4739e+08	4.74485e+08	3.11621e+08	2.50602e+08	4.03951e+08	2	2	2	2	2	2	2	2	2.44135e+08	1.71784e+08	2.63161e+08	2.85569e+08	2.45469e+08	1.40398e+08	3.12992e+08	3.85569e+08	5.69111e+08	3.95592e+08	2.6466e+08	3.66914e+08
Q15828	CST6	Cystatin-M OS=Homo sapiens GN=CST6 PE=1 SV=1	6.641	14		16.5	10	12	2	2	1.181	0.24	0.432945	0.363568	0.86541	+		1.25212e+06	4	1.52457e+06	4	1.88098e+06	1.01269e+06	1.38353e+06	1.13318e+06	1.407e+06	1.68755e+06	1.65197e+06	1.10517e+06	2	2	2	2	2	2	2	2	1.59887e+06	2.21287e+06	1.17888e+06	869932	1.3595e+06	1.40799e+06	1.17544e+06	1.09244e+06	1.35583e+06	1.4601e+06	1.78613e+06	1.59441e+06
Q96S52	PIGS	GPI transamidase component PIG-S OS=Homo sapiens GN=PIGS PE=1 SV=3	6.378	3		61.6	25	4	1	1	1.181	0.24	0.46186	0.335489	0.877483	+		935046	4	905772	3	966519	904598	1.02705e+06	693793	967946	847591	836659	1.67336e+06	2	2	2	1	0	2	1	2	1.17773e+06	793185	919749	889696	1.4161e+06	744887	596039	807579	832287	1.12572e+06	752661	954494
O95870	ABHD16A	Protein ABHD16A OS=Homo sapiens GN=ABHD16A PE=1 SV=3	5.479	3		63.2	30	2	2	2	1.18	0.24	0.538707	0.268647	0.914445			441261	2	517248	1	435644	462878	375371	446950	539484	495986	486237	539421	2	2	0	0	0	0	0	2	538434	352478	343949	622930	594867	236866	490145	407562	525610	553725	513321	479237
Q96CN7	ISOC1	Isochorismatase domain-containing protein 1 OS=Homo sapiens GN=ISOC1 PE=1 SV=3	4.129	4		32.2	16	1	1	1	1.183	0.24	0.410948	0.386213	0.850662			228984	2	258058	2	198425	264249	172951	270347	240342	321518	277081	228488	1	0	0	1	1	0	0	1	202655	194284	254906	273935	217780	137350	315958	231321	221784	260453	301269	343128
Q9P0J0	NDUFA13	NADH dehydrogenase [ubiquinone] 1 alpha subcomplex subunit 13 OS=Homo sapiens GN=NDUFA13 PE=1 SV=3	2.926	6		16.7	10	4	1	1	1.185	0.24	0.519655	0.284285	0.907066	+		589809	4	696707	4	425846	736263	541620	642286	504594	728286	666498	923580	2	2	2	2	2	2	2	2	404705	448091	681372	795575	437585	670389	751702	548796	463620	549188	747072	709973
P47897	QARS	Glutamine--tRNA ligase OS=Homo sapiens GN=QARS PE=1 SV=1	480.011	69	Acetyl [N-Term]	87.7	50	845	52	52	1.174	0.23	0.347512	0.459031	0.808493	+		1.28806e+08	4	1.63445e+08	4	1.51192e+08	1.61956e+08	1.09734e+08	1.01215e+08	1.5813e+08	1.76209e+08	1.68938e+08	1.50792e+08	2	2	2	2	2	2	2	2	1.52057e+08	1.50331e+08	1.6888e+08	1.55316e+08	1.09107e+08	1.10364e+08	1.00285e+08	1.02155e+08	1.60559e+08	1.55737e+08	1.76589e+08	1.7583e+08
O60664	PLIN3	Perilipin-3 OS=Homo sapiens GN=PLIN3 PE=1 SV=3	408.461	80	Acetyl [N-Term]	47	30	871	27	27	1.176	0.23	0.344115	0.463296	0.80739	+		1.15499e+08	4	1.4218e+08	4	1.31704e+08	1.83716e+08	9.22681e+07	1.01288e+08	7.49117e+07	1.81015e+08	1.55252e+08	1.30209e+08	2	2	2	2	2	2	2	2	1.31888e+08	1.31521e+08	1.88421e+08	1.79128e+08	8.99706e+07	9.46244e+07	1.03014e+08	9.95915e+07	7.83605e+07	7.16147e+07	1.81244e+08	1.80787e+08
P63220	RPS21	40S ribosomal protein S21 OS=Homo sapiens GN=RPS21 PE=1 SV=1	245.3	86	Oxidation [P14; R15]; Acetyl [N-Term]	9.1	7	3056	11	11	1.174	0.23	0.348882	0.457322	0.808493	+		1.60203e+09	4	1.70754e+09	4	1.25286e+09	1.60392e+09	1.60013e+09	1.9497e+09	1.62906e+09	1.78979e+09	1.95196e+09	1.58495e+09	2	2	2	2	2	2	2	2	1.25639e+09	1.24934e+09	1.6839e+09	1.52774e+09	1.59693e+09	1.60333e+09	1.92386e+09	1.97587e+09	1.67112e+09	1.58806e+09	1.84366e+09	1.7375e+09
P18124	RPL7	60S ribosomal protein L7 OS=Homo sapiens GN=RPL7 PE=1 SV=1	218.437	60	Oxidation [P145]; Acetyl [N-Term]	29.2	16	1631	22	22	1.17	0.23	0.356209	0.448295	0.816199	+		1.62712e+09	4	1.83158e+09	4	1.62683e+09	1.59714e+09	1.86501e+09	1.62741e+09	1.63338e+09	1.9366e+09	1.73225e+09	2.246e+09	2	2	2	2	2	2	2	2	1.63685e+09	1.61687e+09	1.56126e+09	1.63384e+09	1.82511e+09	1.90578e+09	1.59465e+09	1.66084e+09	1.65551e+09	1.61154e+09	1.90346e+09	1.9703e+09
P62937	PPIA	Peptidyl-prolyl cis-trans isomerase A OS=Homo sapiens GN=PPIA PE=1 SV=2	217.13	75	Oxidation [P4; P16; R19; R144]; Acetyl [N-Term; N-Term]; Phospho [T5(100)]	18	14	1119	15	15	1.17	0.23	0.355681	0.448939	0.815605	+		1.83833e+08	4	2.36765e+08	4	2.98507e+08	2.00519e+08	1.68535e+08	1.42995e+08	2.42719e+08	2.19357e+08	2.46832e+08	2.30957e+08	2	2	2	2	2	2	2	2	2.98108e+08	2.98906e+08	2.01319e+08	1.99722e+08	1.78007e+08	1.59567e+08	1.40844e+08	1.45178e+08	2.45044e+08	2.40416e+08	2.16916e+08	2.21826e+08
Q99497	PARK7	Protein/nucleic acid deglycase DJ-1 OS=Homo sapiens GN=PARK7 PE=1 SV=2	158.483	90		19.9	13	369	18	18	1.17	0.23	0.356944	0.4474	0.817297	+		3.82565e+07	4	4.5803e+07	4	4.48427e+07	3.77222e+07	3.30117e+07	3.87984e+07	4.12372e+07	5.0674e+07	4.47849e+07	4.68443e+07	2	2	2	2	2	2	2	2	4.30599e+07	4.66993e+07	3.63627e+07	3.91326e+07	3.13025e+07	3.48142e+07	3.6643e+07	4.10805e+07	4.2716e+07	3.98096e+07	5.21326e+07	4.92563e+07
P28066	PSMA5	Proteasome subunit alpha type-5 OS=Homo sapiens GN=PSMA5 PE=1 SV=3	144.379	66	Oxidation [P151]	26.4	12	222	11	11	1.172	0.23	0.28338	0.547631	0.75768	+		1.58619e+07	4	1.90682e+07	4	1.97684e+07	1.6698e+07	1.50677e+07	1.11303e+07	2.1343e+07	1.43433e+07	2.10978e+07	1.72339e+07	2	2	2	2	2	2	2	2	1.95941e+07	1.99443e+07	1.73528e+07	1.60679e+07	1.41661e+07	1.60266e+07	1.15256e+07	1.07486e+07	2.15012e+07	2.11859e+07	1.46132e+07	1.40785e+07
Q0ZGT2	NEXN	Nexilin OS=Homo sapiens GN=NEXN PE=1 SV=1	124.747	38	Phospho [S80(100)]; GG [K674]; Acetyl [N-Term]	80.6	39	215	27	27	1.175	0.23	0.345786	0.461193	0.808392	+		3.37742e+07	4	4.38415e+07	4	3.62273e+07	2.48239e+07	3.14873e+07	6.21001e+07	1.93991e+07	4.24012e+07	4.53308e+07	7.68909e+07	2	2	2	2	2	2	2	2	3.52741e+07	3.72063e+07	2.5237e+07	2.44176e+07	3.19125e+07	3.10677e+07	6.75113e+07	5.71227e+07	1.94962e+07	1.93026e+07	4.42374e+07	4.06412e+07
Q9H4M9	EHD1	EH domain-containing protein 1 OS=Homo sapiens GN=EHD1 PE=1 SV=2	101.059	38		60.6	33	85	17	12	1.174	0.23	0.254617	0.594113	0.7265	+		4.92013e+06	4	6.19928e+06	4	5.49481e+06	5.02978e+06	4.27726e+06	4.81287e+06	5.34963e+06	5.91153e+06	6.50103e+06	7.21433e+06	2	2	2	2	2	2	2	2	6.26168e+06	4.82187e+06	4.76971e+06	5.30403e+06	3.94258e+06	4.64036e+06	4.63775e+06	4.99459e+06	5.42968e+06	5.27076e+06	5.99591e+06	5.82834e+06
Q63ZY3	KANK2	KN motif and ankyrin repeat domain-containing protein 2 OS=Homo sapiens GN=KANK2 PE=1 SV=1	91.091	27		91.1	50	50	13	13	1.169	0.23	0.393835	0.404686	0.842165	+		2.18046e+06	4	1.12383e+06	3	2.19533e+06	2.20123e+06	2.07606e+06	2.16569e+06	1.11069e+06	1.37314e+06	1.13713e+06	1.03904e+06	2	2	1	1	1	2	0	1	2.29789e+06	2.09736e+06	2.25166e+06	2.15193e+06	2.17605e+06	1.98065e+06	2.14435e+06	2.18723e+06	1.19677e+06	1.03079e+06	1.14959e+06	1.64016e+06
Q99417	MYCBP	C-Myc-binding protein OS=Homo sapiens GN=MYCBP PE=1 SV=3	64.193	77		12	7	158	8	8	1.174	0.23	0.347612	0.458905	0.808493	+		3.9553e+07	4	4.39928e+07	4	3.15539e+07	3.96244e+07	3.94818e+07	6.03191e+07	4.26926e+07	4.53327e+07	5.5948e+07	3.88043e+07	2	2	2	2	2	2	2	2	3.25091e+07	3.06267e+07	3.9567e+07	3.96818e+07	3.94477e+07	3.95158e+07	6.16998e+07	5.89692e+07	4.45019e+07	4.09568e+07	4.5881e+07	4.47909e+07
Q9P2W9	STX18	Syntaxin-18 OS=Homo sapiens GN=STX18 PE=1 SV=1	60.834	36	Acetyl [N-Term]	38.7	25	52	9	9	1.174	0.23	0.299663	0.523367	0.771624	+		3.154e+06	4	3.70216e+06	4	3.15756e+06	3.60494e+06	3.15044e+06	2.71556e+06	3.13717e+06	4.11004e+06	3.33475e+06	4.8014e+06	2	2	2	2	2	2	2	2	2.97981e+06	3.34591e+06	3.49356e+06	3.71988e+06	3.06939e+06	3.23364e+06	2.84892e+06	2.58844e+06	3.20696e+06	3.0689e+06	4.3977e+06	3.8412e+06
Q9UJ70	NAGK	N-acetyl-D-glucosamine kinase OS=Homo sapiens GN=NAGK PE=1 SV=4	57.374	29	Acetyl [N-Term]	37.4	20	43	8	8	1.176	0.23	0.274497	0.561462	0.746754	+		4.45072e+06	4	4.39758e+06	4	5.34997e+06	3.75066e+06	5.28144e+06	3.62786e+06	4.45223e+06	4.34359e+06	5.47424e+06	3.36922e+06	2	2	2	2	2	2	2	2	4.85538e+06	5.89493e+06	3.49768e+06	4.02195e+06	4.72299e+06	5.90592e+06	2.84857e+06	4.62036e+06	4.47647e+06	4.42813e+06	4.41463e+06	4.27371e+06
Q9NPD3	EXOSC4	Exosome complex component RRP41 OS=Homo sapiens GN=EXOSC4 PE=1 SV=3	55.817	44	Acetyl [N-Term]	26.4	10	65	9	9	1.176	0.23	0.319501	0.495527	0.786296	+		1.18905e+07	4	1.50363e+07	4	1.30485e+07	1.78166e+07	1.03767e+07	1.08353e+07	1.38057e+07	1.61395e+07	1.40086e+07	2.06494e+07	2	2	2	2	2	2	2	2	1.33653e+07	1.27391e+07	1.88102e+07	1.68756e+07	1.0562e+07	1.01946e+07	1.20083e+07	9.77695e+06	1.41122e+07	1.35059e+07	1.6194e+07	1.60852e+07
P20340	RAB6A	Ras-related protein Rab-6A OS=Homo sapiens GN=RAB6A PE=1 SV=3	52.112	46	Acetyl [N-Term]	23.6	17	130	11	11	1.174	0.23	0.347012	0.459656	0.808493	+		1.28439e+08	4	1.60171e+08	4	1.05455e+08	1.33029e+08	1.24007e+08	1.62085e+08	1.57594e+08	1.56424e+08	2.04796e+08	1.62789e+08	2	2	2	2	2	2	2	2	1.06126e+08	1.04788e+08	1.36442e+08	1.29701e+08	1.15689e+08	1.32922e+08	1.70119e+08	1.54431e+08	1.52243e+08	1.63133e+08	1.76196e+08	1.38871e+08
O95159	ZFPL1	Zinc finger protein-like 1 OS=Homo sapiens GN=ZFPL1 PE=1 SV=2	42.957	30		34.1	14	54	7	7	1.172	0.23	0.291515	0.535339	0.761572	+		5.77962e+06	4	5.97139e+06	4	6.70463e+06	6.37632e+06	5.23877e+06	4.51928e+06	4.21929e+06	5.11194e+06	6.97532e+06	9.06352e+06	2	2	2	2	2	2	2	2	6.98534e+06	6.43519e+06	6.76206e+06	6.01258e+06	5.15449e+06	5.32442e+06	4.75338e+06	4.2967e+06	4.06473e+06	4.37974e+06	5.59702e+06	4.6689e+06
Q99714	HSD17B10	3-hydroxyacyl-CoA dehydrogenase type-2 OS=Homo sapiens GN=HSD17B10 PE=1 SV=3	42.526	35		26.9	16	39	6	6	1.171	0.23	0.263216	0.579687	0.738913	+		3.7092e+06	4	4.45888e+06	4	2.91163e+06	2.62737e+06	4.98204e+06	4.72525e+06	5.70997e+06	3.32014e+06	3.48191e+06	7.13434e+06	2	2	2	2	2	2	2	2	1.73536e+06	4.8852e+06	2.20668e+06	3.12825e+06	5.62451e+06	4.41295e+06	3.83902e+06	5.81607e+06	7.0269e+06	4.63985e+06	3.74817e+06	2.94099e+06
P28062	PSMB8	Proteasome subunit beta type-8 OS=Homo sapiens GN=PSMB8 PE=1 SV=3	42.244	25		30.3	19	30	6	6	1.172	0.23	0.324877	0.488281	0.788312	+		2.35185e+06	4	2.40658e+06	4	2.65616e+06	2.72013e+06	2.08241e+06	1.98858e+06	2.25922e+06	2.40005e+06	2.5666e+06	2.41313e+06	2	2	2	2	2	2	2	2	2.75472e+06	2.56112e+06	2.02669e+06	3.65084e+06	1.62047e+06	2.67604e+06	1.37371e+06	2.87868e+06	3.29041e+06	1.55119e+06	2.3528e+06	2.44825e+06
[truncated: 3,559 more rows]
[truncated: 36 more columns]

## Sheet: RP and MRP Stoichiometry
Accession	Gene Name	Description	Sum PEP Score	Coverage [%]	Modifications	MW [kDa]	# Observable Peptides	# PSMs	# Peptides	# Unique Peptides	Abundances (Normalized): Polysome unt, P1, Inj1	Abundances (Normalized): Polysome unt, P1, Inj2	Abundances (Normalized): Polysome unt, P3, Inj1	Abundances (Normalized): Polysome unt, P3, Inj2	Abundances (Normalized): Polysome unt, P4, Inj1	Abundances (Normalized): Polysome unt, P4, Inj2	Abundances (Normalized): Polysome unt, P5, Inj1	Abundances (Normalized): Polysome unt, P5, Inj2	Abundances (Normalized): Polysome tm, P1, Inj1	Abundances (Normalized): Polysome tm, P1, Inj2	Abundances (Normalized): Polysome tm, P3, Inj1	Abundances (Normalized): Polysome tm, P3, Inj2	Abundances (Normalized): Polysome tm, P4, Inj1	Abundances (Normalized): Polysome tm, P4, Inj2	Abundances (Normalized): Polysome tm, P5, Inj1	Abundances (Normalized): Polysome tm, P5, Inj2	Abundances (by Bio. Rep.): Polysome unt, P1	Abundances (by Bio. Rep.): Polysome unt, P3	Abundances (by Bio. Rep.): Polysome unt, P4	Abundances (by Bio. Rep.): Polysome unt, P5	Abundances (by Bio. Rep.): Polysome tm, P1	Abundances (by Bio. Rep.): Polysome tm, P3	Abundances (by Bio. Rep.): Polysome tm, P4	Abundances (by Bio. Rep.): Polysome tm, P5	iBAQ (by Bio. Rep.): Polysome unt, P1	iBAQ (by Bio. Rep.): Polysome unt, P3	iBAQ (by Bio. Rep.): Polysome unt, P4	iBAQ (by Bio. Rep.): Polysome unt, P5	iBAQ (by Bio. Rep.): Polysome tm, P1	iBAQ (by Bio. Rep.): Polysome tm, P3	iBAQ (by Bio. Rep.): Polysome tm, P4	iBAQ (by Bio. Rep.): Polysome tm, P5	iBAQ (Grouped): Polysome unt	LOG10 iBAQ (Grouped): Polysome unt	DMIN	DMAX	iBAQ (Grouped): Polysome tm	LOG10 iBAQ (Grouped): Polysome tm	DMIN
[truncated: 149 more rows]
[truncated: 2 more columns]

[truncated: 1 more sheets: Barres d'erreur_HID]
